# Supplementary material for: OMICS Analyses Unraveling Related Gene and Protein-Driven Molecular Mechanisms Underlying PACAP 38-Induced Neurite Outgrowth in PC12 Cells
Source: Int J Mol Sci. 2023 Feb 20;24(4):4169. doi: 10.3390/ijms24044169 (PMC9964364; doi:10.3390/ijms24044169)
Supplement: Supplementary file 1 [file ijms-24-04169-s001.zip]

Archive with 2 entries (2 files):
- Supplementary Table 1 and 2/Supplementary Table 1.xlsx
- Supplementary Table 1 and 2/Supplementary Table 2.xlsx
