# Supplementary material for: OMICS Analyses Unraveling Related Gene and Protein-Driven Molecular Mechanisms Underlying PACAP 38-Induced Neurite Outgrowth in PC12 Cells
Source: Int J Mol Sci. 2023 Feb 20;24(4):4169. doi: 10.3390/ijms24044169 (PMC9964364; doi:10.3390/ijms24044169)
Supplement: Supplementary file 1 [file ijms-24-04169-s001.zip › Supplementary Table 1 and 2/Supplementary Table 1.xlsx]

## Sheet: S1.Significant proteins (1.5FC)
Supplementary Table 1. Identification of differentially modulated proteins (1.5FC) by TMT-based quantitative proteomic analysis.
Accession	Protein description	Log2 reporter ion intensity																											Average reporter ion intensity									ANOVA Significant	Unique peptides	Sequence coverage [%]	Mol. weight [kDa]	Q-value	Score	MS/MS count	Log2 transformed fold change values
		PC12 0min rep_1	PC12 0min rep_2	PC12 0min rep_3	PC12 15min rep_1	PC12 15min rep_2	PC12 15min rep_3	PC12 30min rep_1	PC12 30min rep_2	PC12 30min rep_3	PC12 60min rep_1	PC12 60min rep_2	PC12 60min rep_3	PC12 120min rep_1	PC12 120min rep_2	PC12 120min rep_3	Pacap 15min rep_1	Pacap 15min rep_2	Pacap 15min rep_3	Pacap 30min rep_1	Pacap 30min rep_2	Pacap 30min rep_3	Pacap 60min rep_1	Pacap 60min rep_2	Pacap 60min rep_3	Pacap 120min rep_1	Pacap 120min rep_2	Pacap 120min rep_3	AVR_PC12 0min	AVR_PC12 15min	AVR_PC12 30min	AVR_PC12 60min	AVR_PC12 120min	AVR_Pacap 15min	AVR_Pacap 30min	AVR_Pacap 60min	AVR_Pacap 120min								LogFC_PC12 15min/0min	LogFC_PC12 30min/0min	LogFC_PC12 60min/0min	LogFC_PC12 120min/0min	LogFC_PC12 Pacap 15min/0min
M0RDM4	Histone H2A	16.8704	16.9369	16.9013	16.4782	16.4996	16.525	17.2465	17.2671	17.1957	16.6631	16.6863	16.6637	17.3045	17.2782	17.2679	16.6033	16.557	16.6309	17.0065	17.0415	16.9613	17.1778	17.2277	17.1606	15.8842	15.8551	15.9996	16.9029	16.5009	17.2364	16.671	17.2835	16.5971	17.0031	17.1887	15.9129	+	1	35.9	14.068	0	3.5941	11	-0.401931	0.333549	-0.231843	0.380659	-0.305806
B2GV52	Biogenesis of lysosome-related organelles complex 1 subunit 5	12.9427	12.7599	12.6933	12.6081	12.6081	12.3141	12.9437	12.718	12.6825	12.3674	12.3732	12.3047	12.5953	12.5832	12.62	12.8639	12.765	12.6336	12.9204	12.9273	12.7353	12.5099	12.8159	12.6478	13.2814	12.9612	12.7282	12.7987	12.5101	12.7814	12.3484	12.5995	12.7542	12.861	12.6579	12.9903	+	3	22.5	21.539	0	19.105	7	-0.288565	-0.0172338	-0.450251	-0.199151	-0.0444835
B5DFN3	Ubiquinol-cytochrome-c reductase complex assembly factor 2	11.3586	11.6745	12.0118	11.1635	11.4287	11.0704	11.7962	11.8971	12.02	11.64	11.3648	11.6777	11.2595	11.6461	11.4419	11.6561	11.8918	12.0972	11.8063	12.0165	11.8645	11.7225	11.6816	11.8175	11.2174	11.4706	11.5617	11.6816	11.2208	11.9044	11.5608	11.4492	11.8817	11.8958	11.7405	11.4166	+	2	27.9	16.33	0	29.91	7	-0.460771	0.222813	-0.120803	-0.232455	0.200122
D3ZDK2	Ubiquitin-conjugating enzyme E2 D1	14.5252	14.4044	14.6246	14.1359	13.9935	13.8478	12.507	12.6678	12.7056	13.6565	13.8164	13.6494	14.5201	14.1971	14.5683	14.8298	14.4297	14.796	13.5983	13.3364	13.5185	13.4895	13.5581	13.5463	15.1605	14.9072	15.0847	14.5181	13.9924	12.6268	13.7074	14.4285	14.6852	13.4844	13.5313	15.0508	+	2	25.9	16.602	0.0001517	3.0238	5	-0.525664	-1.89127	-0.810638	-0.0895512	0.167091
O35314	Secretogranin-1	22.6528	22.6663	22.6581	22.6336	22.6254	22.6294	22.7275	22.7368	22.7208	22.6191	22.6219	22.6146	22.7131	22.7344	22.7203	22.4138	22.424	22.4143	22.1971	22.2062	22.1952	21.9717	21.977	21.9505	21.864	21.8836	21.8728	22.659	22.6295	22.7284	22.6186	22.7226	22.4174	22.1995	21.9664	21.8734	+	52	63.7	77.535	0	323.31	1286	-0.0295671	0.0693439	-0.0404783	0.0635682	-0.24167
Q3T1J5	Ank3 protein	13.3478	13.0062	13.4962	13.2508	13.0943	13.1678	13.4935	13.1693	13.6421	13.7354	13.4879	13.8131	13.0758	12.5843	13.1403	12.9693	12.6835	13.1174	13.1603	12.7023	13.2307	13.779	13.5129	13.7273	12.9235	12.6137	13.2642	13.2834	13.171	13.435	13.6788	12.9335	12.9234	13.0311	13.6731	12.9338	+	4	8.2	97.612	0	9.316	11	-0.112415	0.151581	0.395397	-0.349935	-0.359982
O70531	Sulfate transporter	17.7924	17.8409	17.9385	16.7961	16.7754	16.8158	14.9701	14.7323	14.3694	16.6408	16.6136	16.6921	17.3969	17.4271	17.5288	17.8089	17.8557	17.9487	15.597	15.5811	15.4303	16.182	16.2476	16.1961	18.5915	18.6542	18.7539	17.8573	16.7958	14.6906	16.6488	17.451	17.8711	15.5361	16.2085	18.6665	+	5	5.8	82.027	0	7.4953	9	-1.06149	-3.16666	-1.20844	-0.406294	0.0138363
A0A0G2JSH5	Albumin	20.7369	20.7433	20.7066	20.5479	20.5196	20.4878	19.9828	19.9659	19.9212	21.0494	21.0633	21.0001	20.6271	20.6354	20.6139	20.4725	20.4892	20.5264	19.9341	19.9321	19.8728	21.0046	20.9817	20.9255	20.611	20.5899	20.5781	20.7289	20.5184	19.9566	21.0376	20.6255	20.496	19.913	20.9706	20.593	+	5	11.3	68.758	0	154.7	920	-0.210496	-0.772297	0.30866	-0.103456	-0.232913
Q95938	Cytochrome c oxidase subunit 1	14.2911	13.9595	14.095	13.9407	13.8002	13.9663	13.5673	13.3831	13.506	13.6835	13.5301	13.7538	14.0347	13.7026	13.9852	14.6286	14.2415	14.4656	14.145	13.7222	14.0234	13.4984	13.2988	13.6031	14.7316	14.5473	14.5847	14.1152	13.9024	13.4855	13.6558	13.9075	14.4453	13.9635	13.4668	14.6212	+	1	6.2	56.977	0	158.42	15	-0.212798	-0.6297	-0.459396	-0.207718	0.330079
P06238	Alpha-2-macroglobulin	18.5205	18.5559	18.5753	18.557	18.6366	18.6417	18.5557	18.5529	18.5844	19.1035	19.0965	19.1497	18.3836	18.4094	18.4363	18.2579	18.3157	18.3427	18.2094	18.2714	18.2478	19.0225	19.0053	19.0778	18.2069	18.2501	18.2421	18.5506	18.6118	18.5643	19.1165	18.4098	18.3054	18.2429	19.0352	18.233	+	3	4.5	163.78	0	27.286	111	0.0612176	0.0137727	0.56597	-0.14079	-0.245122
A0A0H2UHM3	Haptoglobin	19.7819	19.8092	19.7743	19.5074	19.512	19.5235	18.9284	18.9217	18.9177	20.0816	20.0986	20.0979	19.573	19.5678	19.5232	19.4481	19.4299	19.4268	18.8263	18.8172	18.8439	19.9001	19.9217	19.8892	19.6144	19.6026	19.5788	19.7885	19.5143	18.9226	20.0927	19.5547	19.4349	18.8291	19.9037	19.5986	+	2	4.9	38.432	0	5.0993	102	-0.274178	-0.865878	0.304261	-0.233783	-0.353549
P0C548	Patatin-like phospholipase domain-containing protein 2	10.9709	10.8406	10.8644	10.9564	10.1208	10.8673	10.4306	10.7811	10.1933	10.8173	10.2294	10.6842	11.028	10.8099	10.9954	11.5057	11.4911	10.846	10.7029	10.2816	10.336	10.7351	9.85668	10.8366	11.4922	11.0896	11.3405	10.8919	10.6481	10.4684	10.577	10.9444	11.2809	10.4402	10.4761	11.3074	+	3	10.3	52.566	0	5.4837	5	-0.243799	-0.423597	-0.314973	0.0524623	0.388977
P0CC10	Leucine-rich repeat-containing protein 4B	15.567	15.3447	15.4603	15.4496	15.2497	15.372	15.1242	14.9598	14.8524	15.802	15.6555	15.7973	15.3471	15.1504	15.3322	15.4158	15.0875	15.1769	14.9081	14.7679	14.696	15.6621	15.5699	15.8252	15.2571	14.9608	15.1612	15.4573	15.3571	14.9788	15.7516	15.2766	15.2267	14.7906	15.6857	15.1263	+	5	11	76.118	0	7.6097	8	-0.100232	-0.478498	0.294286	-0.180754	-0.23059
P0DP31	Calmodulin-3	15.945	15.9809	16.0566	15.4826	15.5782	15.6374	15.7247	15.6675	15.7695	15.2646	15.2184	15.2759	16.0063	16.1517	16.0997	16.4261	16.5797	16.5373	16.8281	16.9526	16.9155	15.9182	15.9324	16.0753	16.0992	16.1348	16.2694	15.9942	15.5661	15.7206	15.253	16.0859	16.5144	16.8987	15.9753	16.1678	+	6	53	16.837	0	58.395	26	-0.428099	-0.273584	-0.74118	0.0917264	0.520204
F8QYX1	Chromogranin A	18.6127	18.5721	18.5902	18.5247	18.4887	18.5085	18.6674	18.5872	18.6522	18.5677	18.4774	18.5392	18.6701	18.6368	18.6263	18.3617	18.3023	18.2869	18.0788	18.078	18.0723	17.8922	17.8638	17.9334	17.7894	17.8516	17.8665	18.5917	18.5073	18.6356	18.5281	18.6444	18.317	18.0764	17.8965	17.8358	+	12	30.6	50.87	0	216.37	135	-0.0844117	0.0438776	-0.0635846	0.0526868	-0.27472
P10362	Secretogranin-2	21.3692	21.3797	21.3747	21.3748	21.3786	21.3644	21.4969	21.5198	21.4701	21.199	21.1885	21.1919	21.3643	21.3553	21.3598	21.0513	21.0706	21.0895	21.0611	21.0647	21.0529	20.8057	20.7899	20.7966	20.6323	20.6418	20.6937	21.3745	21.3726	21.4956	21.1931	21.3598	21.0705	21.0596	20.7974	20.6559	+	38	66.6	71.03	0	323.31	567	-0.00193283	0.121041	-0.181421	-0.0147221	-0.304069
P11030	Acyl-CoA-binding protein	15.894	15.7804	15.8906	15.0603	15.0322	15.1929	15.5756	15.6113	15.4692	15.2049	15.2086	15.3041	15.5758	15.5057	15.5943	15.4875	15.481	15.4006	15.7951	15.824	15.7305	15.6544	15.6379	15.6951	15.3259	15.4435	15.2514	15.855	15.0951	15.5521	15.2392	15.5586	15.4564	15.7832	15.6625	15.3403	+	3	55.2	10.027	0	35.325	8	-0.759906	-0.302956	-0.615826	-0.296416	-0.398655
P11466	Peroxisomal carnitine O-octanoyltransferase	17.0011	16.9508	17.0478	16.9574	16.9264	17.0497	16.8449	16.8277	16.9284	17.4271	17.4018	17.5456	17.0201	16.8934	16.9401	16.8384	16.7285	16.7276	16.636	16.5481	16.686	17.3196	17.375	17.3558	16.7881	16.6648	16.7122	16.9999	16.9778	16.867	17.4582	16.9512	16.7648	16.6233	17.3501	16.7217	+	7	17.3	70.302	0	33.64	28	-0.0221069	-0.132948	0.458275	-0.0487085	-0.235099
Q0QEW8	Ribosomal protein L18 (Fragment)	18.5652	18.576	18.5821	19.2759	19.3118	19.2351	18.8241	18.8625	18.8334	19.2481	19.2726	19.2048	19.1286	19.1679	19.1375	18.8067	18.8109	18.8009	18.5236	18.5487	18.5189	18.9621	18.979	18.9377	19.4101	19.4446	19.4088	18.5744	19.2743	18.84	19.2418	19.1447	18.8062	18.5304	18.9596	19.4212	+	4	27.9	18.87	0	127.81	76	0.699879	0.265616	0.667435	0.570252	0.231763
P12075	Cytochrome c oxidase subunit 5B, mitochondrial	11.268	11.2614	11.2322	10.9423	11.0405	10.8016	11.0531	10.9825	10.6311	10.49	10.5006	10.444	11.2773	11.1093	11.2411	11.183	10.544	11.1946	11.3637	11.5405	11.481	11.0604	11.0789	11.1386	10.8442	11.315	11.0341	11.2539	10.9282	10.8889	10.4782	11.2092	10.9739	11.4618	11.0926	11.0644	+	1	8.5	13.915	0.0044759	2.0354	3	-0.325716	-0.364995	-0.775659	-0.0446395	-0.279997
G3V7K3	Ceruloplasmin	17.0198	16.9457	16.9903	16.8368	16.6569	16.7224	16.2866	16.2779	16.2296	17.3267	17.2389	17.2918	16.8913	16.8972	16.87	16.7021	16.671	16.642	16.2443	16.1554	16.1359	17.2077	17.1655	17.1495	16.753	16.7349	16.6938	16.9853	16.7387	16.2647	17.2858	16.8862	16.6717	16.1785	17.1742	16.7272	+	3	4.7	120.66	0	47.201	48	-0.246593	-0.720592	0.300542	-0.0990886	-0.313551
P13668	Stathmin	17.3337	17.4676	17.4817	16.6401	16.6869	16.7945	17.2901	17.2755	17.3234	16.7802	16.8353	16.8493	16.912	16.938	16.9841	16.9025	17.035	17.0204	17.1222	17.2107	17.1769	17.0156	17.0659	17.0597	16.9864	16.993	17.0366	17.4277	16.7072	17.2964	16.8216	16.9447	16.986	17.1699	17.0471	17.0053	+	6	38.3	17.288	0	28.22	43	-0.720537	-0.131341	-0.606129	-0.482997	-0.441724
P15146	Microtubule-associated protein 2	14.7135	14.6514	14.6075	14.2661	14.3196	14.3902	13.7102	14.2701	13.7187	14.8825	14.4943	14.9468	14.5432	14.3996	14.6641	14.3829	14.4903	14.478	13.6176	13.8057	13.6021	14.6864	14.2225	14.5768	14.2427	14.6403	14.2031	14.6575	14.3253	13.8997	14.7745	14.5356	14.4504	13.6751	14.4952	14.362	+	6	4.5	202.41	0	11.959	16	-0.332134	-0.757796	0.117017	-0.121849	-0.207091
P15865	Histone H1.4	13.9383	13.7966	13.7918	15.0748	14.7813	14.738	14.0846	13.6588	13.762	15.1773	14.935	14.9531	15.0917	14.984	14.9986	14.2008	14.1261	14.0996	13.7049	13.6199	13.6841	14.6837	14.6177	14.6391	15.6697	15.5163	15.4309	13.8422	14.8647	13.8351	15.0218	15.0248	14.1422	13.6696	14.6468	15.539	+	2	27.9	21.987	0	14.811	10	1.02249	-0.00705431	1.17962	1.18256	0.299954
P17078	60S ribosomal protein L35	17.4252	17.4047	17.413	18.0366	18.0375	18.0516	17.4716	17.5055	17.4707	18.0998	18.1213	18.1253	18.1264	18.112	18.0752	17.3678	17.3442	17.3701	17.5589	17.5786	17.6068	17.8608	17.8796	17.915	18.1031	18.1246	18.0575	17.4143	18.0419	17.4826	18.1154	18.1046	17.3607	17.5814	17.8852	18.0951	+	3	18.7	14.552	0	51.44	40	0.627574	0.0682752	0.701087	0.690217	-0.053647
P19944	60S acidic ribosomal protein P1	16.0082	16.119	16.1856	16.1082	16.1949	16.2214	15.6227	15.6781	15.7119	15.8661	15.8877	15.9404	16.4548	16.533	16.6082	16.3013	16.3167	16.3899	16.3236	16.4149	16.4259	15.9709	16.0623	16.086	15.746	15.9392	16.041	16.1043	16.1748	15.6709	15.8981	16.532	16.3359	16.3882	16.0397	15.9087	+	3	79.8	11.498	0	63.485	39	0.0705528	-0.433393	-0.206224	0.427713	0.231652
P20059	Hemopexin	13.9558	14.0043	13.9117	13.964	14.112	13.805	13.2121	13.0968	13.1765	14.7297	14.7433	14.6487	14.1011	13.8002	13.8897	13.7312	13.8037	13.6431	14.4092	14.3581	14.4694	14.5961	14.6905	14.5747	13.6253	13.8442	13.3999	13.9573	13.9604	13.1618	14.7072	13.9303	13.726	14.4123	14.6204	13.6231	+	2	1.7	51.35	0.0014819	2.5905	22	0.00310511	-0.795495	0.749957	-0.0269469	-0.231306
F1LPA6	Protein-arginine deiminase	16.8406	16.8259	16.8621	17.0393	17.0958	17.1027	16.7756	16.833	16.7654	17.0497	17.0164	17.0949	17.2397	17.1782	17.3229	17.1996	17.2413	17.3139	17.0187	17.0709	17.091	16.9967	16.947	17.0092	17.4371	17.5077	17.57	16.8429	17.0793	16.7914	17.0537	17.247	17.2516	17.0602	16.9843	17.505	+	7	17.6	75.256	0	12.405	14	0.236395	-0.0515229	0.210812	0.404071	0.40872
Q6P790	60S ribosomal protein L6 (Fragment)	19.7129	19.7486	19.7496	20.2958	20.3426	20.343	19.6558	19.6693	19.5936	20.4716	20.5238	20.489	20.5357	20.6084	20.5652	19.9508	19.9662	19.9396	19.692	19.7082	19.6822	20.2148	20.2506	20.2022	20.5652	20.6294	20.6072	19.737	20.3272	19.6396	20.4948	20.5698	19.9522	19.6941	20.2225	20.6006	+	13	35	33.473	0	102.06	222	0.59012	-0.0974582	0.757777	0.832748	0.215161
P22829	Nuclear receptor subfamily 4 group A member 1	11.3371	11.5087	11.4657	11.5634	11.5199	11.3156	11.6378	10.6364	10.6701	11.5663	11.7905	11.4298	11.5644	10.9609	11.3138	11.9544	11.6081	12.2786	12.4737	12.284	12.3129	13.9288	13.8415	13.8517	13.6319	13.7062	13.7255	11.4372	11.4663	10.9814	11.5955	11.2797	11.9471	12.3568	13.874	13.6879	+	8	19.4	64.281	0	12.311	18	0.0291452	-0.455774	0.158372	-0.157451	0.50988
M0R4S2	Apolipoprotein D	16.2143	16.3008	16.1889	16.0383	16.0644	15.945	15.6076	15.6218	15.6015	16.3133	16.3038	16.264	16.2178	16.1412	16.0379	15.9807	16.0075	15.9735	15.5893	15.6543	15.6839	16.167	16.1876	16.143	16.0099	15.9808	15.9915	16.2347	16.0159	15.6103	16.2937	16.1323	15.9872	15.6425	16.1659	15.9941	+	2	6.9	21.608	0	4.2064	9	-0.218799	-0.624385	0.0590182	-0.102383	-0.24745
P24051	40S ribosomal protein S27-like	15.6936	16.332	15.6504	15.3344	15.7222	15.4007	15.0805	15.2634	15.2369	15.2762	15.2836	15.3486	15.4748	16.0351	15.7785	16.1183	17.0989	15.8	15.4123	16.2912	15.3353	15.3203	15.1672	15.3488	16.289	17.2941	15.916	15.892	15.4858	15.1936	15.3028	15.7628	16.3391	15.6796	15.2788	16.4997	+	3	40.5	9.4771	0	9.64	10	-0.406201	-0.698373	-0.589157	-0.129157	0.447074
F1LYI5	60S ribosomal protein L29	16.8868	16.8983	16.7697	17.3153	17.2752	17.2674	16.9738	16.9115	16.852	17.5582	17.477	17.4249	17.5563	17.5484	17.4819	17.0161	16.9929	16.9	16.913	16.8609	16.8818	17.2943	17.2523	17.2542	17.7135	17.6998	17.594	16.8516	17.286	16.9125	17.4867	17.5288	16.9697	16.8852	17.2669	17.6691	+	2	12.9	16.41	0	3.913	18	0.434388	0.0608568	0.63508	0.677244	0.118092
A0A1W2Q6F2	Thyroxine-binding globulin	12.0382	12.4907	12.3177	12.1558	12.4185	12.3851	11.2635	11.9811	11.974	12.9426	12.8312	12.9789	12.3336	12.6072	12.5697	12.1652	12.7341	12.4355	11.9286	12.0069	11.8323	12.45	12.9781	12.7773	12.5085	12.7097	12.415	12.2822	12.3198	11.7396	12.9176	12.5035	12.4449	11.9226	12.7351	12.5444	+	1	2.4	42.001	0.0066478	1.6974	13	0.0375734	-0.542656	0.635349	0.221312	0.162723
O70211	Insulin-like growth factor binding protein complex acid-labile subunit	11.8424	11.7573	11.8625	11.5965	11.7209	11.6419	11.5526	11.5745	11.4994	11.4553	11.7862	11.6687	11.4429	11.5868	11.4586	12.678	12.0519	12.0494	11.8408	11.3385	11.4271	11.565	11.6701	11.3984	12.3007	12.0257	12.2353	11.8207	11.6531	11.5422	11.6367	11.4961	12.2598	11.5355	11.5445	12.1873	+	2	3.6	66.924	0	7.4673	9	-0.167642	-0.278594	-0.184037	-0.32465	0.439042
P43278	Histone H1.0	14.2524	14.2579	14.185	15.0633	14.967	15.0104	14.3086	14.4138	14.3525	15.2219	15.1659	15.2056	15.1237	15.1368	15.1356	14.6255	14.5776	14.6205	14.2069	14.1311	14.1536	14.9727	14.9656	15.0595	15.2341	15.1634	15.2563	14.2318	15.0136	14.3583	15.1978	15.132	14.6079	14.1639	14.9993	15.2179	+	2	11.9	20.885	0	6.8729	12	0.781773	0.126512	0.965987	0.90024	0.376071
F1M7L6	Secretogranin III	17.8351	17.8965	17.8605	17.4704	17.5219	17.482	17.7104	17.7082	17.7488	17.2097	17.2527	17.2162	17.5642	17.6122	17.6331	17.3305	17.4146	17.389	17.3353	17.3537	17.3327	16.8845	16.9797	16.9903	16.8343	16.9391	16.93	17.864	17.4914	17.7225	17.2262	17.6031	17.378	17.3406	16.9515	16.9011	+	15	36.5	53.252	0	183.9	68	-0.372594	-0.141527	-0.637808	-0.260869	-0.485998
P50232	Synaptotagmin-4	16.017	15.8535	15.9897	16.0597	15.9816	16.0754	16.0105	15.9324	16.0546	16.1941	16.0187	16.188	16.0135	15.9219	16.047	15.9872	15.8617	15.9198	15.9657	15.9271	16.0284	16.7553	16.7592	16.8051	18.293	18.4478	18.4461	15.9534	16.0389	15.9992	16.1336	15.9941	15.9229	15.9737	16.7732	18.3957	+	9	22.6	47.684	0	54.271	44	0.0854988	0.0457637	0.180216	0.0407325	-0.0304676
P51886	Lumican	14.0069	13.8312	13.8519	13.8264	13.2939	13.6639	13.2995	13.3691	13.171	14.2841	14.1314	14.1923	13.6399	13.8108	13.8549	13.3958	13.1341	13.5168	13.0865	13.2485	13.2549	14.017	14.0502	14.0367	13.4235	13.4093	13.4898	13.8966	13.5948	13.2799	14.2026	13.7685	13.3489	13.1966	14.0346	13.4409	+	2	15.1	38.279	0	6.4487	4	-0.301899	-0.616772	0.305975	-0.128119	-0.547787
P62864	40S ribosomal protein S30	16.5418	16.3568	16.4615	16.9656	16.8842	16.9258	16.7628	16.6576	16.7405	17.3489	17.1236	17.1505	17.1445	17.0283	17.0543	16.8471	16.7208	16.8301	16.8141	16.6883	16.7296	17.1541	16.9292	17.0169	16.9966	16.8346	16.9595	16.4534	16.9252	16.7203	17.2077	17.0757	16.7993	16.744	17.0334	16.9302	+	1	16.9	6.6478	0.0014879	2.6537	23	0.471849	0.266943	0.754284	0.622309	0.345942
P63031	Mitochondrial pyruvate carrier 1	15.1357	15.1423	15.2527	15.4299	15.3894	15.5541	15.1844	15.2741	15.2958	15.6414	15.5957	15.5904	15.4658	15.3999	15.4633	15.493	15.5907	15.4024	15.2478	15.2535	15.307	15.3629	15.4211	15.4962	15.7684	15.7696	15.8072	15.1769	15.4578	15.2514	15.6092	15.443	15.4954	15.2694	15.4267	15.7817	+	1	7.3	12.454	0.0085315	1.5489	5	0.280875	0.0745026	0.432232	0.266063	0.318425
Q9WUW2	Synaptobrevin-2	16.9156	16.8774	16.989	17.6442	17.5891	17.7002	17.0865	17.0242	17.0164	17.7211	17.7337	17.824	18.6068	18.5627	18.7729	17.5221	17.4702	17.6621	17.087	17.072	17.2942	17.2121	17.1643	17.2757	17.6684	17.6126	17.7359	16.9273	17.6445	17.0423	17.7596	18.6475	17.5515	17.1511	17.2174	17.6723	+	3	51.9	14.509	0	314.79	49	0.717192	0.115006	0.832246	1.72014	0.62417
P70617	Ninjurin-1	10.4143	10.8078	11.0314	11.4371	10.6902	11.3447	10.7465	11.2336	11.1925	11.1911	11.3669	11.2595	11.3728	10.8864	11.598	11.5529	11.3943	11.3191	11.6646	11.3396	11.2972	10.7973	11.1363	11.5182	10.6079	10.041	10.8206	10.7512	11.1573	11.0575	11.2725	11.2857	11.4221	11.4338	11.1506	10.4898	+	1	13.2	16.539	0	12.457	16	0.406163	0.30634	0.521311	0.534555	0.670912
P83732	60S ribosomal protein L24	19.0438	19.0286	18.9991	19.6436	19.6442	19.6138	19.1241	19.1234	19.0513	19.7239	19.692	19.6801	19.779	19.7629	19.7388	19.3443	19.2953	19.243	19.1665	19.1678	19.092	19.5668	19.5726	19.5499	19.7871	19.7322	19.748	19.0238	19.6338	19.0996	19.6987	19.7602	19.2942	19.1421	19.5631	19.7558	+	6	31.8	17.779	0	90.461	161	0.610006	0.0757787	0.674819	0.736414	0.270375
B2RYQ8	Large subunit ribosomal protein L36a, isoform CRA_a	19.4781	19.464	19.4876	19.9121	19.887	19.9212	19.432	19.3942	19.4816	19.8991	19.8737	19.8861	19.9473	19.9449	19.9743	19.6048	19.6162	19.6321	19.4555	19.4494	19.4905	19.8018	19.8058	19.829	20.074	20.0786	20.0637	19.4766	19.9068	19.4359	19.8863	19.9555	19.6177	19.4651	19.8122	20.0721	+	7	34.9	12.441	0	16.65	114	0.43018	-0.0406675	0.409713	0.478926	0.141128
P84100	60S ribosomal protein L19	18.1319	18.0728	18.1403	18.5803	18.579	18.5945	18.1098	18.1129	18.1125	18.6059	18.63	18.6251	18.7406	18.7438	18.7416	18.1341	18.1335	18.1493	18.1728	18.1804	18.1581	18.4807	18.4723	18.4829	18.8538	18.8441	18.8138	18.115	18.5846	18.1117	18.6203	18.742	18.139	18.1704	18.4786	18.8372	+	6	21.9	23.466	0	100.36	84	0.469607	-0.00324661	0.50535	0.62702	0.0239764
D3ZK97	Histone H3	15.5389	15.5532	15.5955	16.11	16.1049	16.1234	15.8103	16.0247	16.0061	15.9918	16.2335	16.2219	15.983	16.0401	16.0064	15.6491	15.6485	15.6767	16.0136	16.1805	16.1212	16.1607	16.1348	16.112	15.8431	15.9159	15.9358	15.5625	16.1128	15.947	16.1491	16.0098	15.6581	16.1051	16.1358	15.8982	+	1	48.5	15.358	0	83.996	92	0.550222	0.384504	0.586522	0.447274	0.0955735
D3ZKI6	Ral GTPase-activating protein subunit alpha-2	15.0059	15.0504	15.1047	14.6768	14.8909	14.9268	14.4001	14.4465	14.6784	14.6377	14.6885	14.7982	14.9306	14.9948	15.0513	15.2879	15.2506	15.3636	14.5595	14.6407	14.6964	14.5326	14.6149	14.6101	15.5439	15.6355	15.8	15.0536	14.8315	14.5083	14.7081	14.9922	15.3007	14.6322	14.5859	15.6598	+	6	6.4	209.9	0	17.857	8	-0.222107	-0.545292	-0.345488	-0.0614089	0.247094
P97570	85/88 kDa calcium-independent phospholipase A2	17.0712	17.0438	17.1642	17.2289	17.2535	17.2767	17.2489	17.3052	17.3144	17.438	17.4982	17.5124	17.0255	17.1056	17.101	16.7731	16.8784	16.8617	17.3028	17.3754	17.3403	17.5929	17.7644	17.6788	16.8784	16.9603	16.993	17.0931	17.253	17.2895	17.4829	17.0774	16.8377	17.3395	17.6787	16.9439	+	9	22.2	89.555	0	56.217	37	0.159946	0.196431	0.389806	-0.015691	-0.255392
P97710	Tyrosine-protein phosphatase non-receptor type substrate 1	18.9392	18.9042	18.9542	19.0014	18.915	19.0095	18.1357	18.1238	18.1105	19.2743	19.1976	19.3021	18.7276	18.7336	18.7841	18.0649	18.1832	18.0902	18.0394	18.0341	18.0395	18.8967	18.8432	18.9252	19.105	19.0868	19.1299	18.9325	18.9753	18.1234	19.258	18.7484	18.1127	18.0377	18.8884	19.1073	+	1	27.3	55.69	0	156.9	63	0.0427811	-0.809171	0.325475	-0.184092	-0.819779
Q03344	ATPase inhibitor, mitochondrial	15.6174	15.7972	15.7515	15.3672	15.357	15.3224	15.9049	15.8468	15.8378	15.0451	14.9777	15.1377	14.9812	15.0433	15.0116	15.6511	15.5341	15.7444	15.8905	15.8703	15.9602	15.7117	15.5645	15.7427	15.4429	15.4617	15.48	15.722	15.3489	15.8632	15.0535	15.012	15.6432	15.907	15.6729	15.4616	+	2	15	12.248	0.00060033	2.8027	7	-0.373147	0.141131	-0.668544	-0.710014	-0.0788348
Q0VJ96	Retinoic acid receptor RXR-alpha	11.704	11.624	11.374	11.1542	11.4863	11.1659	11.6296	11.2995	11.2857	11.6034	10.8849	10.8933	11.1165	11.2859	11.4263	11.7806	11.2732	11.8513	11.2635	11.2318	11.0774	11.1322	10.8353	10.9201	11.4884	11.4691	11.6109	11.5673	11.2688	11.4049	11.1272	11.2762	11.635	11.1909	10.9625	11.5228	+	3	14.1	51.193	0	36.607	5	-0.298516	-0.162424	-0.440086	-0.291075	0.0677071
Q4KM77	Etoposide-induced protein 2.4 homolog	12.646	12.7664	12.3711	12.8096	12.9102	12.601	12.5016	12.6384	12.5848	12.6393	12.8701	12.7393	12.5207	12.8613	12.6258	13.4482	13.8493	13.5585	12.5863	12.8893	12.9437	12.5364	12.5584	12.2774	12.8512	13.0198	12.8013	12.5945	12.7736	12.5749	12.7495	12.6693	13.6187	12.8065	12.4574	12.8907	+	2	5.6	38.892	0	4.2561	6	0.179083	-0.0195608	0.15505	0.0747666	1.02416
G3V8B4	Brix domain-containing protein 2	14.8585	14.7862	14.8725	15.2935	15.3674	15.3503	14.7276	14.6377	14.5792	15.3055	15.2694	15.3676	15.1959	15.2039	15.1627	14.9903	15.2573	15.024	14.8627	14.9002	14.8942	15.0803	15.1339	15.0419	15.4279	15.7243	15.2601	14.839	15.3371	14.6482	15.3141	15.1875	15.0905	14.8857	15.0854	15.4708	+	7	33	41.141	0	101.1	27	0.498012	-0.19088	0.475098	0.34846	0.251499
Q4V7C9	NF-kappa-B-activating protein	16.042	16.1389	16.15	15.9909	16.0358	16.1324	16.1901	16.3069	16.3472	15.8833	15.868	15.8446	15.6297	15.6982	15.6382	16.179	16.2337	16.1025	15.9988	15.9698	16.0051	15.9338	15.9973	16.0042	15.4548	15.6644	15.1471	16.1103	16.053	16.2814	15.8653	15.6553	16.1717	15.9912	15.9784	15.4221	+	5	20.2	47.266	0	83.429	18	-0.0572583	0.171107	-0.244973	-0.45495	0.0614453
Q4V8B2	DCN1-like protein 3	9.95928	10.6029	10.3892	10.0867	10.4143	10.3117	9.61455	10.335	9.81199	9.25871	10.4381	10.0361	10.3995	10.7469	10.5693	10.0122	11.1489	10.213	9.39591	10.4314	10.0099	9.62803	9.26372	9.74797	10.7996	11.6224	10.7743	10.3171	10.2709	9.9205	9.91098	10.5719	10.4581	9.94573	9.54657	11.0654	+	1	5.3	34.35	0	3.6748	3	-0.0462472	-0.396636	-0.40616	0.25478	0.140934
Q4V8I5	ADP-ribosylation factor-like protein 6-interacting protein 4	12.0226	12.2439	12.6414	12.2292	12.2025	12.5188	11.6888	12.2598	12.4329	11.4461	11.6687	12.2926	11.2852	11.6789	11.9668	11.9049	11.9389	12.3588	12.1142	12.0159	12.2597	11.7072	12.0696	12.6363	11.5918	11.1835	11.0985	12.3026	12.3168	12.1272	11.8025	11.6436	12.0675	12.1299	12.1377	11.2913	+	2	12.1	25.769	0	19.961	6	0.0141948	-0.17549	-0.500171	-0.659006	-0.235097
Q4V8I7	Volume-regulated anion channel subunit LRRC8A	16.5744	16.4328	16.5126	16.7801	16.7765	16.9165	16.8078	16.8507	16.9429	16.8029	16.9545	16.9197	16.5114	16.4198	16.4709	16.5173	16.3261	16.3785	16.8383	16.932	16.9452	16.8447	16.9263	16.9685	16.3887	16.2497	16.24	16.5066	16.8244	16.8671	16.8924	16.4673	16.4073	16.9052	16.9132	16.2928	+	8	12.1	94.161	0	20.907	20	0.317772	0.3605	0.385788	-0.0392608	-0.0993032
F1LQT0	DnaJ homolog subfamily C member 25	13.7843	13.8735	13.9199	13.3335	13.3151	13.3264	12.6921	12.2941	13.0282	13.1024	12.8787	13.1972	13.5634	13.5795	13.6676	13.8939	14.0585	13.9777	12.9884	12.769	13.2244	13.0013	12.8658	13.1746	14.2862	14.6145	14.3996	13.8592	13.325	12.6714	13.0594	13.6035	13.9767	12.994	13.0139	14.4334	+	1	3.9	42.091	0	4.5897	2	-0.534221	-1.18781	-0.7998	-0.255721	0.117443
Q5DT39	Killer cell lectin-like receptor subfamily I member 1	18.3638	18.4625	18.4675	18.1842	18.2681	18.2868	17.6547	17.573	17.6216	18.6865	18.7351	18.7529	18.1933	18.1936	18.2018	18.3001	18.3959	18.3736	17.6461	17.5226	17.4947	18.4493	18.5075	18.5287	18.4055	18.4291	18.4676	18.4313	18.2463	17.6164	18.7249	18.1962	18.3565	17.5544	18.4952	18.4341	+	1	11.5	28.175	0	3.4345	46	-0.184928	-0.814856	0.293588	-0.235034	-0.0747429
Q5FVF4	Transmembrane 7 superfamily member 3	12.5842	12.5651	12.5258	12.2987	12.3393	12.3726	12.5342	12.5721	12.4684	12.6503	12.3954	12.5212	12.9041	12.5056	12.4005	13.0506	13.1958	13.121	12.6864	12.6064	12.2607	12.3451	12.0018	12.0268	12.9887	13.0616	12.9868	12.5584	12.3368	12.5249	12.5223	12.6034	13.1225	12.5178	12.1246	13.0124	+	1	2.8	63.584	0	6.1999	7	-0.221534	-0.0334813	-0.0361	0.04501	0.564074
A0A0H2UHE3	WD repeat, SAM and U-box domain-containing protein 1	12.4023	11.7703	11.5734	11.6977	11.3769	11.4756	11.1577	11.2848	11.2143	11.7762	11.4529	11.7106	11.6753	11.7663	11.5398	11.7017	11.7874	11.643	11.3925	11.7008	11.3512	11.6511	11.5945	11.5959	12.0447	12.1399	11.9219	11.9153	11.5167	11.219	11.6466	11.6605	11.7107	11.4815	11.6138	12.0355	+	3	10.3	52.173	0	9.8895	11	-0.398586	-0.696372	-0.268775	-0.254856	-0.204637
Q5I0I8	Nucleolar complex protein 4 homolog	13.3578	13.5309	13.3966	13.6435	13.6704	13.6231	13.5252	13.4557	13.0376	13.6869	13.6537	13.5961	13.4257	13.569	13.4892	14.0028	13.9411	13.7068	13.3655	13.465	13.2473	14.1771	14.2028	14.0016	13.9924	13.9759	13.9109	13.4284	13.6457	13.3395	13.6456	13.4946	13.8836	13.3592	14.1272	13.9597	+	6	15.5	58.862	0	18.538	26	0.217239	-0.0889088	0.217124	0.0661864	0.455141
Q5M7W1	Thioredoxin-interacting protein	14.4803	14.6175	14.4532	14.4326	14.5243	14.4399	14.4354	14.5425	14.4791	14.5033	14.6553	14.4841	14.5266	14.5796	14.5316	14.0246	14.0843	13.9743	13.5758	13.6049	13.668	13.4715	13.8485	13.6961	13.3101	13.2512	13.2591	14.517	14.4656	14.4857	14.5476	14.5459	14.0277	13.6162	13.672	13.2735	+	3	10.4	44.017	0	12.274	10	-0.0513917	-0.0313352	0.0305596	0.028905	-0.489276
Q5M9F1	RNA-binding protein 34	12.0345	11.6957	11.9778	12.4277	12.1269	12.5849	11.9469	11.9825	12.3201	12.4422	12.4574	12.5447	12.3885	12.2311	12.3333	12.1223	12.1922	12.5572	11.952	11.9953	12.1927	12.1891	12.1563	12.5364	12.4181	12.5194	12.7476	11.9027	12.3798	12.0831	12.4814	12.3176	12.2906	12.0467	12.2939	12.5617	+	4	13.8	47.66	0	15.756	19	0.477158	0.180451	0.578743	0.414958	0.387903
Q5M9G7	Digestive organ expansion factor homolog	16.9465	17.0127	17.0077	16.585	16.7646	16.7104	18.0333	17.9532	17.8379	16.8639	17.0336	16.9694	16.7799	16.9251	16.8259	16.879	16.8697	16.7804	16.7992	16.8058	16.7614	16.989	17.0839	17.0761	17.32	17.2812	17.2458	16.989	16.6867	17.9415	16.9556	16.8436	16.843	16.7888	17.0497	17.2823	+	6	11.7	87.824	0	43.688	17	-0.302287	0.952484	-0.033336	-0.145336	-0.145932
Q5PQJ5	Rho GTPase-activating protein 29	13.903	13.8416	13.8412	13.4955	13.7037	13.4878	13.7652	13.6764	13.3655	13.5041	13.4599	13.3537	13.8339	13.9158	13.7534	15.6283	14.7893	15.32	14.1648	14.0688	14.1528	13.2145	13.6681	13.1267	15.004	14.4814	14.8124	13.8619	13.5623	13.6024	13.4392	13.8343	15.2459	14.1288	13.3364	14.7659	+	3	2.7	141.94	0	3.3836	8	-0.299632	-0.259588	-0.422707	-0.027598	1.38393
Q5PQQ9	Centrosomal protein of 70 kDa	17.1201	16.7402	16.9843	16.4893	16.2764	16.4668	16.0099	15.9071	15.8211	16.5713	16.3313	16.4863	16.5794	16.3335	16.4784	16.8631	16.5919	16.7541	16.1859	16.0238	16.0926	16.2629	16.1139	16.186	17.0803	16.6763	16.9975	16.9482	16.4109	15.9127	16.463	16.4638	16.7364	16.1007	16.1876	16.918	+	1	1.7	68.892	0.0014817	2.5828	9	-0.53735	-1.03548	-0.48524	-0.48444	-0.211825
Q5RJM1	Polyprenol reductase	16.3255	16.1905	16.3882	16.5355	16.3442	16.5412	17.0171	16.7459	16.98	16.6366	16.42	16.6783	16.4082	16.2895	16.4763	16.2106	15.9647	16.2815	16.5334	16.3028	16.552	16.6193	16.5811	16.6554	16.0942	16.1686	16.1685	16.3014	16.4736	16.9143	16.5783	16.3913	16.1523	16.4627	16.6186	16.1437	+	2	6.1	38.092	0.00045358	2.9245	4	0.172254	0.612937	0.276929	0.0899618	-0.149098
Q5RKH7	Solute carrier family 35 member F6	12.0073	11.7329	12.1267	11.2415	11.7849	12.0085	11.5495	11.4018	11.805	11.2698	11.4547	11.4987	11.5701	11.4649	11.9248	11.9388	11.6892	12.17	11.7669	11.4809	11.5312	11.9099	11.3912	11.6817	12.1007	12.1318	12.4788	11.9556	11.6783	11.5854	11.4077	11.6533	11.9327	11.593	11.6609	12.2371	+	2	9.1	41.092	0	21.69	5	-0.277327	-0.370212	-0.5479	-0.302372	-0.0229524
Q5U1X0	Transcription initiation factor TFIID subunit 11	14.4859	14.1393	14.2026	14.6609	14.4342	14.3968	14.1615	13.6691	13.9604	15.1966	14.9272	14.8604	14.7696	14.5904	14.5856	14.4274	14.3044	14.2593	14.0853	13.7434	13.7257	14.9026	14.8811	14.6579	14.7954	14.4827	14.5806	14.2759	14.4973	13.9304	14.9947	14.6485	14.3304	13.8515	14.8139	14.6196	+	2	12.3	23.306	0.0010476	2.7408	4	0.221356	-0.345581	0.718801	0.372573	0.0544472
Q5U4F3	Protein FAM107B	13.7908	13.4345	13.638	12.75	12.9905	13.0487	13.6535	13.348	13.4283	12.9154	13.1022	12.9909	12.7615	13.0151	13.1336	13.4198	13.1799	13.444	13.5582	13.4554	13.5328	13.3861	13.2975	13.3636	13.1127	13.2196	13.3192	13.6211	12.9297	13.4766	13.0029	12.9701	13.3479	13.5155	13.349	13.2172	+	2	22.9	15.586	0	24.015	5	-0.691388	-0.144491	-0.618247	-0.651038	-0.273195
Q5U4F4	Transmembrane protein 135	11.1022	10.8716	10.8187	11.1253	10.9425	11.0878	10.5834	11.4155	11.4371	11.4895	11.6908	11.8761	11.0932	11.1309	10.7727	10.6208	11.0792	10.9145	10.7711	10.657	11.0159	11.187	11.5207	11.4523	11.5272	11.3828	11.1518	10.9308	11.0519	11.1453	11.6855	10.9989	10.8715	10.8147	11.3867	11.3539	+	1	2.8	52.358	0.0085291	1.5474	5	0.121071	0.214474	0.75464	0.0681236	-0.0593309
Q5XI43	Matrix remodeling-associated protein 8	14.9786	14.6467	14.8327	14.5758	14.6073	14.5519	14.1025	14.3477	13.8547	15.3621	14.9097	15.0715	14.7402	14.704	14.5356	14.5506	14.6989	14.2932	14.1503	14.6139	14.0525	15.2853	14.8612	15.0973	14.6425	14.6524	14.5106	14.8193	14.5784	14.1016	15.1145	14.66	14.5142	14.2722	15.0813	14.6018	+	2	6.5	42.735	0.004195	2.0792	2	-0.240948	-0.717708	0.295134	-0.159367	-0.305084
Q5XIE9	Mediator of RNA polymerase II transcription subunit 20	17.8378	17.8685	17.9009	17.7029	17.6621	17.6881	17.4332	17.3057	17.3002	17.9692	18.0118	18.015	17.6569	17.6671	17.6608	17.4766	17.5418	17.5062	17.2137	17.0908	17.1468	17.9258	17.9616	17.9622	17.5603	17.5368	17.5121	17.8691	17.6844	17.3464	17.9987	17.6616	17.5082	17.1505	17.9499	17.5364	+	5	35.4	23.18	0	24.996	19	-0.184711	-0.522714	0.129607	-0.207465	-0.360897
Q5XIM5	Protein CDV3 homolog	18.8077	18.7965	18.8032	18.5581	18.5347	18.5594	18.7	18.715	18.7136	18.2409	18.195	18.2113	18.1846	18.2152	18.2045	18.5568	18.5559	18.595	18.7359	18.7305	18.7235	18.5623	18.5801	18.5668	18.2616	18.1824	18.2308	18.8025	18.5507	18.7095	18.2157	18.2014	18.5692	18.73	18.5697	18.2249	+	8	39.4	24.31	0	126.71	44	-0.251746	-0.0929543	-0.58676	-0.601082	-0.233252
Q5XIN7	Protein O-linked-mannose beta-1,2-N-acetylglucosaminyltransferase 1	17.9744	18.0421	17.9627	17.7343	17.7923	17.7105	17.2336	17.2826	17.2775	18.0144	18.1324	18.0537	17.797	17.8797	17.7943	17.6657	17.7944	17.7239	17.1494	17.1854	17.2188	17.9989	17.949	17.9133	17.7505	17.7777	17.7424	17.9931	17.7457	17.2646	18.0668	17.8237	17.728	17.1845	17.9537	17.7569	+	4	7.4	75.147	0	3.8124	8	-0.247368	-0.728521	0.0737432	-0.169423	-0.265092
Q5XIU1	Ankyrin repeat and BTB/POZ domain-containing protein 1	15.4169	15.3967	15.4519	15.5781	15.5484	15.5873	16.0818	16.0768	15.967	15.6121	15.6885	15.6435	15.4357	15.5289	15.5121	15.3467	15.407	15.4283	15.7859	15.6944	15.6797	15.5717	15.5828	15.5585	15.1559	15.2226	15.3556	15.4218	15.5713	16.0418	15.648	15.4922	15.394	15.72	15.571	15.2447	+	6	15.1	54.064	0	12.183	15	0.149472	0.620045	0.226233	0.0704162	-0.0278164
Q5XJW2	Growth arrest and DNA damage-inducible proteins-interacting protein 1	12.1132	12.0996	12.2895	11.9338	12.0045	12.1187	12.2712	12.7364	12.7545	11.5177	11.2207	11.7682	11.536	11.1518	11.4872	12.1132	11.6227	12.3507	12.3399	12.8604	12.818	12.0614	12.0815	12.2623	11.5083	11.6669	11.5842	12.1675	12.019	12.5874	11.5022	11.3917	12.0289	12.6728	12.1351	11.5864	+	2	15.8	26.467	0	6.3421	6	-0.148473	0.419912	-0.66527	-0.775779	-0.138607
F1LRM6	Phosphatidylinositol-glycan biosynthesis class X protein	16.3225	16.2682	16.3339	16.3352	16.3435	16.3579	16.2841	16.308	16.3159	16.5328	16.5103	16.5287	16.4181	16.3574	16.4411	16.4157	16.4267	16.3706	16.1091	16.1687	16.2341	16.3885	16.4113	16.372	17.0047	17.0337	16.7533	16.3082	16.3456	16.3026	16.524	16.4055	16.4043	16.1707	16.3906	16.9305	+	6	35.7	28.378	0	41.028	35	0.0373229	-0.0055847	0.215734	0.0972987	0.0961171
Q62807	Synaptotagmin-17	14.7181	14.761	14.7253	14.6627	14.5906	14.6088	15.339	15.561	15.4333	14.7997	14.7253	14.7729	14.7555	14.7758	14.6542	14.9307	14.7732	14.7842	14.7469	14.6766	14.6678	14.6581	14.6904	14.785	14.8765	15.0001	14.9507	14.7348	14.6207	15.4444	14.766	14.7285	14.8294	14.6971	14.7112	14.9424	+	6	18.1	53.826	0	13.602	20	-0.114105	0.709601	0.031154	-0.00633263	0.0945683
Q62867	Gamma-glutamyl hydrolase	10.5742	10.5545	10.6102	10.8044	11.0318	10.9957	11.1065	11.4441	11.7789	10.8524	11.3337	11.0948	10.6232	11.1232	10.6204	11.1112	11.263	10.8674	10.9117	11.061	10.6408	10.634	11.1046	11.1819	11.0048	11.3167	11.1742	10.5796	10.944	11.4432	11.0936	10.7889	11.0805	10.8712	10.9735	11.1652	+	1	4.1	35.83	0	5.1218	3	0.364356	0.863533	0.514023	0.209297	0.500906
Q62894	Extracellular matrix protein 1	11.6179	11.6415	11.3004	11.5145	11.4099	10.8062	11.0803	11.1317	10.3582	11.8141	11.5116	11.8835	11.325	11.0662	11.1253	11.6261	11.0616	10.9127	10.7334	11.3502	10.6962	11.7964	11.5941	11.3673	11.8099	11.8721	11.5318	11.5199	11.2435	10.8567	11.7364	11.1722	11.2002	10.9266	11.5859	11.7379	+	1	3.2	63.248	0	3.9521	8	-0.276393	-0.663228	0.216484	-0.347769	-0.319771
Q62975	Protein Z-dependent protease inhibitor	14.7885	14.6519	14.7491	14.8006	14.6742	14.7526	14.3997	14.3169	14.4313	15.1468	15.1369	15.2055	14.6236	14.486	14.5475	14.403	14.3942	14.1905	14.3358	14.3655	14.2179	15.093	14.9755	14.9896	14.4641	14.46	14.3899	14.7299	14.7425	14.3826	15.1631	14.5524	14.3292	14.3064	15.0194	14.438	+	1	1.8	50.243	0.0051769	1.9643	3	0.0126008	-0.347235	0.433201	-0.17748	-0.400618
Q63053	Activity-regulated cytoskeleton-associated protein	11.5923	12.3082	11.6278	11.9276	11.8094	11.7118	11.7789	12.1691	11.8094	11.7048	12.3177	11.556	12.0116	11.9011	11.4548	12.1191	12.2461	11.6748	12.9796	12.8074	12.6837	13.3637	13.2011	12.9832	13.3544	12.8936	12.8536	11.8428	11.8162	11.9191	11.8595	11.7891	12.0133	12.8236	13.1827	13.0339	+	3	14.9	45.352	0	12.447	8	-0.0265071	0.0763416	0.0167453	-0.0536075	0.170589
Q63198	Contactin-1	9.71398	8.60552	9.27013	9.69094	9.38792	8.41101	8.91967	8.4256	8.85618	8.69663	9.12004	8.40267	9.73191	9.09639	8.83654	10.2152	9.83206	9.53671	9.29396	8.42673	8.13908	9.28173	9.30233	8.42079	10.4952	9.52468	10.0263	9.19654	9.16329	8.73381	8.73978	9.22161	9.86132	8.61992	9.00162	10.0154	+	2	2.3	113.49	0.0010467	2.7269	4	-0.0332512	-0.462727	-0.456765	0.0250709	0.664781
A0A0G2K9E8	Unconventional myosin-Ie	15.581	15.6818	15.8158	14.9342	15.2098	15.1761	14.3473	14.2885	13.9215	14.6802	14.6862	14.6141	15.3662	15.6279	15.595	15.9014	16.097	16.1974	14.6642	14.6628	14.6386	14.6645	14.5813	14.4971	16.3478	16.6413	16.7381	15.6929	15.1067	14.1858	14.6602	15.5297	16.0653	14.6552	14.5809	16.5757	+	3	3.6	114.47	0	9.3893	5	-0.586209	-1.50711	-1.0327	-0.163195	0.372414
F1LSW7	60S ribosomal protein L14	18.9541	18.8391	18.9561	19.4653	19.4304	19.4947	18.7338	18.691	18.7819	19.4789	19.4968	19.52	19.7365	19.6558	19.7333	19.1507	19.1309	19.207	18.811	18.7925	18.8394	19.3372	19.3037	19.3504	19.6367	19.6875	19.6942	18.9164	19.4635	18.7355	19.4986	19.7085	19.1629	18.8143	19.3304	19.6728	+	5	24.3	23.322	0	61.394	122	0.547059	-0.180892	0.582123	0.792083	0.246444
Q63720	Receptor protein-tyrosine kinase	17.6069	17.5814	17.566	17.0246	17.0856	17.1126	16.7604	16.7672	16.8065	17.2862	17.2482	17.3254	17.5326	17.3846	17.4237	17.6234	17.4842	17.3812	16.8221	16.7666	16.7927	17.2134	17.1783	17.3091	18.1199	18.0142	17.9025	17.5848	17.0743	16.7781	17.2866	17.447	17.4962	16.7938	17.2336	18.0122	+	1	2.9	44.725	0.0056988	1.8123	24	-0.51048	-0.80669	-0.298166	-0.137798	-0.0885063
Q68FS2	COP9 signalosome complex subunit 4	17.7121	17.6752	17.7743	16.9581	16.8771	17.4921	16.9189	16.9071	17.6962	16.9741	16.9572	17.6	17.1433	17.1602	17.5922	18.2697	18.2262	18.1793	17.0443	16.952	17.6705	17.0725	17.0519	17.6139	17.4436	17.2861	17.7902	17.7205	17.1091	17.1741	17.1771	17.2986	18.2251	17.2223	17.2461	17.5066	+	12	44.3	46.289	0	86.123	58	-0.611425	-0.546466	-0.543424	-0.421956	0.504546
Q6AYK1	RNA-binding protein with serine-rich domain 1	17.1672	17.1086	17.1574	17.0226	16.9745	16.9719	16.5072	16.4296	16.5022	16.7363	16.7091	16.6894	16.8575	16.7931	16.798	17.1453	17.1148	17.0838	16.7462	16.7058	16.7542	16.6976	16.6715	16.6586	16.6905	16.5724	16.6393	17.1444	16.9897	16.4797	16.7116	16.8162	17.1146	16.7354	16.6759	16.634	+	6	25.6	34.238	0	54.903	33	-0.154724	-0.664734	-0.432795	-0.328208	-0.0297619
Q6AYL5	Splicing factor 3B subunit 4	16.0829	16.1345	16.0867	16.2168	16.1114	16.1505	16.7065	16.7714	16.7946	16.1386	16.1382	15.987	15.9861	15.8225	15.751	16.1185	16.0366	15.9896	16.5561	16.533	16.6338	16.2526	16.3286	16.285	15.7475	15.6564	15.6265	16.1014	16.1596	16.7575	16.0879	15.8532	16.0482	16.5743	16.2887	15.6768	+	5	23.1	44.355	0	35.54	47	0.0581846	0.656101	-0.013469	-0.248231	-0.0531965
G3V917	Protein TANC1	14.9871	15.0131	15.1504	14.5872	14.6777	14.7486	13.2185	13.5994	13.3869	14.3822	14.3696	14.5118	14.8086	14.8992	15.0053	15.2459	15.3231	15.317	14.17	14.162	14.2173	14.2504	14.2668	14.4086	15.6172	15.6426	15.8246	15.0502	14.6712	13.4016	14.4212	14.9044	15.2954	14.1831	14.3086	15.6948	+	5	4.3	200.35	0	10.936	14	-0.379017	-1.6486	-0.628949	-0.145814	0.245166
M0R5V7	Murinoglobulin-2	14.9244	14.9137	14.7569	15.0186	14.9462	15.1138	14.7472	14.477	14.6479	15.4348	15.3835	15.5307	14.5161	14.5784	14.6501	14.565	14.5151	14.6214	14.5074	14.2128	14.4283	15.3706	15.1824	15.2486	14.5509	14.6074	14.6122	14.865	15.0262	14.624	15.4497	14.5815	14.5672	14.3829	15.2672	14.5901	+	2	3.1	151.96	0	4.6127	6	0.161228	-0.240985	0.584681	-0.283441	-0.297782
Q6IN33	Calcipressin-1	12.9392	12.7711	13.0006	12.4998	12.8415	12.6304	12.6791	12.7823	12.8986	12.898	12.8522	12.7478	12.9558	13.1756	13.0098	12.9705	12.9608	12.8467	12.7805	12.8889	12.8645	13.3684	13.4195	13.4471	13.8085	13.9243	13.6863	12.9036	12.6573	12.7867	12.8327	13.0471	12.926	12.8446	13.4117	13.8064	+	2	15.6	22.948	0	14.08	4	-0.246368	-0.116942	-0.0709419	0.143455	0.0223774
Q6IV68	Fanconi anemia group D2 protein homolog	10.4834	9.87314	10.5056	10.5103	9.4602	8.81037	10.7534	10.3846	10.1809	11.2408	10.3228	10.8531	10.4778	11.0685	10.4363	11.4063	11.1243	10.5392	10.6933	10.7186	10.4711	10.7084	9.72687	10.3797	11.0859	10.9444	10.9535	10.2874	9.59362	10.4396	10.8056	10.6609	11.0232	10.6277	10.2716	10.9946	+	3	4.3	163.62	0	8.8788	11	-0.693759	0.152258	0.518171	0.373478	0.735854
Q6P0K8	Junction plakoglobin	17.2765	17.1676	17.3078	17.095	17.0181	17.1386	16.7389	16.6361	16.7004	17.6562	17.5491	17.7066	17.1462	17.0031	17.1073	16.9979	16.9417	16.9493	16.5561	16.3654	16.4837	17.4377	17.3447	17.4977	16.8732	16.7424	16.8501	17.2506	17.0839	16.6918	17.6373	17.0855	16.963	16.4684	17.4267	16.8219	+	9	29.1	81.8	0	61.813	34	-0.166748	-0.558839	0.386696	-0.165116	-0.287625
A0A0G2K645	Protein wntless homolog	17.0722	16.9959	16.9232	16.7786	16.7673	16.7188	16.0486	16.0923	16.2584	17.2464	17.227	17.1837	16.8377	16.7963	16.8434	16.5514	16.5351	16.5202	16.0975	16.0548	16.1495	17.3222	17.2112	17.2282	16.6468	16.6844	16.6704	16.9971	16.7549	16.1331	17.219	16.8258	16.5356	16.1006	17.2539	16.6672	+	5	8.6	60.265	0	7.2886	12	-0.242209	-0.86402	0.221925	-0.171326	-0.461559
Q6P6S3	B box and SPRY domain-containing protein	13.7235	13.5807	13.6629	15.0699	14.9265	14.3875	13.4891	13.5264	13.7675	13.9968	13.709	13.8159	13.649	13.6327	13.6982	13.7095	14.0223	13.9868	13.0598	13.5629	13.8204	13.6404	13.6927	13.6743	13.9593	13.8591	13.9119	13.6557	14.7946	13.5943	13.8406	13.66	13.9062	13.481	13.6691	13.9101	+	2	4.7	49.704	0	10.34	4	1.13894	-0.061367	0.184873	0.00426524	0.250534
Q6P747	Heterochromatin protein 1-binding protein 3	17.5143	17.48	17.4865	18.0333	18.0628	18.0084	17.4144	17.3205	17.4103	18.0923	18.1275	18.0841	17.9663	17.9532	17.9139	17.6176	17.598	17.6206	17.367	17.3425	17.3943	17.8697	17.8799	17.8892	18.0874	18.143	18.082	17.4936	18.0349	17.3817	18.1013	17.9445	17.6121	17.3679	17.8796	18.1041	+	16	36.7	60.806	0	135.37	81	0.541289	-0.111846	0.6077	0.450904	0.118524
Q6P798	RCC1 and BTB domain-containing protein 2	14.2362	14.1754	14.2726	14.4195	14.4506	14.5013	13.9883	14.0478	14.0471	14.6528	14.2402	14.5967	14.4693	14.3924	14.4457	14.281	14.1665	14.224	13.7057	13.6752	13.6303	14.9001	14.6679	15.0074	15.5973	15.5255	15.6894	14.2281	14.4571	14.0277	14.4966	14.4358	14.2238	13.6704	14.8585	15.6041	+	2	7.1	60.122	0.00015288	3.1901	4	0.229056	-0.200342	0.268528	0.207738	-0.00422378
Q6PEC1	Tubulin-specific chaperone A	18.0109	17.96	18.0266	17.4669	17.365	17.4304	17.8388	17.7609	17.7872	17.4958	17.4208	17.4903	17.7374	17.7671	17.7756	17.9064	17.8639	17.873	18.2193	18.1715	18.1782	18.1397	18.152	18.1881	17.6068	17.5423	17.5472	17.9992	17.4208	17.7956	17.469	17.76	17.8811	18.1897	18.1599	17.5654	+	8	56.5	12.744	0	91.692	41	-0.5784	-0.203553	-0.530196	-0.239127	-0.118044
Q6RUV5	Ras-related C3 botulinum toxin substrate 1	19.5724	19.5569	19.5909	18.982	18.9817	18.9646	19.1465	19.1486	19.1084	18.9896	19.0239	18.9568	18.9454	19.003	18.9178	18.966	18.98	18.9834	18.9851	18.9611	18.9783	18.8743	18.9105	18.8232	18.8037	18.8624	18.7675	19.5734	18.9761	19.1345	18.9901	18.9554	18.9765	18.9748	18.8694	18.8112	+	4	38	21.45	0	33.09	76	-0.597305	-0.438903	-0.583317	-0.618018	-0.596946
Q710E6	SUN domain-containing ossification factor	15.2578	15.1711	15.809	14.9067	14.668	15.0092	14.6952	14.1759	13.8959	14.9815	14.5892	14.9657	15.0299	14.8959	15.2912	15.4314	15.4063	15.8907	14.5854	14.37	14.2024	14.7357	14.6174	14.9144	15.8258	16.2386	16.9361	15.4126	14.8613	14.2557	14.8455	15.0723	15.5761	14.3859	14.7558	16.3335	+	1	9.4	139.26	0	22.374	16	-0.551333	-1.15693	-0.567141	-0.340276	0.163528
Q78PB6	Nuclear distribution protein nudE-like 1	13.3773	13.2739	13.3544	13.1569	12.883	13.1067	13.3474	13.2584	13.315	13.0633	12.9247	13.0437	13.1295	12.9654	12.9243	13.5381	13.1344	13.4832	13.3078	13.1773	13.2997	13.1534	13.2706	13.3689	13.7072	13.6056	13.9461	13.3352	13.0488	13.3069	13.0106	13.0064	13.3852	13.2616	13.2643	13.7529	+	3	23.8	38.365	0	23.755	12	-0.28637	-0.0282742	-0.32464	-0.328811	0.0500063
A0A0G2K9B2	Glycerophosphocholine phosphodiesterase GPCPD1	16.6979	16.7752	16.6678	16.3277	16.3468	16.3547	15.6838	15.482	15.4079	16.178	16.0758	16.0588	16.5897	16.7091	16.6422	16.8635	16.8842	16.8344	16.17	16.0142	15.9283	16.1101	16.0065	15.9547	17.0997	17.1759	17.1117	16.7136	16.3431	15.5246	16.1042	16.647	16.8607	16.0375	16.0238	17.1291	+	5	13.9	76.17	0	13.657	14	-0.370532	-1.18901	-0.609398	-0.0666312	0.14711
Q8CJB9	E3 ubiquitin-protein ligase BRE1B	18.928	18.8888	18.9262	18.7606	18.8066	18.7682	18.6156	18.6268	18.6352	19.2674	19.273	19.2834	18.7876	18.7882	18.7841	18.5018	18.4907	18.5072	18.4612	18.4818	18.4747	19.3118	19.3202	19.3298	18.4989	18.5115	18.5203	18.9144	18.7785	18.6259	19.2746	18.7866	18.4999	18.4726	19.3206	18.5102	+	19	27.5	113.84	0	150.75	75	-0.135881	-0.288477	0.360249	-0.127708	-0.414432
G3V8V6	ADP-ribose glycohydrolase MACROD1	13.6399	13.3318	13.1216	12.8743	12.7754	12.7077	12.2676	12.8429	12.7026	13.0501	12.9144	13.003	13.2414	13.3603	13.0733	13.0249	12.8558	12.7686	12.6634	12.4636	12.6722	13.4844	13.5141	13.127	13.1916	13.0681	12.9804	13.3645	12.7858	12.6044	12.9892	13.225	12.8831	12.5997	13.3752	13.08	+	4	28	27.078	0	12.94	11	-0.578655	-0.760079	-0.375262	-0.139458	-0.481331
D4ABI6	Ubiquitin carboxyl-terminal hydrolase	17.0034	17.065	17.0277	17.1998	17.1448	17.1656	16.7747	16.7306	16.7737	16.7202	16.7717	16.7476	16.8742	16.9384	16.9305	16.8092	16.8904	16.8478	17.5103	17.5007	17.435	16.7814	16.814	16.8379	16.6775	16.7785	16.7162	17.032	17.17	16.7597	16.7465	16.9144	16.8491	17.482	16.8111	16.7241	+	11	55.2	26.109	0	74.151	49	0.138021	-0.272366	-0.285514	-0.117633	-0.182905
Q920H8	Hephaestin	16.6608	16.6397	16.6868	16.469	16.4075	16.5292	15.9806	16.0839	16.031	16.8775	16.9055	16.9733	16.5283	16.4897	16.594	16.3438	16.3733	16.3731	15.9199	16.0135	15.8726	16.851	16.8028	16.8389	16.4929	16.4179	16.5878	16.6624	16.4686	16.0318	16.9187	16.5373	16.3634	15.9354	16.8309	16.4996	+	1	0.7	129.59	0.008401	1.5606	6	-0.193886	-0.63061	0.256287	-0.125104	-0.299048
A0A0G2KA75	Histone acetyltransferase	9.86591	9.47828	9.71281	9.9977	9.79631	9.616	9.87074	10.0489	9.68135	10.5318	10.5205	10.1226	10.085	9.98403	9.93196	10.5231	9.78661	10.4367	10.052	8.83784	9.33594	9.89404	10.0895	9.82679	10.1319	10.5594	9.99088	9.68567	9.80334	9.867	10.3916	10.0003	10.2488	9.40859	9.93677	10.2274	+	1	3.5	55.517	0.00045283	2.8985	2	0.117671	0.181338	0.705976	0.314673	0.563133
Q9ESV1	Leucine zipper protein 1	17.3155	17.3652	17.4205	17.2602	17.3773	17.288	16.8487	17.1356	16.9379	17.814	17.6972	17.7816	17.4131	17.3993	17.4994	17.1214	17.1452	17.1574	16.8483	17.0246	16.8861	17.6777	17.5769	17.6518	17.0497	17.2413	17.174	17.3671	17.3085	16.974	17.7643	17.4373	17.1414	16.9197	17.6355	17.155	+	8	8.6	117.17	0	15.936	17	-0.0585754	-0.393041	0.397206	0.070195	-0.22572
B3DM93	Programmed cell death protein 4	17.4408	17.5087	17.5107	17.5063	17.5232	17.5399	17.466	17.5145	17.4171	17.4496	17.5289	17.4756	17.4168	17.3353	17.459	17.3218	17.2755	17.3585	17.01	17.0174	16.9783	16.8519	16.8365	16.9525	16.8094	16.8476	16.937	17.4867	17.5231	17.4659	17.4847	17.4037	17.3186	17.0019	16.8803	16.8647	+	15	38.8	51.736	0	131.45	72	0.0363992	-0.0208362	-0.00204335	-0.0830109	-0.168143
F1MA36	Spectrin beta chain	18.3206	18.3902	18.3367	17.469	17.3967	17.3702	17.4183	17.4051	17.4434	18.1806	18.194	18.2112	18.8595	18.9291	18.913	17.4098	17.31	17.3348	16.949	16.8564	16.858	18.2592	18.2372	18.2669	16.9509	16.8689	16.9196	18.3492	17.412	17.4223	18.1953	18.9005	17.3516	16.8878	18.2544	16.9131	+	2	4.4	271.01	0	5.8657	24	-0.937206	-0.926887	-0.153909	0.551354	-0.997614
Q9R0A8	HAUS augmin-like complex subunit 1	14.1498	14.3035	14.2746	13.927	14.001	14.0668	14.0316	14.0054	13.907	14.1403	13.9037	13.991	14.2197	14.119	14.2254	14.4865	14.7639	14.5935	14.3384	14.4373	14.462	14.1203	14.3337	14.2413	14.3398	14.402	14.397	14.2426	13.9983	13.9813	14.0117	14.188	14.6147	14.4126	14.2317	14.3796	+	3	11.5	31.497	0	10.815	13	-0.244325	-0.261303	-0.23095	-0.0546079	0.372032
Q924K5	Myocilin	16.2801	16.2281	16.3872	16.1675	16.1743	16.2966	15.8583	16.0261	16.2044	16.679	16.4611	16.5598	16.1947	16.1724	16.357	15.8972	15.979	16.1694	15.586	15.8802	16.0589	16.59	16.4362	16.5362	15.749	15.9511	16.0843	16.2985	16.2128	16.0296	16.5666	16.2414	16.0152	15.8417	16.5208	15.9281	+	2	3.5	55.094	0.0066553	1.7079	11	-0.0856346	-0.268864	0.268157	-0.0570659	-0.283293
Q9R1U5	Serine/threonine-protein kinase SIK1	11.103	11.0675	10.5748	10.3739	10.8823	10.6438	10.2453	11.2386	9.89983	10.9752	11.2407	10.8799	11.1357	10.9625	10.8364	10.873	11.2919	11.2094	10.2782	10.9719	10.6839	11.2571	11.4947	11.2332	11.5638	12.3363	11.9393	10.9151	10.6333	10.4612	11.0319	10.9782	11.1248	10.6447	11.3283	11.9465	+	2	7.7	84.908	0	16.902	6	-0.281784	-0.453871	0.116834	0.0630834	0.209646
F1LNT8	Vesicle-associated membrane protein 8	15.7215	15.5125	15.5566	16.2057	16.2077	16.2087	16.0688	16.0756	16.0751	16.3872	16.3595	16.2669	16.1321	16.0412	16.1296	15.8212	15.6513	15.7262	15.6959	15.5747	15.5966	16.21	16.1527	16.0969	16.103	15.9327	16.0698	15.5969	16.2074	16.0732	16.3378	16.101	15.7329	15.6224	16.1532	16.0352	+	2	24.2	11.189	0	7.8185	6	0.610486	0.476257	0.740947	0.504076	0.135993
D4A4R8	Circadian locomoter output cycles protein kaput	9.66541	9.83728	9.52524	9.43072	9.68711	9.55643	9.64391	8.59974	8.88737	9.64032	10.041	10.56	9.03392	9.81145	9.95851	10.2668	10.4147	10.1964	9.02561	9.14877	9.46988	9.19016	10.1165	9.9344	9.77814	10.1001	10.7171	9.67598	9.55809	9.04367	10.0804	9.6013	10.2926	9.21476	9.74701	10.1984	+	1	3.7	94.107	0	3.6251	2	-0.11789	-0.632308	0.404458	-0.0746837	0.616644
Q9Z1N1	Fructose-1,6-bisphosphatase isozyme 2	12.445	12.3344	12.1161	12.1346	11.8318	11.4991	12.4676	11.8102	11.7278	12.437	12.3435	12.2339	12.2024	12.0486	12.4788	12.4877	12.3461	12.0254	11.8649	11.8147	11.309	12.533	12.5503	12.0404	12.5487	12.5559	12.1868	12.2985	11.8218	12.0019	12.3381	12.2433	12.2864	11.6628	12.3745	12.4305	+	2	10.9	36.887	0	13.532	12	-0.476704	-0.296668	0.0396036	-0.0552367	-0.0121138
A0A096MJ27	VWFA domain-containing protein (Fragment)	15.9295	15.9918	15.9937	15.8123	15.8713	15.7911	15.2555	15.4335	15.3554	16.0228	16.0406	16.0332	15.9046	15.8209	15.8761	15.7002	15.7106	15.7776	15.2954	15.2709	15.3846	15.9271	15.9861	15.9629	15.9352	15.9568	15.8579	15.9717	15.8249	15.3481	16.0322	15.8672	15.7294	15.3169	15.9587	15.9166	+	2	3	117.89	0	4.4891	6	-0.146776	-0.623576	0.0604992	-0.104509	-0.242255
A0A096MJ89	Arrestin-C	14.3011	14.5606	14.2023	13.5868	13.5869	13.495	12.1624	11.5886	12.03	13.1308	13.17	12.9203	13.9883	14.1055	13.8893	14.6116	14.7898	14.5423	12.7656	12.803	12.7844	12.9118	13.1675	12.975	15.1408	15.4212	15.0598	14.3547	13.5562	11.927	13.0737	13.9944	14.6479	12.7844	13.0181	15.2073	+	2	4.7	42.207	0.00045208	2.8687	14	-0.798461	-2.42769	-1.28098	-0.360291	0.293237
D3ZDW2	Small EDRK-rich factor 1	14.9027	14.9167	14.9729	14.6138	14.5187	14.783	14.8214	14.9292	15.0862	14.4126	14.1347	14.4575	14.3923	14.239	14.4557	14.3793	14.5168	14.6241	15.0856	15.1075	15.2059	14.6524	14.6343	14.7862	14.2025	14.1406	14.198	14.9308	14.6385	14.9456	14.3349	14.3623	14.5067	15.133	14.691	14.1804	+	1	13.6	6.9909	0.0051739	1.9611	4	-0.2923	0.0148341	-0.595821	-0.568442	-0.424036
A0A0G2JSY8	Transcription factor jun-B	16.0444	16.0102	15.9412	15.8002	15.8014	15.886	16.0703	16.1389	16.0604	15.7497	15.792	15.7158	16.0196	15.9796	15.9655	16.2792	16.2127	16.2329	17.1407	17.1444	17.1429	17.7798	17.7609	17.7928	18.2441	18.1761	18.2175	15.9986	15.8292	16.0899	15.7525	15.9882	16.2416	17.1427	17.7778	18.2126	+	7	31.7	35.795	0	138.9	35	-0.169395	0.0912558	-0.246143	-0.0103807	0.242965
Q9Z296	Putative glycogen storage disease type 1b protein	16.2323	15.986	16.1119	16.0494	15.8655	16.0337	15.5395	15.2964	15.569	16.6588	16.3244	16.4743	15.8314	15.8457	15.7661	15.6992	15.781	15.7357	15.4955	15.2312	15.4749	16.5902	16.3315	16.4406	15.8235	15.7978	15.8235	16.1101	15.9829	15.4683	16.4858	15.8144	15.7386	15.4005	16.4541	15.8149	+	1	2.1	46.304	0.0014841	2.6131	8	-0.127221	-0.641788	0.375715	-0.295668	-0.371448
A0A0G2JUM3	Protein XRP2	16.1692	16.2933	16.2843	16.4768	16.5247	16.4565	16.926	16.9184	16.8561	16.3266	16.4186	16.3193	15.9645	16.1531	16.0088	15.9705	16.15	16.0509	16.6936	16.6746	16.6085	16.3484	16.4592	16.3714	15.6243	15.9579	15.8179	16.2489	16.486	16.9002	16.3548	16.0421	16.0571	16.6589	16.393	15.8	+	5	18.8	44.775	0	15.732	15	0.23709	0.651241	0.105923	-0.206777	-0.191784
A0A0G2JUV6	Sorting nexin 14	10.5007	10.3747	10.999	10.6547	10.3292	10.6719	10.2412	10.2721	9.59355	9.64388	10.5677	9.98142	10.7183	10.4524	10.577	11.0967	10.8921	11.0539	10.3304	10.6319	10.2813	10.6547	10.4734	9.97821	11.1409	10.6896	11.508	10.6248	10.552	10.0356	10.0643	10.5826	11.0142	10.4145	10.3688	11.1129	+	2	4	72.74	0	4.3736	4	-0.0728471	-0.589204	-0.560478	-0.0422051	0.389416
A0A0G2JUZ3	Myb-related transcription factor, partner of profilin	16.2734	16.2228	16.3296	16.1828	16.1647	16.147	15.7807	15.776	15.7665	16.4746	16.4742	16.4371	16.2506	16.3215	16.3345	16.1611	16.1634	16.1515	15.7072	15.6187	15.7238	16.3636	16.3243	16.4045	16.3584	16.3542	16.3939	16.2753	16.1648	15.7744	16.462	16.3022	16.1586	15.6832	16.3641	16.3689	+	2	12	41.594	0	3.4702	13	-0.110465	-0.500904	0.186693	0.0269204	-0.116651
A0A0G2JVD0	RNA binding motif protein 28 (Predicted), isoform CRA_b	15.1048	14.9593	15.0389	15.357	15.3941	15.4147	15.0676	14.7652	14.8317	15.338	15.2871	15.3189	15.457	15.3761	15.4595	15.2009	15.2328	15.1515	15.0916	14.7674	14.893	15.2423	15.1872	15.2547	15.6099	15.7133	15.6779	15.0343	15.3886	14.8882	15.3147	15.4309	15.1951	14.9173	15.2281	15.667	+	8	15	78.235	0	35.701	36	0.35424	-0.146181	0.280321	0.396524	0.160728
A0A0G2JWM4	Forkhead box J3	10.2586	10.4484	9.83047	9.81242	10.2173	9.70047	10.864	9.96012	10.4276	10.0816	9.60596	10.3748	10.215	9.74234	9.95349	11.1138	10.7761	11.0374	10.4189	10.3166	10.4652	10.1566	9.80017	9.93118	10.6648	11.016	10.5028	10.1792	9.91007	10.4172	10.0208	9.97027	10.9758	10.4002	9.96263	10.7279	+	1	3.6	70.141	0	3.3568	3	-0.269085	0.238086	-0.158373	-0.20889	0.796636
A0A0G2JWZ2	Amine oxidase	12.8458	12.8819	13.1142	12.3688	12.7102	13.0072	12.332	12.5351	12.4938	13.0636	13.2157	13.0669	12.8617	12.8633	12.9897	12.6343	12.6894	13.0649	12.1544	12.2569	12.309	12.9158	13.2197	13.0807	12.9234	12.765	13.2118	12.9473	12.6954	12.4536	13.1154	12.9049	12.7962	12.2401	13.0721	12.9667	+	1	8	151.65	0.00015165	3.0071	14	-0.251898	-0.493657	0.168134	-0.0423996	-0.151124
A0A0G2JY25	Uncharacterized protein	13.4604	13.4595	13.7519	13.2683	13.0112	13.1648	15.3106	14.9723	14.8861	13.5264	13.3744	13.4409	13.0369	13.0304	12.9652	13.5688	13.5949	13.8184	13.783	13.3051	13.4566	13.6889	13.5379	13.5963	14.443	14.3716	14.4191	13.5573	13.1481	15.0563	13.4472	13.0108	13.6607	13.5149	13.6077	14.4112	+	1	0.5	235.74	0.0044765	2.0354	6	-0.409169	1.49905	-0.110046	-0.546423	0.103415
A0A0G2JY68	Ribosomal L1 domain-containing protein 1-like	17.264	17.1511	17.2604	17.6521	17.6517	17.681	17.1427	16.9879	17.1584	17.6066	17.594	17.641	17.6314	17.5091	17.6559	17.4051	17.27	17.3436	17.1677	17.1079	17.1503	17.4126	17.3542	17.466	17.9302	17.7512	17.838	17.2252	17.6616	17.0963	17.6139	17.5988	17.3396	17.142	17.411	17.8398	+	6	41.7	51.488	0	268.99	91	0.436437	-0.128842	0.388694	0.373634	0.114409
A0A0G2JYD4	Vacuolar protein sorting 13 homolog D	13.6564	14.0397	14.0626	13.8369	14.1065	14.0457	13.9362	14.2684	14.2761	13.7609	13.8363	13.8312	13.7476	13.7456	13.8446	13.8883	13.5193	13.5931	13.5673	13.8339	13.7563	13.5138	13.3886	13.2586	13.6677	12.9959	13.2117	13.9196	13.9964	14.1602	13.8095	13.7793	13.6669	13.7192	13.387	13.2918	+	2	0.5	487.85	0	5.2391	4	0.0767854	0.240664	-0.110093	-0.140313	-0.252684
F1LR77	Tetratricopeptide repeat domain 13	13.0721	12.9155	12.7036	12.8782	12.6114	12.4622	13.0264	13.3719	13.0515	13.1047	13.0346	12.8815	13.2419	13.4161	13.1702	13.129	13.5435	13.3047	12.8775	12.8732	12.8327	13.1678	12.919	12.7855	13.3563	13.321	13.105	12.8971	12.6506	13.1499	13.0069	13.276	13.3257	12.8611	12.9574	13.2608	+	3	6.3	89.386	0.00015277	3.1713	4	-0.246505	0.252813	0.109796	0.378928	0.428604
A0A0G2K0J4	Nipped-B protein	17.5608	17.5077	17.5363	17.5644	17.5243	17.5213	17.3029	17.2497	17.1721	18.0455	17.9546	18.0068	17.4272	17.3848	17.3561	17.2474	17.2356	17.2483	17.049	17.0639	17.0701	17.9404	17.8652	17.8654	17.2603	17.2424	17.2018	17.5349	17.5367	17.2416	18.0023	17.3894	17.2438	17.061	17.8903	17.2348	+	7	3	315.23	0	18.968	27	0.00174454	-0.293328	0.467383	-0.145531	-0.29117
D4A239	Similar to Hypothetical zinc finger protein KIAA0222 (Predicted)	13.0507	13.1689	13.1083	12.8274	12.8852	12.8584	12.593	13.1587	13.0793	12.9751	13.0057	12.6482	12.8854	12.9532	12.9548	13.0386	13.2809	13.1744	12.6573	12.8902	12.6295	12.6956	12.7546	12.8771	13.3267	13.4684	13.7795	13.1093	12.857	12.9437	12.8764	12.9311	13.1647	12.7257	12.7757	13.5249	+	3	5.2	123.79	0	10.302	7	-0.252316	-0.165624	-0.232955	-0.17818	0.0553583
F1LZ34	S-adenosylmethionine synthase	15.9023	15.6843	15.659	15.5706	15.617	15.5321	15.1787	15.2138	15.1713	15.9353	15.9961	15.8888	16.3245	15.8081	15.9579	15.2733	15.36	15.3844	15.1125	15.2112	15.1187	16.1171	16.018	16.0155	15.2505	15.3462	15.3177	15.7486	15.5732	15.1879	15.94	16.0302	15.3392	15.1475	16.0502	15.3048	+	1	6.6	43.468	0.007326	1.6506	10	-0.175321	-0.560638	0.191471	0.281591	-0.40932
A0A0G2K475	BRCA1-interacting protein C-terminal helicase 1	12.5654	12.7087	12.9967	12.6997	13.0701	12.7008	13.0923	13.3664	13.2025	13.4116	13.5885	13.7702	13.0098	12.7234	13.2207	12.1485	12.4111	12.6846	12.2189	12.5838	12.6715	13.5969	13.6946	13.6591	12.4561	12.2544	12.2813	12.7569	12.8235	13.2204	13.5901	12.9846	12.4147	12.4914	13.6502	12.3306	+	2	3.6	130.37	0.0037807	2.178	3	0.0666198	0.463495	0.833184	0.227707	-0.342215
M0RAZ1	Ig-like domain-containing protein	13.9929	14.0876	13.9739	13.8429	13.9782	13.8702	13.6425	13.6657	13.7145	14.4526	14.574	14.653	13.7747	13.8418	13.6906	13.611	13.5791	13.3848	13.2217	13.4762	13.2045	14.693	14.5719	14.5841	13.6466	13.6917	13.5501	14.0181	13.8971	13.6742	14.5598	13.769	13.5249	13.3008	14.6164	13.6295	+	1	12.7	11.106	0	26.749	3	-0.121019	-0.343872	0.541747	-0.249075	-0.493151
A0A0G2K654	H1.2 linker histone, cluster member	19.9974	20.034	20.0578	21.0686	21.044	21.0778	19.8433	19.9158	19.9386	21.2599	21.249	21.2657	21.2846	21.2916	21.2717	20.1881	20.2104	20.2277	19.8052	19.8929	19.9197	20.9266	20.9259	20.9316	21.495	21.4711	21.4919	20.0298	21.0635	19.8992	21.2582	21.2827	20.2087	19.8726	20.928	21.486	+	3	31.1	21.316	0	95.926	233	1.03373	-0.130544	1.22844	1.2529	0.178954
A0A0G2K677	Spectrin beta chain	15.4094	15.1888	15.4614	14.8952	14.7315	14.8364	14.3975	14.4348	14.4342	14.9686	14.8178	14.8554	15.4696	15.3998	15.3614	15.7691	15.4909	15.5812	14.6328	14.4669	14.4722	14.8361	14.8298	14.8582	16.1473	15.8962	15.9151	15.3532	14.821	14.4222	14.8806	15.4103	15.6137	14.524	14.8414	15.9862	+	4	4.4	288.81	0	31.409	16	-0.532144	-0.931035	-0.472591	0.0570721	0.260557
A0A0G2K6I6	Delta-tubulin	11.5395	11.3648	11.948	11.773	11.2348	11.5675	11.4601	10.6104	11.3577	11.1488	11.1002	11.7721	11.6349	11.4102	12.1072	11.3826	11.8519	11.7904	10.652	10.963	11.4926	11.8147	11.1015	11.4264	12.1055	12.2859	12.885	11.6175	11.5251	11.1427	11.3404	11.7174	11.675	11.0359	11.4475	12.4255	+	2	9.7	54.422	0	3.7074	4	-0.0923583	-0.474717	-0.277089	0.0999617	0.0575107
I6LBX8	Protocadherin gamma c3	13.1057	12.7117	13.2378	13.0395	13.0807	13.2075	13.1943	13.3234	13.1367	13.4009	13.2183	13.3097	13.2342	13.3665	13.2324	13.3493	13.2529	13.3102	12.8978	12.9925	13.0977	13.228	13.2994	13.4384	13.9626	13.6482	14.1032	13.0184	13.1093	13.2181	13.3096	13.2777	13.3041	12.996	13.3219	13.9047	+	4	10.2	101.04	0	24.827	26	0.0908514	0.199729	0.291209	0.259327	0.285702
A0A0H2UHX9	Tetratricopeptide repeat protein 30	12.2046	12.2872	12.3275	11.9876	12.2053	11.9096	11.9899	12.1039	12.2166	12.073	11.9765	12.0385	12.0749	12.2236	12.3723	12.417	12.4957	12.6258	12.3644	12.434	12.2168	12.1683	12.212	12.1583	12.7948	12.3605	12.7932	12.2731	12.0342	12.1035	12.0293	12.2236	12.5128	12.3384	12.1795	12.6495	+	3	8.3	76.206	0	8.4276	16	-0.238938	-0.169658	-0.243768	-0.0495026	0.239696
Q6MG74	C3/C5 convertase	19.2954	19.2852	19.2766	19.2069	19.211	19.2288	18.8594	18.8758	18.8681	19.6745	19.6897	19.6794	19.1907	19.1579	19.2105	18.9723	18.9687	19.0162	18.7216	18.7294	18.7664	19.622	19.6391	19.6496	19.0068	19.0271	19.0233	19.2858	19.2156	18.8678	19.6812	19.1864	18.9857	18.7391	19.6369	19.0191	+	11	13.1	85.12	0	99.384	145	-0.0701765	-0.417958	0.395436	-0.0993849	-0.300034
Q66HI5	Ferritin	16.7367	16.6432	16.6303	16.5882	16.671	16.6906	16.2814	16.2841	16.2765	16.2481	16.2526	16.2552	16.9143	16.8159	16.7973	16.7185	16.6862	16.7076	16.9744	17.051	17.0952	16.4068	16.4709	16.4559	16.496	16.507	16.4729	16.6701	16.6499	16.2806	16.252	16.8425	16.7041	17.0402	16.4445	16.492	+	5	43.4	21.099	0	106.25	24	-0.0201385	-0.38942	-0.418108	0.172435	0.0340414
B0BMV0	Rap2ip protein (Fragment)	11.8727	11.9606	11.922	11.6702	11.8609	11.7804	11.3498	11.7594	11.5822	11.7893	11.6623	11.8051	12.0706	12.0007	11.8752	12.1527	12.3344	12.081	11.6181	12.0906	11.7573	11.8388	11.794	11.7581	12.3614	12.3623	12.4409	11.9185	11.7705	11.5638	11.7522	11.9822	12.1894	11.822	11.797	12.3882	+	1	33	36.342	0	16.787	18	-0.147971	-0.354679	-0.166235	0.0636957	0.270912
B0BN82	Ribosome production factor 2 homolog	13.5529	13.6029	13.339	14.1608	14.2182	13.9838	13.9869	13.9672	13.7859	14.2692	14.3316	14.2415	14.1302	14.1538	13.7647	13.6992	13.5658	13.536	13.7558	13.6629	13.5545	13.9968	14.1511	13.8773	13.9352	14.0763	13.9539	13.4982	14.1209	13.9133	14.2808	14.0162	13.6003	13.6578	14.0084	13.9884	+	3	15.7	35.256	0	28.884	8	0.622689	0.415093	0.782527	0.518002	0.102106
B0K014	D-aminoacyl-tRNA deacylase	17.9255	17.9083	17.8685	17.744	17.674	17.6618	17.2978	17.2906	17.3583	17.5568	17.5418	17.5859	17.6943	17.7491	17.6276	17.9072	17.871	17.8507	17.6587	17.7056	17.6	17.5932	17.6188	17.5948	18.0478	18.0326	17.9634	17.9008	17.6933	17.3156	17.5615	17.6904	17.8763	17.6548	17.6023	18.0146	+	7	45.5	23.394	0	84.713	57	-0.207513	-0.585234	-0.339306	-0.210435	-0.0244875
B0K031	60S ribosomal protein L7	20.4416	20.4129	20.4447	20.8477	20.8085	20.9033	20.3941	20.4005	20.4254	20.8866	20.8716	20.9664	20.9629	20.9044	20.9778	20.6112	20.6269	20.5899	20.4897	20.5541	20.4511	20.7601	20.825	20.7586	21.0227	21.0617	21.074	20.4331	20.8531	20.4067	20.9082	20.9484	20.6093	20.4983	20.7812	21.0528	+	24	60.8	30.313	0	149.66	299	0.420088	-0.0263967	0.475157	0.515308	0.176274
B2GUV5	V-type proton ATPase subunit G	14.1655	14.1293	14.2966	13.911	13.8474	13.6788	13.9445	13.577	13.8117	13.8807	13.4338	13.6477	13.954	13.8977	14.0577	14.4052	14.3571	14.4746	14.0526	14.0512	14.267	14.1967	14.0195	14.1863	14.3351	14.2183	14.3309	14.1971	13.8124	13.7777	13.6541	13.9698	14.4123	14.1236	14.1342	14.2948	+	3	40.7	13.71	0	69.989	11	-0.384748	-0.419401	-0.543061	-0.227339	0.215177
B2GV83	AlkB homolog 4, lysine demethylase	13.8856	13.7792	13.9557	13.9334	13.779	13.8882	13.8364	13.6281	13.6671	14.2354	14.3187	14.401	14.1328	14.0886	14.0725	13.8033	13.909	13.945	13.6818	13.7729	13.716	13.8042	13.6501	13.719	14.0934	14.19	14.1422	13.8735	13.8669	13.7105	14.3184	14.098	13.8858	13.7236	13.7244	14.1419	+	3	17.3	33.556	0	16.304	7	-0.0066373	-0.162973	0.444853	0.224463	0.0122707
B2GV96	Coiled-coil domain-containing 115	14.3548	14.4046	14.148	13.9667	13.9642	13.4714	14.3882	14.3339	14.1461	13.883	13.8548	13.6169	13.9961	14.1134	13.8049	14.4345	14.4948	14.2876	14.3259	14.3576	13.9438	14.1202	14.1078	13.9768	14.0182	14.0529	13.4754	14.3025	13.8007	14.2894	13.7849	13.9714	14.4056	14.2091	14.0683	13.8488	+	5	41.7	19.814	0	14.149	18	-0.501748	-0.013113	-0.517614	-0.331043	0.103112
B2RYB1	Thioredoxin domain-containing 11	12.7944	13.0807	13.2547	12.4754	12.6675	12.6019	12.7884	12.1356	12.2519	12.9069	12.392	12.6544	12.8742	12.9408	12.9693	12.7742	13.252	13.1282	12.5526	12.4293	12.3749	12.7201	12.349	12.6687	12.9273	13.4644	13.45	13.0433	12.5816	12.392	12.6511	12.9281	13.0515	12.4522	12.5793	13.2806	+	4	8.3	105.91	0	13.714	7	-0.461666	-0.651293	-0.392156	-0.115197	0.00818066
B2RYK2	2-(3-amino-3-carboxypropyl)histidine synthase	11.3115	10.9546	10.7231	10.9833	10.9661	10.6136	10.6764	10.801	10.3799	10.68	10.495	10.6039	10.9112	11.0792	10.5789	11.0831	10.995	11.2766	10.5993	10.3206	10.8313	10.7233	10.5491	10.5971	11.0726	11.0177	11.5004	10.9964	10.8544	10.6191	10.593	10.8564	11.1182	10.5837	10.6232	11.1969	+	2	5.5	48.104	0	4.4458	5	-0.142019	-0.377293	-0.403412	-0.139956	0.121834
B2RYM3	Inter-alpha trypsin inhibitor, heavy chain 1	17.8403	17.8272	17.875	17.8098	17.7245	17.7421	17.3494	17.2462	17.2144	18.0596	18.0603	18.1012	17.591	17.5983	17.6202	17.5732	17.5591	17.5741	17.2413	17.2019	17.2212	17.9499	17.9225	17.9638	17.679	17.63	17.67	17.8475	17.7588	17.27	18.0737	17.6031	17.5688	17.2215	17.9454	17.6597	+	4	7.5	100.59	0	19.352	38	-0.0886975	-0.577506	0.226196	-0.244355	-0.278712
B2RZB6	U6 snRNA-associated Sm-like protein LSm8	14.9015	14.9173	15.123	14.2436	14.4924	14.585	14.1883	14.4666	14.4704	14.5122	14.8257	14.7696	14.7869	14.8409	14.9312	15.0107	14.9513	15.1843	14.3603	14.6076	14.5236	14.3939	14.6696	14.6088	15.6153	15.4245	15.8598	14.9806	14.4403	14.3751	14.7025	14.853	15.0487	14.4972	14.5574	15.6332	+	5	69.8	10.403	0	31.921	16	-0.54031	-0.605508	-0.278111	-0.127588	0.0681264
B2RZD4	60S ribosomal protein L34	19.2972	19.3018	19.3318	19.7771	19.7723	19.7717	19.2379	19.2178	19.215	19.7084	19.7013	19.6941	19.847	19.8266	19.8305	19.4834	19.5257	19.5214	19.2327	19.2189	19.2419	19.6285	19.636	19.6296	20.017	19.9825	19.9666	19.3103	19.7737	19.2236	19.7012	19.8347	19.5102	19.2311	19.6314	19.9887	+	4	28.2	13.293	0	47.004	112	0.463456	-0.0866976	0.390982	0.524436	0.199899
B4F765	Intraflagellar transport 27	15.7128	15.6448	15.6097	15.4285	15.4648	15.3685	14.9743	14.8078	14.956	16.0327	16.0478	15.89	15.3141	15.2739	15.3354	15.2514	15.1763	15.1377	15.0971	14.8169	14.9637	15.9531	15.9117	15.7172	15.3147	15.3901	15.3084	15.6558	15.4206	14.9127	15.9902	15.3078	15.1885	14.9592	15.8607	15.3377	+	6	59.7	20.796	0	18.378	24	-0.235138	-0.743065	0.33444	-0.347976	-0.467271
B4F775	Golgi associated PDZ and coiled-coil motif containing (Predicted)	17.7964	17.8696	17.9275	17.5155	17.5711	17.6203	16.9301	17.0251	17.0745	18.1363	18.1994	18.1888	17.6736	17.6434	17.6645	17.4417	17.4817	17.535	16.9428	17.017	17.073	18.1385	18.2013	18.1648	17.6349	17.6262	17.7077	17.8645	17.569	17.0099	18.1748	17.6605	17.4861	17.0109	18.1682	17.6562	+	2	10.1	34.167	0	18.475	4	-0.295523	-0.854577	0.310321	-0.20401	-0.37836
B4F787	Chmp1b protein (Fragment)	16.7879	16.8564	16.8633	16.8075	16.8901	16.937	16.9768	17.0584	17.0182	17.0878	17.1409	17.1146	16.5525	16.5858	16.6921	16.5909	16.6831	16.7033	16.7522	16.8264	16.7681	16.9555	17.0224	17.0147	16.4921	16.57	16.4862	16.8359	16.8782	17.0178	17.1145	16.6102	16.6591	16.7822	16.9975	16.5161	+	3	10	25.644	0.0004531	2.9073	3	0.042289	0.181914	0.278572	-0.225728	-0.176774
B4F7A4	Ccdc49 protein (Fragment)	11.9723	11.983	12.0436	12.2908	11.9841	11.7765	12.4893	12.1394	11.8759	12.2748	11.9748	11.6376	11.8462	12.397	11.9194	12.0987	12.0796	12.1579	12.181	12.1273	12.1197	12.6917	12.5221	12.4419	14.0376	13.6977	13.4289	11.9997	12.0171	12.1682	11.9624	12.0542	12.1121	12.1427	12.5519	13.7214	+	2	11.3	41.387	0	9.246	12	0.0174703	0.168537	-0.0372517	0.0545712	0.112409
B5DEL7	Protein transport protein Sec61 subunit gamma	11.2666	11.4445	11.371	11.091	11.4154	11.5566	11.2207	11.658	11.6584	11.759	11.7099	11.9317	11.6118	11.8723	11.4978	11.8981	12.416	12.0332	10.8887	11.2355	11.2474	11.0581	12.0858	11.6602	11.8846	12.4837	12.3875	11.3607	11.3543	11.5124	11.8002	11.6606	12.1158	11.1239	11.6013	12.2519	+	1	17.6	7.7412	0	20.405	15	-0.00639253	0.151635	0.439467	0.299922	0.755055
B5DF13	RCG63400	11.121	10.7407	11.6982	10.6518	10.8823	10.809	10.3293	10.5858	10.2106	10.6336	10.6609	10.4655	11.1163	10.7555	11.7489	11.5963	11.272	11.7493	10.2559	9.66162	10.8796	10.4968	10.2787	11.1983	11.6494	12.0143	12.3391	11.1866	10.7811	10.3752	10.5867	11.2069	11.5392	10.2657	10.6579	12.001	+	2	9.9	47.357	0	8.5886	7	-0.405584	-0.811417	-0.599983	0.0202523	0.352585
B5DF32	I-kappa-B kinase	16.5506	16.4657	16.7106	16.2604	16.2747	16.0464	16.1755	16.3452	16.304	16.2418	16.2375	16.1467	16.2456	16.4182	16.2275	16.2997	16.4074	16.2742	16.2088	16.303	16.4256	16.5283	16.4787	16.8384	16.8546	16.8577	17.1763	16.5756	16.1938	16.2749	16.2087	16.2971	16.3271	16.3125	16.6151	16.9628	+	17	31.7	82.188	0	44.814	53	-0.381795	-0.300754	-0.366949	-0.278497	-0.248542
D3Z822	Non-specific serine/threonine protein kinase	17.704	17.7197	17.7419	17.7529	17.7894	17.77	17.6276	17.7135	17.647	18.2498	18.3063	18.2488	17.6725	17.7139	17.6662	17.4688	17.4824	17.4437	17.3245	17.3115	17.2824	18.0948	18.1746	18.1152	17.4751	17.4362	17.444	17.7219	17.7708	17.6627	18.2683	17.6842	17.4649	17.3061	18.1282	17.4518	+	16	10.2	300.5	0	51.837	60	0.0488834	-0.0591612	0.546419	-0.0376967	-0.25695
D3Z962	Transforming, acidic coiled-coil-containing protein 3	17.155	17.2256	17.0459	16.9077	16.8072	16.8285	16.4544	16.187	16.6761	17.2202	17.3011	17.1192	16.9461	17.0266	16.8934	16.8848	16.8986	16.8225	16.4397	16.3343	16.7545	17.1522	17.1627	17.0637	17.0377	17.0697	16.8664	17.1421	16.8478	16.4392	17.2135	16.9554	16.8686	16.5095	17.1262	16.9912	+	10	30.7	65.176	0	76.301	39	-0.294349	-0.702963	0.0713425	-0.186778	-0.273526
D3Z981	Plexin A1	18.2348	18.2199	18.2051	18.181	18.1293	18.1386	17.5924	17.627	17.5466	18.6585	18.6445	18.5816	18.0112	18.0152	17.9449	17.8713	17.9346	17.9249	17.4067	17.4769	17.49	18.4117	18.4537	18.3796	17.8752	17.9116	17.8275	18.22	18.1496	17.5886	18.6282	17.9904	17.9103	17.4579	18.415	17.8714	+	2	2.4	213.19	0.0097371	1.47	15	-0.0703056	-0.631305	0.408244	-0.229529	-0.309676
D3Z9K2	Mitochondrial ribosomal protein L54	13.0068	12.9362	13.1512	12.5824	12.5373	12.7198	12.6181	12.4556	12.8446	12.1265	12.3669	12.2229	12.3247	12.6798	12.621	12.6775	12.7657	13.1721	12.9685	12.9688	13.2456	12.5579	12.8245	13.0765	12.3583	12.7454	12.3483	13.0314	12.6132	12.6394	12.2388	12.5418	12.8718	13.061	12.8196	12.484	+	2	42.2	15.286	0	60.821	5	-0.41824	-0.392032	-0.79267	-0.4896	-0.159671
D3ZAE3	DENN domain-containing 6B	10.0078	10.4613	9.34847	8.90101	8.65998	9.06327	9.26596	9.6768	8.84572	9.60467	9.51025	8.97242	9.49087	10.1398	9.71941	9.37424	9.81557	9.54682	9.12715	9.2648	9.33247	9.38235	9.24583	9.45765	9.77268	9.67365	9.61161	9.93918	8.87475	9.26283	9.36245	9.78336	9.57887	9.24147	9.36194	9.68598	+	1	1.7	66.592	0.0022059	2.4174	3	-1.06443	-0.676356	-0.576736	-0.155826	-0.36031
D3ZAZ1	Formin-like 1	16.8241	16.6684	16.6314	16.524	16.3912	16.3701	15.3329	15.2855	15.3111	16.9134	16.8143	16.8202	16.7523	16.6885	16.5585	16.6712	16.6041	16.6051	15.3662	15.5794	15.3987	16.3625	16.2351	16.2483	16.7163	16.5444	16.5789	16.708	16.4284	15.3098	16.8493	16.6664	16.6268	15.4481	16.282	16.6132	+	3	4.4	115.53	0	5.7253	8	-0.279528	-1.39811	0.141361	-0.0415362	-0.0811522
D3ZCG5	Matrix metallopeptidase 15	16.5651	16.4942	16.5965	16.7434	16.7606	16.7468	16.8161	16.7985	16.8586	17.3254	17.3192	17.3675	16.7245	16.5461	16.6349	16.0012	15.8291	16.0389	16.1823	16.0898	16.2445	17.3475	17.3242	17.3292	15.9003	15.8449	15.9366	16.552	16.7503	16.8244	17.3374	16.6352	15.9564	16.1722	17.3336	15.8939	+	3	10.4	74.776	0	8.0395	4	0.198332	0.272442	0.78541	0.0832215	-0.595551
D3ZCH1	Ankyrin repeat domain 12	14.7416	14.7088	14.675	14.6544	14.5387	14.538	15.7886	15.6756	15.6078	14.7945	14.7443	14.9054	14.6919	14.605	14.7284	14.7891	14.7068	14.7425	14.6259	14.6078	14.6989	14.8261	14.6892	14.7168	15.0399	14.9846	15.1005	14.7085	14.577	15.6907	14.8148	14.6751	14.7461	14.6442	14.744	15.0416	+	2	1.2	233.25	0.0067845	1.6921	8	-0.131452	0.982189	0.106295	-0.0333807	0.037661
D3ZER1	Homeobox-containing 1	12.5139	12.6328	12.597	12.3391	12.64	12.4032	12.7718	12.4439	12.6309	12.8388	12.4081	12.8103	12.7269	12.4649	12.6615	11.7561	11.049	11.9611	12.2765	11.9652	12.1409	12.2833	12.4243	12.2062	12.4529	11.9663	12.2458	12.5812	12.4608	12.6155	12.6857	12.6178	11.5887	12.1275	12.3046	12.2216	+	2	9.4	45.51	0	6.7433	10	-0.120427	0.0343304	0.104545	0.0365649	-0.992463
D3ZFC6	Inter-alpha-trypsin inhibitor heavy chain 4	18.1874	18.1482	18.2007	18.0092	18.0229	18.0137	17.7577	17.8109	17.768	18.3857	18.4446	18.4497	18.0698	18.0292	18.0522	17.9072	17.799	17.7921	17.5913	17.5544	17.6053	18.2585	18.3321	18.2882	17.9942	17.8452	17.8853	18.1788	18.0153	17.7788	18.4266	18.0504	17.8328	17.5837	18.293	17.9082	+	4	3.8	103.75	0	9.8354	33	-0.16346	-0.399922	0.247877	-0.128329	-0.345993
D3ZFH5	Inter-alpha-trypsin inhibitor heavy chain 2	15.5316	15.5725	15.6511	15.403	15.3529	15.3779	15.458	15.3489	15.5681	15.8747	15.8931	15.782	15.3184	15.5524	15.4454	15.3182	15.3697	15.3399	14.9371	15.0176	14.8796	15.7373	15.918	15.789	15.5286	15.5269	15.4474	15.5851	15.378	15.4583	15.8499	15.4388	15.3426	14.9448	15.8148	15.501	+	2	9.2	92.368	0	69.674	13	-0.20711	-0.126764	0.26487	-0.146303	-0.242462
D3ZFK8	FERM, ARH/RhoGEF and pleckstrin domain protein 2	15.7428	15.758	15.7009	15.1645	15.2429	15.3046	14.9594	15.1393	15.1348	14.9682	15.0211	15.0639	15.677	15.7223	15.6488	16.2394	16.294	16.1929	14.9775	15.0869	15.161	15.2205	15.2665	15.3052	17.2554	17.32	17.1375	15.7339	15.2374	15.0779	15.0178	15.6827	16.2421	15.0751	15.2641	17.2376	+	3	2.7	120.8	0	7.4964	26	-0.496561	-0.656059	-0.716155	-0.0512373	0.508213
D3ZHV1	RCG35421, isoform CRA_b	15.2185	15.6183	15.6402	15.1292	15.348	15.6193	14.8499	14.515	14.5539	14.9382	15.0599	15.089	15.3358	15.6327	15.6586	15.4712	16.0008	16.171	14.7006	14.8198	14.8355	15.0193	14.8722	15.0496	16.0023	16.7682	16.9976	15.4924	15.3655	14.6396	15.029	15.5424	15.881	14.7853	14.9804	16.5894	+	6	13.9	73.539	0	12.048	17	-0.126884	-0.852739	-0.463317	0.0499965	0.388644
D3ZIK0	Heparosan-N-sulfate-glucuronate 5-epimerase	17.8802	17.7789	17.7165	17.5903	17.5048	17.5186	17.2371	17.1425	17.3063	18.0388	17.9891	17.7721	17.5998	17.5854	17.6315	17.409	17.4159	17.4957	17.1635	17.0869	17.3559	18.1055	18.0001	17.8405	17.4606	17.4772	17.5304	17.7919	17.5379	17.2286	17.9333	17.6056	17.4402	17.2021	17.982	17.4894	+	12	26.5	70.118	0	52.626	37	-0.253953	-0.563232	0.141483	-0.186277	-0.351651
D3ZIX4	H1.10 linker histone	15.3598	15.3041	15.249	15.5952	15.4319	15.5899	15.0525	15.0371	15.166	15.5417	15.5521	15.604	15.6584	15.5631	15.7221	15.512	15.3253	15.4538	15.2354	15.1927	15.1971	15.5505	15.4843	15.5422	15.9645	15.9465	15.941	15.3043	15.539	15.0852	15.5659	15.6479	15.4304	15.2084	15.5257	15.9507	+	2	15.6	20.488	0	44.296	14	0.234731	-0.219104	0.261624	0.343602	0.12609
D3ZJ29	Uridine kinase-like 1 (Predicted)	14.0469	13.7171	13.6507	13.6152	13.5197	13.5056	13.1942	13.3149	13.1428	13.0561	13.6598	13.2263	13.8502	13.8937	13.5511	14.4726	14.2073	13.8141	13.1045	13.3365	12.9934	13.1195	13.2585	13.1151	14.8607	14.5211	14.2953	13.8049	13.5469	13.2173	13.3141	13.765	14.1647	13.1448	13.1644	14.559	+	4	8.8	96.153	0	37.474	11	-0.258053	-0.587592	-0.490842	-0.0398826	0.359765
D3ZKN4	Similar to junction-mediating and regulatory protein (Predicted)	13.1984	13.0851	13.0869	13.8486	13.2361	13.1363	13.5318	13.0495	12.9718	13.2515	12.9646	12.9577	13.4443	13.0087	12.7658	13.3186	12.8789	12.9291	13.3186	12.8976	12.6631	13.9935	13.6685	12.9579	14.851	14.4059	13.5212	13.1235	13.407	13.1844	13.058	13.0729	13.0422	12.9598	13.54	14.2594	+	2	3.5	89.627	0	5.2173	4	0.283535	0.0609284	-0.0655037	-0.050524	-0.0812842
D3ZLF0	GTP-binding protein 6 (putative)	11.9486	11.4993	11.8149	12.2477	12.1554	12.0799	12.5083	12.2677	12.6391	12.4197	12.0183	12.1522	12.3475	11.835	12.0085	11.6928	11.1421	11.3168	11.974	11.933	12.1355	12.1806	11.9634	12.1735	11.7365	11.1451	11.756	11.7543	12.161	12.4717	12.1967	12.0637	11.3839	12.0142	12.1058	11.5459	+	2	6	56.551	0	4.0088	2	0.406746	0.717435	0.442462	0.309395	-0.370354
D3ZMJ7	Non-specific serine/threonine protein kinase	14.3792	14.119	14.0708	14.4578	14.4858	14.2367	14.3211	13.8934	13.8916	14.8362	14.8841	14.8123	14.219	14.2972	13.9933	14.3048	14.3021	13.961	13.7685	13.8252	13.4535	14.4965	14.3361	14.0782	13.9148	13.667	13.5273	14.1897	14.3934	14.0354	14.8442	14.1699	14.1893	13.6824	14.3036	13.7031	+	5	8.1	218.34	0	23.403	18	0.203769	-0.154297	0.654532	-0.0198236	-0.00040209
F1M6L8	Coiled-coil domain-containing protein 72	17.7354	17.8851	17.84	17.4229	17.4806	17.4006	17.4194	17.5187	17.4227	17.0517	17.0614	17.0401	17.0583	17.1216	17.1004	17.2941	17.2921	17.2464	17.6678	17.7555	17.6925	17.4551	17.5287	17.4549	17.1768	17.1418	16.9836	17.8202	17.4347	17.4536	17.051	17.0934	17.2775	17.7053	17.4796	17.1007	+	3	31.2	7.0242	0	8.2919	25	-0.385468	-0.366575	-0.769147	-0.72677	-0.542664
D3ZP89	Amine oxidase, flavin containing 1 (Predicted)	16.6115	16.731	16.6205	16.3619	16.4406	16.447	15.9568	15.9977	16.0033	16.957	17.0434	16.8659	16.3818	16.4774	16.4276	16.1011	16.1773	16.3419	15.6027	15.6475	15.7211	16.6313	16.6704	16.6582	16.2305	16.2397	16.3542	16.6543	16.4165	15.9859	16.9554	16.4289	16.2068	15.6571	16.6533	16.2748	+	3	6.1	92.555	0	15.011	11	-0.237838	-0.668402	0.301088	-0.225403	-0.447565
D3ZQK4	Thioredoxin domain-containing 16	14.0436	13.9878	13.7527	13.7008	13.9112	13.6728	13.6252	13.4899	13.6104	13.6189	13.6555	13.4537	13.8723	13.9662	13.9165	14.3359	14.4191	14.2167	13.6309	13.7598	13.5299	13.548	13.6478	13.5641	14.6292	14.877	14.7945	13.928	13.7616	13.5752	13.576	13.9183	14.3239	13.6402	13.5866	14.7669	+	5	9.6	91.736	0	30.207	22	-0.166406	-0.352858	-0.352	-0.0097134	0.39588
D3ZQW1	DNA helicase	17.338	17.3013	17.3081	17.6278	17.5643	17.5861	17.2989	17.2655	17.2236	18.2111	18.1857	18.1981	17.523	17.4474	17.4887	17.1926	17.1555	17.2041	16.9559	16.8719	16.8624	17.753	17.7264	17.7502	16.7195	16.5812	16.7108	17.3158	17.5927	17.2627	18.1983	17.4864	17.184	16.8967	17.7432	16.6705	+	3	3.9	156.24	0	4.4924	10	0.27692	-0.0531428	0.882507	0.170546	-0.131761
D3ZRB3	RCG21806	11.3632	11.2944	11.5273	11.4089	11.2831	11.2016	11.6884	10.9223	11.0758	11.4761	11.0303	11.2112	11.479	11.6364	11.5525	11.6767	11.8784	11.7413	11.0483	11.2819	11.5692	11.6663	11.2723	11.6352	11.9516	11.8714	11.8148	11.395	11.2979	11.2289	11.2392	11.556	11.7655	11.2998	11.5246	11.8792	+	1	8.1	23.601	0.003639	2.2023	3	-0.0970771	-0.166102	-0.155784	0.16099	0.37051
D3ZSV8	Unc-79 homolog, NALCN channel complex subunit	18.2681	18.2656	18.3021	18.2223	18.2083	18.2187	17.8846	17.9479	17.8017	18.825	18.7393	18.7915	18.2309	18.2165	18.1897	17.9035	17.9013	17.8304	17.775	17.8235	17.6556	18.8919	18.8143	18.8613	18.0622	18.0523	17.9979	18.2786	18.2164	17.8781	18.7853	18.2124	17.8784	17.7513	18.8559	18.0375	+	4	2.7	282.81	0.0044772	2.0452	5	-0.0622031	-0.40053	0.506649	-0.0662542	-0.400213
D3ZSW9	RUN and FYVE domain-containing protein 2-like	16.5625	16.5549	16.4599	16.3325	16.3811	16.2297	15.8846	15.953	15.9385	16.2056	16.2951	16.1416	16.4788	16.5541	16.4383	16.7097	16.7302	16.5541	16.1993	16.1992	16.0907	16.2514	16.2312	16.1275	16.9485	17.0637	16.7646	16.5258	16.3144	15.9254	16.2141	16.4904	16.6646	16.1631	16.2034	16.9256	+	10	22.1	69.983	0	18.349	32	-0.211353	-0.600421	-0.311669	-0.0353685	0.138855
D3ZTM2	INO80 complex subunit D	12.0537	11.5954	12.0266	11.7631	11.3477	11.8183	10.869	11.3785	11.4387	11.7526	11.5998	11.6104	11.9454	11.2605	11.698	12.3086	12.0048	11.9707	11.2834	11.2688	11.6612	11.5822	11.1092	11.6978	12.6909	12.3166	12.6056	11.8919	11.6431	11.2287	11.6543	11.6346	12.0947	11.4045	11.4631	12.5377	+	3	6.2	112.42	0	4.2924	10	-0.248849	-0.663151	-0.237625	-0.257268	0.202786
D3ZWD6	Complement C8 alpha chain	14.1052	14.1983	14.1791	13.9156	13.9029	13.9903	13.593	13.6138	13.6532	14.2635	14.3127	14.3095	14.0676	14.2294	14.1842	14.2087	14.0352	14.0179	13.4629	13.3654	13.3571	14.1025	14.1964	14.2419	14.2937	14.2405	14.162	14.1608	13.9362	13.62	14.2952	14.1604	14.0873	13.3952	14.1803	14.2321	+	1	2.2	66.273	0	4.5794	12	-0.224592	-0.54084	0.134376	-0.000414759	-0.0735594
D3ZWW5	Solute carrier family 30 member 9	14.2548	13.7535	13.9836	13.871	13.8292	13.8991	13.1361	13.661	13.7324	13.444	13.7794	13.886	14.1815	14.0261	14.0261	14.4698	14.0224	13.9877	13.4682	13.6217	13.8246	13.6253	13.7329	13.8052	14.8866	14.3729	14.4849	13.9973	13.8664	13.5098	13.7031	14.0779	14.16	13.6382	13.7211	14.5815	+	4	8.8	62.684	0	8.7853	12	-0.130854	-0.487479	-0.294176	0.0805849	0.162664
D3ZX56	RNA helicase	14.1984	13.97	14.2382	13.9743	13.7707	13.7101	13.5515	13.9245	13.3594	13.7298	13.6386	13.5564	14.1309	13.9346	14.175	14.4088	14.163	14.5474	13.5711	13.638	13.4962	13.531	13.6539	13.5103	14.9089	14.5597	15.0479	14.1355	13.8184	13.6118	13.6416	14.0802	14.3731	13.5684	13.565	14.8389	+	5	10.5	68.575	0	4.8619	14	-0.317184	-0.523715	-0.493954	-0.0553963	0.237518
D3ZXI2	Nucleophosmin	18.4773	18.4887	18.5027	17.8023	17.8183	17.8566	16.8753	16.8617	16.972	18.0261	18.0147	18.0362	18.1485	18.1776	18.1982	18.254	18.3176	18.3598	17.1791	17.1653	17.1848	18.0372	18.0312	17.9308	18.6516	18.7171	18.7399	18.4896	17.8257	16.903	18.0257	18.1748	18.3105	17.1764	17.9997	18.7029	+	2	35	27.296	0.0097357	1.4697	14	-0.663823	-1.58653	-0.463912	-0.314791	-0.179081
D3ZXP3	Histone H2A	13.7734	13.7918	13.8967	13.7756	13.8037	13.7253	13.9313	13.8274	13.898	13.8576	13.9404	13.8677	14.2809	14.3975	14.3045	14.444	14.5869	14.3416	14.1674	14.3291	14.1536	14.4459	14.5944	14.5237	14.0496	14.0977	13.8119	13.8206	13.7682	13.8856	13.8886	14.3276	14.4575	14.2167	14.5213	13.9864	+	2	32.2	15.114	0	35.214	53	-0.0524273	0.0649649	0.0679703	0.507003	0.636899
D3ZYB6	DNA-directed RNA polymerase	11.3344	11.1484	11.0464	10.8325	11.1365	11.1544	10.809	10.978	10.2425	11.0848	11.0526	11.2769	11.1555	11.0315	10.9225	10.7651	11.6603	10.903	9.94815	10.7746	10.4087	10.945	10.8521	10.7347	11.5698	11.7251	11.0735	11.1764	11.0411	10.6765	11.1381	11.0365	11.1095	10.3771	10.8439	11.4561	+	5	8.1	135.82	0	7.3815	11	-0.135271	-0.499932	-0.0383062	-0.139911	-0.066946
G0Z7P9	Methyltransferase-like protein 9 (Fragment)	14.5964	14.4983	14.751	14.4947	14.3638	14.3062	14.2172	14.1136	14.3352	14.3856	14.2544	14.2755	14.7147	14.5238	14.6652	15.0427	14.7851	15.5015	14.4264	14.3119	14.3485	14.3367	14.3119	14.2041	15.0291	14.863	15.2745	14.6152	14.3882	14.222	14.3052	14.6346	15.1098	14.3623	14.2842	15.0555	+	5	17.7	36.31	0	10.617	10	-0.227014	-0.393256	-0.31008	0.019319	0.494522
D4A0L2	DMRT-like family A2	13.0072	12.5939	12.8471	13.2544	12.8736	13.3011	13.8045	13.4979	13.5912	12.9242	13.124	12.925	12.8665	12.9257	12.9012	12.9211	12.7224	12.5174	13.5593	13.3737	13.5349	13.2286	12.9737	13.3355	12.3446	11.4018	11.9419	12.8161	13.143	13.6312	12.9911	12.8978	12.7203	13.4893	13.1793	11.8961	+	1	7.7	53.883	0.0013405	2.6624	4	0.326937	0.815099	0.17497	0.0816941	-0.0957806
D4A0Y6	Marker of proliferation Ki-67	19.6449	19.5981	19.6168	19.9817	19.9961	20.004	19.1179	19.1642	19.1853	19.8919	19.8593	19.848	19.7967	19.7607	19.76	19.2633	19.1582	19.1969	19.3967	19.4824	19.462	19.7363	19.7608	19.7103	19.9639	19.9464	19.9177	19.6199	19.9939	19.1558	19.8664	19.7725	19.2061	19.447	19.7358	19.9427	+	72	45.7	343.35	0	323.31	372	0.37403	-0.464087	0.246522	0.152566	-0.4138
D4A253	Cytochrome P450, family 2, subfamily c, polypeptide 7-like	17.5497	17.5151	17.4931	17.1969	17.1864	17.2162	16.6336	16.197	16.3607	16.9596	16.8582	16.9593	17.446	17.5029	17.4695	17.6197	17.7316	17.6251	16.8883	16.6737	16.8151	16.9636	16.8025	16.8376	17.933	18.0274	17.956	17.5193	17.1998	16.3971	16.9257	17.4728	17.6588	16.7924	16.8679	17.9721	+	1	1.6	50.5	0.0096074	1.48	13	-0.319472	-1.1222	-0.593589	-0.0464915	0.13949
D4A2L1	RIMS-binding protein 2	17.9145	17.8822	17.906	17.3918	17.3806	17.3565	16.6632	16.7763	16.8437	17.9753	17.9659	17.9738	17.7989	17.7651	17.7667	17.4178	17.417	17.4248	16.7383	16.7417	16.8302	18.0661	18.0042	17.9812	17.5097	17.4401	17.5082	17.9009	17.3763	16.761	17.9717	17.7769	17.4199	16.77	18.0172	17.486	+	4	7.8	118.72	0	8.5141	5	-0.52459	-1.13984	0.0708021	-0.123979	-0.481001
D4A305	Coiled-coil domain-containing protein 58	12.4966	12.4387	12.3108	12.6107	12.8986	12.8611	13.5993	13.8393	13.5393	12.9187	13.1377	12.8901	12.6574	13.0989	12.8389	12.4549	12.8809	12.7005	12.983	13.3902	13.0585	13.0244	13.2259	12.8455	12.029	12.543	12.5721	12.4154	12.7901	13.6593	12.9822	12.8651	12.6787	13.1439	13.0319	12.3814	+	2	25.7	16.69	0.00015154	2.9934	2	0.374753	1.24391	0.566785	0.449707	0.26335
D4A5F7	VPS8 subunit of CORVET complex	16.3705	16.3159	16.3629	16.4242	16.4225	16.2885	16.2681	16.1583	16.1568	16.8369	16.8569	16.676	16.3779	16.3761	16.3077	16.2103	16.222	16.1652	15.9573	15.8344	15.9852	16.7238	16.7449	16.6221	16.2328	16.0838	16.0986	16.3498	16.3784	16.1944	16.79	16.3539	16.1991	15.9256	16.6969	16.1384	+	18	19.6	146.52	0	56.611	51	0.0286115	-0.15536	0.440177	0.00412823	-0.150635
D4A769	Sterile alpha motif domain-containing 4B	17.8129	17.7192	17.7213	17.543	17.4983	17.5299	17.1054	16.9557	17.1101	18.162	18.0598	18.0956	17.6522	17.5715	17.5649	17.7039	17.6512	17.61	16.8932	16.7566	16.8937	18.0325	18.0023	18.0023	17.7153	17.6926	17.6385	17.7511	17.5237	17.0571	18.1058	17.5962	17.655	16.8478	18.0124	17.6821	+	5	10.6	74.911	0	16.375	46	-0.227406	-0.694036	0.354698	-0.15492	-0.0960912
G3V6A9	Microfibril associated protein 4	11.8741	12.0868	12.1631	11.9533	12.3991	11.7553	11.6285	11.9572	11.9568	12.6198	12.3242	12.6668	11.6164	12.2052	12.235	11.9532	12.0884	11.9942	11.0689	11.6131	11.5622	12.1296	12.5236	12.4291	12.127	12.2026	12.0723	12.0413	12.0359	11.8475	12.5369	12.0189	12.0119	11.4147	12.3608	12.134	+	1	7	28.805	0	8.811	3	-0.00540547	-0.193823	0.495617	-0.0224589	-0.0294033
D4A8C1	Centrosomal protein kizuna	16.4979	16.4244	16.5206	16.3128	16.298	16.1741	15.9852	15.9874	15.6256	16.1416	16.1785	16.0624	16.3772	16.3774	16.3701	16.5837	16.493	16.6271	16.1426	16.0799	15.9841	16.1353	16.1516	16.0072	16.6992	16.5334	16.7669	16.481	16.2616	15.8661	16.1275	16.3749	16.5679	16.0689	16.098	16.6665	+	3	6.4	77.474	0	4.7435	9	-0.219335	-0.614913	-0.353487	-0.106084	0.0869678
D4A9J3	Sema domain, immunoglobulin domain (Ig), transmembrane domain (TM) and short cytoplasmic domain, (Semaphorin) 4C (Predicted)	12.6412	12.936	12.6412	12.4365	12.6546	12.5322	12.2481	12.4268	12.3624	12.6656	12.5212	12.6533	12.8809	12.8761	12.537	13.125	13.3111	12.8793	12.3833	12.5078	12.357	12.275	12.4218	12.5847	13.5105	13.7961	13.4077	12.7395	12.5411	12.3458	12.6134	12.7647	13.1051	12.416	12.4272	13.5714	+	3	4.2	92.542	0.0001527	3.167	7	-0.198364	-0.393714	-0.126105	0.0251806	0.365665
D4A9U0	PHD finger protein 21B	17.3644	17.293	17.3534	17.1887	17.0783	17.0675	16.9247	16.8672	16.7381	17.7546	17.6601	17.6837	17.1444	17.0705	17.136	16.8506	16.8149	16.7303	16.6281	16.6398	16.56	17.7277	17.6858	17.6548	16.9218	16.8799	16.7588	17.337	17.1115	16.8434	17.6995	17.117	16.7986	16.6093	17.6894	16.8535	+	2	7.7	53.626	0.006523	1.7292	13	-0.225471	-0.493608	0.362509	-0.220006	-0.538379
D4AAM1	RCG48016, isoform CRA_c	13.1312	12.9171	13.0463	13.4927	13.419	13.4552	13.5	13.0952	13.2741	13.8691	13.7568	13.6637	13.4809	13.2826	13.3781	13.1132	13.0167	13.0624	13.1729	13.0318	13.1642	13.2644	13.0818	13.1011	13.0943	13.1654	12.9744	13.0315	13.4556	13.2898	13.7632	13.3805	13.0641	13.123	13.1491	13.078	+	3	30.9	14.13	0	8.7765	7	0.424128	0.258243	0.731671	0.349031	0.0325861
D4ABG0	Family with sequence similarity 83, member D	13.116	13.026	13.4518	13.2379	13.1118	13.3826	14.1038	14.3699	13.4102	13.5798	13.6482	13.5729	13.0817	12.9173	13.5118	13.1523	13.0113	13.4756	13.3419	13.4317	13.381	13.2447	13.3782	13.4598	13.0579	13.0647	13.2568	13.1979	13.2441	13.9613	13.6003	13.1703	13.2131	13.3849	13.3609	13.1265	+	3	7.5	64.324	0	23.105	5	0.0461492	0.763369	0.40237	-0.0276883	0.0151285
D4ABN3	Phosphoinositide 5-phosphatase	12.9265	12.7144	12.765	12.7829	12.4952	12.6532	13.1475	12.9956	12.9299	12.9257	12.743	12.8119	12.7491	12.7068	12.5596	13.0293	13.331	13.3312	13.0698	13.0922	13.0373	12.9147	12.7233	13.1164	13.4055	13.1253	13.3654	12.802	12.6437	13.0243	12.8269	12.6718	13.2305	13.0664	12.9181	13.2988	+	1	40	144.78	0.00045427	2.9738	6	-0.158238	0.22236	0.0248719	-0.130146	0.428501
D4AC97	EMSY transcriptional repressor, BRCA2-interacting	13.4925	13.3606	13.4215	12.6305	12.5818	12.6786	10.7572	9.70713	9.86253	12.153	11.8144	12.1996	13.2329	13.0941	13.2655	13.7672	13.7003	13.7294	11.8408	11.6037	11.7203	11.7784	11.4834	11.9116	14.3487	14.3864	14.3659	13.4249	12.6303	10.109	12.0557	13.1975	13.7323	11.7216	11.7245	14.367	+	2	2.7	135.21	0.0094747	1.4913	3	-0.794535	-3.31589	-1.3692	-0.227351	0.30746
D4ADE7	CD3e molecule associated protein	12.8272	12.6995	12.8505	12.9325	12.5563	12.902	12.4705	12.3501	12.766	12.3503	12.1497	12.6243	12.9761	12.5735	12.7503	12.8579	12.565	12.805	12.7541	12.5395	12.7507	12.6372	12.6171	12.4802	13.4579	12.8545	13.339	12.7924	12.7969	12.5289	12.3748	12.7666	12.7426	12.6814	12.5782	13.2171	+	4	21.8	49.412	0	15.567	19	0.00455057	-0.263514	-0.417621	-0.0257253	-0.0497306
D4AEB5	von Willebrand factor D and EGF domains	16.8719	16.7352	16.8998	16.7774	16.7621	16.7255	16.6497	16.7679	16.6549	17.2614	17.0372	17.1906	16.7546	16.6479	16.7933	16.53	16.5798	16.5224	16.3725	16.6251	16.4992	17.2843	17.1011	17.2882	16.5533	16.544	16.5134	16.8356	16.755	16.6908	17.1631	16.7319	16.5441	16.4989	17.2245	16.5369	+	2	1.7	103.99	0.0097398	1.4755	9	-0.0806033	-0.144787	0.327462	-0.103678	-0.291559
F1LN91	Tensin 3	16.2516	16.2672	16.3648	16.3272	16.3408	16.3425	16.0811	16.1089	16.2204	16.835	16.8969	16.945	16.2569	16.216	16.2436	16.0379	15.9644	16.0777	15.7021	15.8179	15.7788	16.7495	16.7757	16.7963	15.872	15.7911	15.9218	16.2945	16.3368	16.1368	16.8923	16.2388	16.0266	15.7662	16.7738	15.8616	+	4	5.8	164.79	0	9.7405	7	0.0422938	-0.157767	0.597731	-0.0557241	-0.267906
F1LNQ9	Cytoplasmic linker-associated protein 1	11.093	11.0529	11.3627	10.9548	11.4197	10.9882	11.2001	11.5876	11.2318	11.2084	10.714	11.2576	11.0019	10.9722	10.8174	11.6696	11.9841	11.6071	11.4736	11.2851	11.4017	11.2956	11.5161	11.6287	11.2381	11.7773	11.5107	11.1695	11.1209	11.3399	11.06	10.9305	11.7536	11.3868	11.4801	11.5087	+	1	20.7	169.39	0	6.1651	4	-0.048639	0.17032	-0.109547	-0.239027	0.584067
F1LSD5	Serine/threonine-protein kinase TAO2	19.6467	19.7219	19.677	18.8058	18.7837	18.8898	18.5179	18.5671	18.7156	19.6016	19.6585	19.6619	19.9364	19.9772	19.9012	18.757	18.7091	18.814	18.1536	18.0416	18.2546	19.5642	19.5798	19.604	18.4023	18.2849	18.4054	19.6819	18.8264	18.6002	19.6407	19.9383	18.76	18.1499	19.5827	18.3642	+	14	22.3	120.07	0	54.071	52	-0.855473	-1.08167	-0.0412063	0.25638	-0.921847
F1LSM8	Dedicator of cytokinesis protein 9	18.3028	18.33	18.3017	18.1541	18.1278	18.1237	17.8057	17.846	17.9248	18.6035	18.6125	18.4762	18.3858	18.3423	18.3403	18.0787	18.0609	18.2259	17.5801	17.5966	17.7506	18.4723	18.4544	18.3808	18.2395	18.2708	18.3296	18.3115	18.1352	17.8589	18.5641	18.3561	18.1219	17.6424	18.4358	18.2799	+	19	15.8	234.8	0	103.01	73	-0.176309	-0.452666	0.25254	0.0446123	-0.189668
F1LVT5	RUN domain-containing 1	12.6291	13.0053	12.9194	12.6559	12.8145	12.4785	12.9305	13.0866	12.7946	12.8608	12.8675	12.9519	12.8074	13.1632	12.9808	13.2001	13.4112	13.1398	12.8152	13.1007	12.8299	12.745	13.115	12.9053	13.039	13.4855	13.1082	12.8512	12.6496	12.9372	12.8934	12.9838	13.2504	12.9153	12.9218	13.2109	+	4	19.8	68.134	0	46.744	12	-0.201588	0.0859773	0.0421693	0.132562	0.399125
F1LVW5	RELT, TNF receptor	16.8083	16.8194	16.9127	16.4311	16.4794	16.4404	15.901	15.8834	15.9494	17.0721	17.1092	17.0476	16.8681	16.7719	16.907	16.4305	16.5459	16.463	15.8792	15.9222	15.9806	16.9021	17.0181	16.9799	16.4067	16.5156	16.4653	16.8468	16.4503	15.9112	17.0763	16.849	16.4798	15.9273	16.9667	16.4625	+	1	3.7	45.551	0	4.208	12	-0.3965	-0.935547	0.229527	0.00222088	-0.366992
F1LYI7	Transmembrane protein 256	10.2995	10.3993	10.3202	9.67687	9.75231	10.1495	10.3768	10.2845	10.7297	10.3648	10.3808	9.99012	10.3714	10.0216	10.5558	10.7136	10.3316	10.851	9.92791	9.4683	10.567	10.1495	10.2109	10.1791	11.3989	11.1619	10.5188	10.3397	9.85955	10.4637	10.2452	10.3163	10.6321	9.98774	10.1798	11.0265	+	1	7.1	11.776	0.0058371	1.8007	6	-0.48014	0.123967	-0.0944464	-0.0234018	0.292373
F1LZ05	Poly [ADP-ribose] polymerase	15.57	15.5633	15.4851	15.808	15.6769	15.6751	15.5964	15.5986	15.5665	15.5635	15.5921	15.533	15.2544	15.2435	15.239	15.0157	14.8739	14.9888	15.4834	15.5952	15.4285	15.5828	15.4942	15.4498	15.2717	15.4311	15.3441	15.5394	15.72	15.5872	15.5629	15.2456	14.9595	15.5023	15.5089	15.349	+	2	1.6	199.53	0.0052963	1.8854	8	0.180574	0.0477324	0.0234309	-0.293789	-0.579971
F1M0L3	Histone-lysine N-methyltransferase	15.5927	15.4973	15.6355	15.6298	15.6393	15.5946	16.2311	16.3613	16.3036	15.6641	15.6581	15.6842	15.5529	15.5762	15.8026	15.2513	15.3001	15.4582	15.4376	15.4327	15.438	15.9456	15.9583	16.04	15.4908	15.3555	15.4684	15.5752	15.6212	16.2987	15.6688	15.6439	15.3365	15.4361	15.9813	15.4382	+	9	4.2	418.82	0	37.9	21	0.04605	0.723493	0.0936121	0.0687327	-0.238666
F1M1X9	Cyclin-dependent kinase 13	10.8596	10.4263	9.80816	10.2736	10.5846	9.70532	10.9692	9.4478	9.12686	11.8788	10.8997	9.80708	9.67289	9.49338	8.56459	11.0295	11.0638	11.2195	8.04403	7.42342	8.84557	10.8406	9.73897	8.81967	10.4885	11.7283	11.007	10.3647	10.1879	9.84794	10.8619	9.24362	11.1043	8.10434	9.79975	11.0746	+	1	4.6	164.4	0.00015195	3.0505	5	-0.176832	-0.516746	0.497173	-1.12107	0.739577
F1M3B2	Mastermind-like transcriptional coactivator 2	15.1632	15.1741	14.9187	14.7397	14.6873	14.388	13.5285	13.7627	13.6835	14.5433	14.6393	14.2674	15.1723	15.1007	14.9625	15.4321	15.266	15.0542	14.3075	14.1036	14.2745	14.4419	14.4071	14.5022	15.7719	15.6348	15.1733	15.0854	14.605	13.6582	14.4833	15.0785	15.2508	14.2285	14.4504	15.5267	+	1	1	106.65	0.005036	1.9705	3	-0.480373	-1.42711	-0.602035	-0.00686128	0.165411
F1M5Q3	Potassium channel tetramerization domain-containing 2	10.0064	10.185	9.77194	10.2856	9.76312	9.3855	9.05376	9.11356	9.95068	10.2378	10.1789	10.2217	10.199	10.4345	10.8115	10.39	10.522	10.2971	9.66716	10.0834	10.3021	10.0056	9.40568	10.0671	10.1586	10.3241	10.5479	9.98778	9.81141	9.37267	10.2128	10.4817	10.403	10.0176	9.82612	10.3436	+	2	26.4	25.363	0	7.587	8	-0.176368	-0.615109	0.225027	0.493901	0.415237
F1M5T2	Diacylglycerol kinase	13.1174	13.0629	13.0721	12.9034	12.8355	13.227	12.9543	13.0652	13.2284	12.7913	12.7726	13.1476	12.6511	12.8438	13.0974	12.8673	13.1997	12.9334	13.303	13.3624	13.2741	13.1695	13.3526	13.2392	13.5831	13.624	13.5647	13.0841	12.9886	13.0826	12.9039	12.8641	13.0001	13.3132	13.2538	13.5906	+	4	8.3	129.42	0	22.152	8	-0.0955382	-0.00149566	-0.180286	-0.220039	-0.0840063
F1M7P8	SPRY domain-containing 3	17.6503	17.6797	17.6172	17.0298	17.0802	17.0723	16.0133	16.1723	15.9702	16.8148	16.7593	16.7189	17.5179	17.5003	17.4115	17.736	17.7709	17.7045	16.5632	16.5859	16.4614	16.693	16.7352	16.5734	18.1377	18.1589	18.1343	17.6491	17.0608	16.0519	16.7643	17.4766	17.7371	16.5368	16.6672	18.1436	+	6	26.9	49.696	0	30.359	45	-0.588285	-1.59716	-0.884722	-0.172492	0.0880448
Q5XJW6	Cfh protein	15.3796	15.4314	15.2722	15.0773	15.2576	14.9663	14.7397	14.7457	14.5398	15.5635	15.5192	15.4223	15.1018	15.2848	15.0218	14.9106	14.9662	14.9682	14.717	14.9289	14.6132	15.5013	15.612	15.51	15.1613	15.2356	15.1649	15.3611	15.1004	14.6751	15.5017	15.1361	14.9483	14.7531	15.5411	15.1873	+	1	2.6	78.679	0	13.567	16	-0.260638	-0.685959	0.140618	-0.224922	-0.412709
F7FAJ1	Cytochrome P450, family 2, subfamily r, polypeptide 1	14.9717	13.8824	13.9626	15.0825	14.5663	14.6296	14.9541	14.1585	14.2414	14.7351	13.6651	13.629	15.3931	14.4574	14.424	15.3322	14.7147	14.8023	14.7803	13.7158	13.7811	15.5204	15.2721	15.2215	15.8663	15.6006	15.613	14.2722	14.7595	14.4514	14.0097	14.7582	14.9497	14.0924	15.338	15.6933	+	2	9.6	50.384	0.0077301	1.6162	4	0.487246	0.179135	-0.262486	0.485955	0.677497
G3V684	Mediator of RNA polymerase II transcription subunit 15	10.6704	10.4869	10.2244	10.3677	10.7722	8.80807	10.9473	11.2611	11.1309	10.4565	10.5928	10.7975	10.5823	10.3689	10.1234	10.4191	10.4535	9.95708	10.5501	10.1264	9.98131	10.5225	10.4154	10.2891	11.1947	11.4334	11.1813	10.4606	9.98265	11.1131	10.6156	10.3582	10.2766	10.2193	10.409	11.2698	+	3	4.8	86.796	0	6.9409	7	-0.477914	0.652528	0.155049	-0.10236	-0.184006
Q3B7U0	Ripk2 protein (Fragment)	15.1166	15.2867	15.0813	14.761	14.9664	14.8486	14.1985	14.3795	14.3022	14.6164	14.7013	14.6127	14.9113	15.0973	14.9768	15.2135	15.2706	15.3106	14.6333	14.6952	14.6871	14.4443	14.714	14.6192	15.4246	15.6293	15.4006	15.1615	14.8587	14.2934	14.6434	14.9951	15.2649	14.6719	14.5925	15.4848	+	3	11.9	44.165	0	10.435	14	-0.302853	-0.868164	-0.518101	-0.166401	0.103345
P70554	Alpha 2,8-sialyltransferase	14.5366	14.6188	14.6297	14.3352	14.3263	14.2811	13.7068	13.6344	13.8112	14.9327	14.9106	14.9022	14.3054	14.3773	14.2834	14.2261	14.2058	14.3807	13.9181	13.8265	13.7914	14.8996	14.8695	14.8832	14.3158	14.2564	14.2041	14.595	14.3142	13.7174	14.9152	14.322	14.2709	13.8453	14.8841	14.2588	+	2	11	40.28	0	5.1606	7	-0.280847	-0.877596	0.320115	-0.273002	-0.324162
G3V7Z1	RCG47403	17.3377	17.4145	17.3372	17.2109	17.2193	17.2067	15.9464	15.9068	16.1811	16.7592	16.7592	16.7847	17.5463	17.6354	17.5273	17.7868	17.8354	17.7478	16.4316	16.3084	16.5488	16.6201	16.4723	16.6601	18.4387	18.5815	18.3762	17.3631	17.2123	16.0114	16.7677	17.5697	17.79	16.4296	16.5841	18.4655	+	7	26	40.81	0	33.091	36	-0.150807	-1.3517	-0.595417	0.206554	0.426854
G3V845	1-phosphatidylinositol 4,5-bisphosphate phosphodiesterase gamma	16.0796	15.938	15.7295	15.7778	15.7087	15.8178	15.7342	15.4795	15.7757	15.6784	15.6174	15.7488	16.0407	15.9765	15.8177	16.2966	16.2712	15.9731	15.6054	15.5181	15.7468	15.6	15.5706	15.7965	16.6017	16.563	15.9236	15.9157	15.7681	15.6631	15.6815	15.945	16.1803	15.6234	15.6557	16.3627	+	15	19.8	148.51	0	50.307	43	-0.147628	-0.252585	-0.2342	0.0292391	0.264575
G3V953	RB-binding protein 6, ubiquitin ligase	20.3351	20.3497	20.3311	20.0732	20.0841	20.0718	19.4259	19.3818	19.3925	20.5868	20.6204	20.6039	20.049	20.0536	20.07	19.9633	19.9598	19.9601	19.3391	19.3125	19.3367	20.5952	20.6319	20.5767	20.0523	20.0116	20.0313	20.3386	20.0764	19.4001	20.6037	20.0575	19.961	19.3294	20.6013	20.0317	+	13	10.8	199.85	0	88.99	87	-0.262244	-0.93858	0.26506	-0.281108	-0.377594
M0R7B4	H1.3 linker histone, cluster member	14.3113	14.5088	14.4281	15.2283	15.2739	15.228	14.4731	14.431	14.5296	15.4504	15.4585	15.5438	15.3712	15.6251	15.4899	14.4313	14.7239	14.7623	14.2447	14.1186	14.2168	15.1699	15.1594	15.3325	15.8872	16.0583	16.0967	14.4161	15.2434	14.4779	15.4842	15.4954	14.6392	14.1934	15.2206	16.0141	+	1	27.7	22.233	0	16.354	11	0.827323	0.0618232	1.06816	1.0793	0.223098
M0R7I5	Uncharacterized protein	11.2496	10.8838	11.5361	11.2993	10.3814	11.3153	11.2188	10.2431	10.9353	10.8796	10.2403	11.3396	11.2482	10.5888	11.2509	11.6467	11.673	11.9952	11.0353	9.93687	10.7492	11.1493	9.76355	11.1095	11.8819	11.8381	12.2674	11.2231	10.9986	10.7991	10.8198	11.0293	11.7716	10.5738	10.6741	11.9958	+	1	4.2	35.269	0	4.315	9	-0.224502	-0.424064	-0.403321	-0.193841	0.548491
M0RA79	Ig-like domain-containing protein	13.8418	13.6896	13.6919	13.9302	13.7982	13.6291	13.1571	13.7996	13.8843	14.375	14.2193	14.4289	13.9538	13.6933	13.6514	13.7497	13.1902	13.0789	13.3362	13.2549	13.5026	14.1114	14.2056	14.1519	13.7863	12.9246	13.1877	13.7411	13.7858	13.6137	14.341	13.7662	13.3396	13.3646	14.1563	13.2995	+	1	13.1	10.959	0.0057013	1.819	5	0.0447244	-0.12746	0.599928	0.0250557	-0.401535
M0RAR7	Chromobox 4	13.4727	13.3192	13.5057	13.0209	13.1421	13.403	13.8188	13.4557	13.1164	13.4318	13.2489	13.1343	13.1319	13.3578	13.2653	13.2071	13.4369	13.262	13.3383	13.2677	13.2237	13.4708	13.6734	13.6733	13.713	14.0262	14.0039	13.4325	13.1887	13.4636	13.2717	13.2517	13.302	13.2766	13.6058	13.9143	+	3	12.5	52.956	0	19.614	9	-0.243874	0.0310869	-0.160857	-0.180838	-0.130577
Q0QF43	Malate dehydrogenase (Fragment)	18.0744	17.9989	18.1521	17.6782	17.6445	17.7869	16.9681	16.8234	17.0509	18.3887	18.3708	18.5111	17.8065	17.6469	17.8801	17.582	17.5173	17.7019	17.0355	16.9679	17.0692	18.488	18.3811	18.4761	17.79	17.7166	17.8251	18.0751	17.7032	16.9475	18.4235	17.7778	17.6004	17.0242	18.4484	17.7773	+	1	65.8	31.692	0.0097452	1.479	3	-0.371915	-1.12763	0.348416	-0.297292	-0.474727
Q0ZFS6	Interferon-related developmental regulator 2	15.5152	15.428	15.3894	15.3928	15.3453	15.1643	15.3835	15.2521	14.9736	15.781	15.7347	15.7003	15.34	15.1709	15.1171	15.2571	15.2075	15.0179	15.1491	15.1067	14.867	15.7959	15.7537	15.787	15.2335	15.1851	14.9477	15.4442	15.3008	15.203	15.7387	15.2093	15.1608	15.0409	15.7789	15.1221	+	2	6.1	47.814	0	3.9753	9	-0.143399	-0.241144	0.294466	-0.234857	-0.283351
Q1RP75	FCF1 rRNA-processing protein	13.3154	13.3311	13.1113	13.5372	13.3477	13.306	13.1205	12.8943	12.9808	13.1261	13.0845	12.9827	13.4951	13.4981	13.073	13.417	13.2858	13.2931	13.1665	13.0971	13.1458	13.1216	13.0943	13.0618	13.9003	13.7201	13.6307	13.2526	13.397	12.9985	13.0645	13.3554	13.332	13.1364	13.0925	13.7504	+	2	12.6	23.356	0	6.7852	6	0.14439	-0.254079	-0.188147	0.102786	0.0793728
Q66H31	Hypothetical LOC287798, isoform CRA_a	11.7566	11.5102	11.1839	11.7837	11.3831	12.0241	11.7779	11.7916	12.0652	11.8012	11.371	11.5447	11.8804	11.7901	11.7541	11.8441	12.0246	11.9734	11.6848	11.3174	11.7285	11.6613	11.6763	12.1903	11.8319	12.7611	12.5782	11.4836	11.7303	11.8782	11.5723	11.8082	11.9474	11.5769	11.8426	12.3904	+	3	8.5	58.194	0.00015221	3.0974	6	0.246727	0.394613	0.0887048	0.324618	0.463782
Q5M7T5	Antithrombin-III	16.1519	16.1897	16.2895	16.0478	16.1512	16.1788	15.5634	15.5965	15.5484	16.3716	16.3485	16.4275	15.8231	15.7586	15.8146	15.8905	15.9244	15.9188	15.5609	15.4964	15.4642	16.2024	16.2222	16.2786	16.0812	16.1835	16.2604	16.2104	16.126	15.5694	16.3825	15.7987	15.9113	15.5072	16.2344	16.175	+	3	23.2	52.233	0	22.639	21	-0.084399	-0.640938	0.17215	-0.411622	-0.29911
Q5M7T6	V-type proton ATPase subunit	18.0939	18.0809	18.1516	18.3563	18.3308	18.3498	18.1631	18.2046	18.1697	18.5463	18.5337	18.5715	18.6062	18.5695	18.6064	18.4942	18.4436	18.572	18.0118	18.0307	18.0087	18.3192	18.3281	18.2992	18.7115	18.6575	18.7752	18.1088	18.3457	18.1791	18.5505	18.594	18.5033	18.017	18.3155	18.7147	+	13	43.3	40.301	0	120	84	0.236842	0.0703389	0.441723	0.48519	0.394475
Q5U1W8	High-mobility group nucleosome binding domain 1	14.1242	14.1447	14.1609	14.6928	14.7986	14.8409	14.4347	14.3748	14.433	14.2015	14.3159	14.1658	14.2257	14.2498	14.0235	13.892	14.1615	13.9794	14.3986	14.5807	14.5098	14.5247	14.4468	14.2844	13.9486	14.0065	14.1597	14.1433	14.7774	14.4142	14.2277	14.1663	14.011	14.4964	14.4186	14.0383	+	4	45.8	10.124	0	203.65	31	0.634129	0.270866	0.0844412	0.0230332	-0.132309
Q5XFW1	Myelin basic protein	12.9807	13.2635	13.3257	13.0529	13.2399	13.1409	13.2351	13.6184	13.4593	13.1234	12.9754	13.08	12.6462	12.8883	12.9473	12.5227	12.4327	12.5328	12.9205	12.9114	13.1774	12.4976	12.6835	12.9863	12.814	13.1633	12.9644	13.19	13.1446	13.4376	13.0596	12.8273	12.4961	13.0031	12.7225	12.9806	+	2	32.5	21.316	0	44.518	11	-0.0454172	0.247617	-0.130377	-0.362718	-0.693909
Q5XI17	Threonyl-tRNA synthetase	15.0307	15.2589	15.0035	15.1796	15.1788	15.2934	14.6947	14.9006	14.4989	15.6101	15.5911	15.7763	15.1729	15.0355	15.0434	15.2517	15.005	15.3855	14.4387	14.582	14.1598	14.8615	15.1115	14.8446	14.8437	14.6631	14.6448	15.0977	15.2172	14.6981	15.6592	15.084	15.2141	14.3935	14.9392	14.7172	+	6	15.6	64.118	0	22.711	10	0.119558	-0.399619	0.561509	-0.0137366	0.116396
Q5XIR2	Intraflagellar transport 74	19.0131	18.9729	18.9425	18.6923	18.6912	18.6785	19.0091	18.9561	19.0007	19.2275	19.2809	19.2306	18.832	18.74	18.7661	18.6024	18.5506	18.5279	18.3461	18.2261	18.3694	19.2493	19.2345	19.1969	18.8723	18.8514	18.8502	18.9762	18.6873	18.9886	19.2464	18.7794	18.5603	18.3139	19.2269	18.858	+	4	9.8	69.197	0	7.6627	32	-0.288828	0.0124598	0.270191	-0.19681	-0.415891
Q63460	Proline-rich protein (Fragment)	13.7982	13.7086	14.1857	13.386	13.2391	13.4996	12.6578	12.6643	12.6511	13.1124	13.3346	13.2827	13.9395	13.5861	14.1183	14.3147	14.0936	14.5365	13.0238	12.8915	12.8596	12.9852	13.1942	13.2013	14.9091	14.479	15.2269	13.8975	13.3749	12.6577	13.2432	13.8813	14.315	12.925	13.1269	14.8717	+	2	11.3	558.48	0	16.832	14	-0.522588	-1.23975	-0.654282	-0.01622	0.417457
Q66H90	Bardet-Biedl syndrome 7 protein homolog	16.0786	16.2122	15.9514	15.8036	15.953	15.8128	15.3378	15.385	15.4618	16.485	16.4674	16.3698	15.9297	16.0747	15.8254	15.5446	16.0565	15.6735	15.1046	15.207	15.3035	16.3496	16.3497	16.1554	15.603	16.2396	15.6397	16.0807	15.8565	15.3949	16.4407	15.9433	15.7582	15.205	16.2849	15.8275	+	6	10.5	80.166	0	12.49	7	-0.224239	-0.685862	0.359988	-0.137466	-0.322528
Q66HF7	LOC683077 protein	11.5927	11.1334	12.0434	11.6654	11.776	11.5515	11.7792	12.1531	11.8956	11.5633	11.3157	11.9038	11.3349	11.2939	11.8468	10.9767	11.1719	11.4762	11.2994	10.7736	11.3542	11.0285	11.2839	11.2466	10.7422	10.9428	11.0558	11.5898	11.6643	11.9426	11.5942	11.4919	11.2083	11.1424	11.1863	10.9136	+	1	10.8	45.225	0	3.2042	3	0.0744984	0.35283	0.00445085	-0.0979334	-0.381528
Q6MG87	PBX homeobox 2	10.4721	10.8948	10.3827	10.1256	10.7552	10.5024	10.2059	10.3044	10.1498	9.37192	10.0661	9.76906	10.3518	9.80019	9.95572	10.5017	10.8373	10.3794	10.2262	10.7702	10.2335	10.5274	10.3712	10.3402	10.6922	10.5577	10.8227	10.5832	10.4611	10.22	9.73571	10.0359	10.5728	10.41	10.4129	10.6909	+	2	9.3	45.827	0	7.5424	8	-0.122137	-0.363168	-0.8475	-0.54732	-0.010409
Q6MG90	C4a anaphylatoxin	16.8061	16.7008	16.7133	16.6413	16.6672	16.5813	16.0366	16.186	16.1141	17.157	17.1124	17.1396	16.4331	16.5013	16.4874	15.7568	15.9586	15.8475	15.7476	15.8795	15.8031	16.8954	16.9653	16.9379	16.4135	16.4343	16.4061	16.7401	16.6299	16.1122	17.1363	16.4739	15.8543	15.8101	16.9328	16.418	+	2	6.5	192.12	0	5.7223	11	-0.110169	-0.627846	0.396258	-0.266156	-0.885742
Q6P3V9	60S ribosomal protein L4	20.556	20.5696	20.5329	20.9691	20.9964	20.9971	20.6318	20.6445	20.6371	21.0702	21.1037	21.1119	21.0546	21.0672	21.0667	20.6758	20.6928	20.6821	20.6853	20.7143	20.7027	20.8921	20.9168	20.902	21.1463	21.1506	21.1772	20.5528	20.9875	20.6378	21.0953	21.0629	20.6836	20.7007	20.9036	21.158	+	26	49.9	47.3	0	323.31	465	0.434681	0.0849549	0.542453	0.510031	0.130741
Q6PCU1	Surfeit 2	9.65275	9.22918	9.07177	10.6881	9.29077	9.8774	10.3795	9.08847	9.71644	10.9524	10.8188	10.5844	11.8146	11.1456	11.0817	12.0447	11.0914	9.99419	11.0356	8.47655	10.2513	11.712	10.746	10.8815	10.4587	11.0113	10.6563	9.3179	9.9521	9.72813	10.7852	11.3473	11.0434	9.92115	11.1132	10.7088	+	1	43.5	28.988	0	3.34	10	0.6342	0.410234	1.46732	2.02943	1.72554
Q924V9	Carboxylic ester hydrolase	17.9031	17.9394	17.9187	17.8189	17.8595	17.8158	17.2788	17.3052	17.2941	18.232	18.2044	18.1986	17.8601	17.8917	17.9033	17.6242	17.7046	17.6262	17.2273	17.2215	17.2068	18.0183	18.0049	18.0154	17.6604	17.7134	17.7188	17.9204	17.8314	17.2927	18.2117	17.8851	17.6516	17.2185	18.0129	17.6975	+	1	2.1	62.305	0	86.792	46	-0.0890122	-0.627736	0.291264	-0.0353533	-0.268767
[truncated: 31 more columns]
