# Supplementary material for: OMICS Analyses Unraveling Related Gene and Protein-Driven Molecular Mechanisms Underlying PACAP 38-Induced Neurite Outgrowth in PC12 Cells
Source: Int J Mol Sci. 2023 Feb 20;24(4):4169. doi: 10.3390/ijms24044169 (PMC9964364; doi:10.3390/ijms24044169)
Supplement: Supplementary file 1 [file ijms-24-04169-s001.zip › Supplementary Table 1 and 2/Supplementary Table 2.xlsx]

## Sheet: S2.Significant proteins(1.25FC)
Supplementary Table 2. Identification of differentially modulated proteins (1.25FC) by TMT-based quantitative proteomic analysis
Accession	Protein description	Log2 reporter ion intensity																											Average reporter ion intensity									ANOVA Significant	Unique peptides	Sequence coverage [%]	Mol. weight [kDa]	Q-value	Score	MS/MS count	Log2 transformed fold change values
		PC12 0min rep_1	PC12 0min rep_2	PC12 0min rep_3	PC12 15min rep_1	PC12 15min rep_2	PC12 15min rep_3	PC12 30min rep_1	PC12 30min rep_2	PC12 30min rep_3	PC12 60min rep_1	PC12 60min rep_2	PC12 60min rep_3	PC12 120min rep_1	PC12 120min rep_2	PC12 120min rep_3	Pacap 15min rep_1	Pacap 15min rep_2	Pacap 15min rep_3	Pacap 30min rep_1	Pacap 30min rep_2	Pacap 30min rep_3	Pacap 60min rep_1	Pacap 60min rep_2	Pacap 60min rep_3	Pacap 120min rep_1	Pacap 120min rep_2	Pacap 120min rep_3	AVR_PC12 0min	AVR_PC12 15min	AVR_PC12 30min	AVR_PC12 60min	AVR_PC12 120min	AVR_Pacap 15min	AVR_Pacap 30min	AVR_Pacap 60min	AVR_Pacap 120min								LogFC_PC12 15min/0min	LogFC_PC12 30min/0min	LogFC_PC12 60min/0min	LogFC_PC12 120min/0min	LogFC_PC12 Pacap 15min/0min
A0A0G2K344	Phosphatidylinositol 4,5-bisphosphate 3-kinase catalytic subunit alpha isoform	15.3365	15.2362	15.2285	15.4136	15.437	15.395	15.2773	15.3352	15.3303	15.6322	15.6451	15.7395	15.1321	15.1853	15.1728	15.1441	15.2111	15.1509	15.0458	15.2064	15.0943	15.4528	15.4825	15.4948	15.1683	15.3244	15.3131	15.2671	15.4152	15.3143	15.6722	15.1634	15.1687	15.1155	15.4767	15.2686	+	10	15.7	124.35	0	34.945	27	0.148156	0.0472295	0.405184	-0.103649	-0.0983371
A1A5P2	Ribosome biogenesis regulatory protein homolog	15.3451	15.4431	15.3528	15.7253	15.6912	15.764	15.1857	15.2929	15.2942	15.593	15.7684	15.8209	15.7493	15.7844	15.7843	15.4035	15.5234	15.4996	15.3014	15.3785	15.4816	15.5426	15.6745	15.6015	15.9033	15.8722	15.8516	15.3803	15.7268	15.2576	15.7274	15.7726	15.4755	15.3872	15.6062	15.8757	+	7	22.5	41.536	0	33.424	25	0.346501	-0.12272	0.347078	0.392311	0.0951729
M0RDM4	Histone H2A	16.8704	16.9369	16.9013	16.4782	16.4996	16.525	17.2465	17.2671	17.1957	16.6631	16.6863	16.6637	17.3045	17.2782	17.2679	16.6033	16.557	16.6309	17.0065	17.0415	16.9613	17.1778	17.2277	17.1606	15.8842	15.8551	15.9996	16.9029	16.5009	17.2364	16.671	17.2835	16.5971	17.0031	17.1887	15.9129	+	1	35.9	14.068	0	3.5941	11	-0.401931	0.333549	-0.231843	0.380659	-0.305806
B0BN18	Prefoldin subunit 2	18.1653	18.1944	18.218	17.8192	17.8222	17.8394	17.8777	17.815	17.7832	17.8863	17.8484	17.8581	17.9715	17.9322	17.9443	18.1173	18.2087	18.2546	18.1526	18.2107	18.1862	18.1098	18.0584	18.0453	18.2324	18.2387	18.29	18.1926	17.8269	17.8253	17.8643	17.9493	18.1935	18.1832	18.0712	18.2537	+	10	68.2	16.58	0	51.83	45	-0.365643	-0.36729	-0.328314	-0.243237	0.000943226
B1WBU8	Pleckstrin homology domain-containing family D member 1	12.9209	12.8056	12.9927	12.7246	12.8219	12.7786	12.5368	12.6584	12.6327	12.762	12.8285	12.587	12.8238	12.8768	12.8166	12.7556	12.6961	12.7984	12.627	12.5062	12.4987	12.8725	12.6941	12.6584	12.5132	12.7214	12.5854	12.9064	12.775	12.6093	12.7258	12.8391	12.7501	12.544	12.7417	12.6067	+	1	4	59.054	0	6.1255	3	-0.131388	-0.29712	-0.180575	-0.0673554	-0.156359
B2GV52	Biogenesis of lysosome-related organelles complex 1 subunit 5	12.9427	12.7599	12.6933	12.6081	12.6081	12.3141	12.9437	12.718	12.6825	12.3674	12.3732	12.3047	12.5953	12.5832	12.62	12.8639	12.765	12.6336	12.9204	12.9273	12.7353	12.5099	12.8159	12.6478	13.2814	12.9612	12.7282	12.7987	12.5101	12.7814	12.3484	12.5995	12.7542	12.861	12.6579	12.9903	+	3	22.5	21.539	0	19.105	7	-0.288565	-0.0172338	-0.450251	-0.199151	-0.0444835
B2RYJ4	L-aminoadipate-semialdehyde dehydrogenase-phosphopantetheinyl transferase	16.3638	16.4145	16.4002	16.2503	16.1436	16.2662	15.9333	15.9218	16.0382	16.0649	15.9954	16.1601	16.2182	16.1793	16.1536	16.4379	16.4722	16.3837	16.1299	15.8776	16.1012	16.0418	15.9084	16.1067	16.7105	16.8441	16.4189	16.3928	16.2201	15.9645	16.0734	16.1837	16.4313	16.0362	16.019	16.6578	+	5	22	35.816	0	50.453	34	-0.172787	-0.428374	-0.3194	-0.209148	0.0384398
B4F779	DCC-interacting protein 13-beta	15.1755	15.2221	15.2773	15.169	15.124	15.1236	15.0974	15.0648	15.0241	15.5603	15.4755	15.4323	15.043	15.3919	15.3853	14.9872	15.1712	14.9903	14.7883	14.9995	14.8169	15.5428	15.4453	15.4571	15.1317	15.4069	15.1965	15.2249	15.1389	15.0621	15.4894	15.2734	15.0495	14.8682	15.4817	15.245	+	10	26.3	74.116	0	24.887	25	-0.0860469	-0.162841	0.264436	0.0484782	-0.175389
B5DEL1	BTB/POZ domain-containing protein KCTD5	14.624	14.8222	14.7484	14.5169	14.6192	14.726	14.3776	14.4157	14.4348	14.5259	14.6727	14.5965	14.6816	14.7356	14.7105	14.4977	14.8405	14.9042	14.4445	14.6538	14.6887	14.5047	14.5458	14.5205	14.6903	14.843	14.9603	14.7315	14.6207	14.4094	14.5983	14.7092	14.7475	14.5957	14.5237	14.8312	+	3	39.7	26.163	0	47.882	39	-0.110834	-0.322146	-0.133182	-0.0223067	0.015956
G3V9W4	RCG59854, isoform CRA_b	14.2187	14.2587	14.2642	14.2045	14.2007	14.3002	13.8734	13.932	14.0464	14.1968	14.3343	14.1854	14.1323	14.144	14.0251	14.2067	14.2267	14.2753	13.889	13.9725	13.8666	14.101	14.1578	14.3861	14.1937	14.3507	14.4205	14.2472	14.2351	13.9506	14.2389	14.1005	14.2362	13.9094	14.215	14.3216	+	8	25.9	56.484	0	26.672	20	-0.0121292	-0.29666	-0.00836939	-0.146765	-0.0109984
B5DF27	Lysyl oxidase homolog 2	15.7522	15.7164	15.7206	15.6906	15.6774	15.7663	15.8528	15.7874	15.8014	15.7341	15.7664	15.8739	15.7729	15.6988	15.7228	15.6935	15.5446	15.6	15.4723	15.4269	15.4378	15.4227	15.4035	15.3561	15.5048	15.1949	15.3742	15.7297	15.7114	15.8139	15.7915	15.7315	15.6127	15.4456	15.3941	15.358	+	6	12.9	87.184	0	64.229	20	-0.0183052	0.0841268	0.0617403	0.00175898	-0.117049
B5DF45	TNF receptor-associated factor 6	14.878	14.9918	14.7959	14.7495	14.7266	14.7349	14.8127	14.9079	14.6793	14.8298	14.7843	14.7634	14.8327	15.0372	14.8777	15.0325	15.373	15.117	14.7146	14.7916	14.7078	14.7933	14.7774	14.7126	14.8762	15.1203	14.9534	14.8886	14.737	14.8	14.7925	14.9159	15.1742	14.738	14.7611	14.9833	+	8	20.6	60.253	0	26.937	20	-0.151546	-0.0885674	-0.0960626	0.0273124	0.285635
B5DFA1	TBC1 domain family member 2A	13.7451	13.8048	13.7924	13.5801	13.5969	13.7093	13.2951	13.4347	13.3205	13.7523	14.0273	13.9382	13.4563	13.5166	13.5492	13.4544	13.535	13.6494	13.3713	13.5028	13.4174	13.7343	13.7939	13.7581	13.6556	13.8799	13.8131	13.7807	13.6288	13.3501	13.9059	13.5074	13.5463	13.4305	13.7621	13.7829	+	3	4	104.97	0	3.4279	6	-0.151978	-0.430609	0.12519	-0.273328	-0.234458
B5DFN3	Ubiquinol-cytochrome-c reductase complex assembly factor 2	11.3586	11.6745	12.0118	11.1635	11.4287	11.0704	11.7962	11.8971	12.02	11.64	11.3648	11.6777	11.2595	11.6461	11.4419	11.6561	11.8918	12.0972	11.8063	12.0165	11.8645	11.7225	11.6816	11.8175	11.2174	11.4706	11.5617	11.6816	11.2208	11.9044	11.5608	11.4492	11.8817	11.8958	11.7405	11.4166	+	2	27.9	16.33	0	29.91	7	-0.460771	0.222813	-0.120803	-0.232455	0.200122
D3ZAF6	ATP synthase subunit f, mitochondrial	17.9911	17.9659	17.9896	17.8044	17.8162	17.8124	17.737	17.7142	17.7729	17.8695	17.8913	17.8886	17.9844	18.0394	18.0013	18.1258	18.1401	18.1377	17.8965	17.8739	17.8892	17.9458	17.9621	17.9742	18.131	18.107	18.1082	17.9822	17.811	17.7413	17.8831	18.0084	18.1345	17.8865	17.9607	18.1154	+	4	34.1	10.452	0	37.938	46	-0.171129	-0.240821	-0.0990269	0.0261804	0.152324
D3ZAR1	Low density lipoprotein receptor adapter protein 1	13.3644	13.4068	13.4823	13.3806	13.6214	13.4819	13.667	13.8948	13.6711	13.4793	13.6651	13.5926	13.4118	13.5087	13.3857	13.3772	13.3556	13.364	13.483	13.6363	13.5213	13.3429	13.6248	13.4433	13.1974	13.5406	13.1151	13.4178	13.4946	13.7443	13.579	13.4354	13.3656	13.5469	13.4703	13.2843	+	3	15.7	33.785	0	14.805	15	0.0768159	0.326475	0.161145	0.0176113	-0.0522225
D3ZDK2	Ubiquitin-conjugating enzyme E2 D1	14.5252	14.4044	14.6246	14.1359	13.9935	13.8478	12.507	12.6678	12.7056	13.6565	13.8164	13.6494	14.5201	14.1971	14.5683	14.8298	14.4297	14.796	13.5983	13.3364	13.5185	13.4895	13.5581	13.5463	15.1605	14.9072	15.0847	14.5181	13.9924	12.6268	13.7074	14.4285	14.6852	13.4844	13.5313	15.0508	+	2	25.9	16.602	0.0001517	3.0238	5	-0.525664	-1.89127	-0.810638	-0.0895512	0.167091
D3ZFJ3	SH3 domain-binding protein 1	12.508	12.5424	12.6016	12.2872	12.1127	12.1513	12.7317	12.7709	12.4705	12.567	12.506	12.5031	12.5112	12.3338	12.5144	12.5559	13.1731	12.4736	12.1607	12.5289	12.1217	12.6117	12.6621	12.497	12.9635	12.6487	13.031	12.5507	12.1837	12.6577	12.5254	12.4531	12.7342	12.2704	12.5903	12.8811	+	5	11.2	74.851	0	27.78	11	-0.366931	0.107041	-0.0252695	-0.0975484	0.183555
D3ZSC8	DnaJ homolog subfamily C member 17	13.182	12.9385	13.2701	13.1751	12.9309	13.1959	13.6405	13.0879	13.5714	12.8759	13.048	12.8629	12.7693	12.7115	12.585	12.8601	12.8191	13.008	13.5236	12.9787	13.46	13.1532	13.1383	13.0999	12.8954	12.9548	12.7068	13.1302	13.1007	13.4333	12.9289	12.6886	12.8957	13.3207	13.1305	12.8523	+	3	17.5	34.544	0	7.2198	6	-0.0295748	0.30303	-0.2013	-0.44166	-0.234513
D3ZVF4	Trafficking protein particle complex subunit 2	9.83108	10.1757	10.3845	10.2987	10.5693	10.0201	10.6124	10.5385	10.9339	10.6257	10.2712	10.6725	10.7298	10.2574	10.9142	10.3509	9.81771	9.8585	10.3544	10.0853	10.3619	10.7477	10.3941	10.9838	10.2981	10.321	10.5108	10.1304	10.296	10.6949	10.5232	10.6338	10.009	10.2672	10.7085	10.3766	+	2	14.3	16.453	0.0014843	2.6139	7	0.165619	0.56453	0.392739	0.503388	-0.121367
D4A4T9	Cysteine and histidine-rich domain-containing protein 1	18.895	18.7776	18.8478	18.9331	18.916	18.9368	19.0601	19.0862	19.1085	18.969	18.9096	18.9615	18.8164	18.7175	18.7645	18.7432	18.6687	18.7689	19.0973	19.0812	19.1139	19.0411	18.986	19.0317	18.6618	18.5667	18.6382	18.8401	18.9286	19.085	18.9467	18.7661	18.7269	19.0975	19.0196	18.6222	+	12	51.1	37.361	0	323.31	117	0.0885295	0.244837	0.106562	-0.0740076	-0.11321
D4ABP9	F-box only protein 3	15.9687	15.9846	16.0314	16.2399	16.1308	16.1762	16.0389	16.0585	16.2448	16.2958	16.2175	16.2913	16.3963	16.2538	16.2928	16.1686	16.1481	16.1892	15.9558	16.0169	16.2062	16.1689	16.1554	16.2077	16.5965	16.288	16.4139	15.9949	16.1823	16.114	16.2682	16.3143	16.1686	16.0597	16.1774	16.4328	+	5	16.5	55.355	0	45.999	22	0.18741	0.119154	0.273348	0.319443	0.173741
D4ADY9	Elongation of very long chain fatty acids protein 7	12.5999	12.6885	12.7803	12.8114	12.8666	12.9302	13.1748	13.1002	13.0933	12.8442	13.0548	12.9488	12.8247	12.9781	12.8757	12.9159	13.2008	12.9517	12.7937	13.1385	12.9838	12.7825	12.9247	13.0004	13.0502	12.8841	12.8217	12.6896	12.8694	13.1228	12.9493	12.8929	13.0228	12.972	12.9025	12.9187	+	2	5.3	33.546	0.0007494	2.7661	10	0.179821	0.433191	0.259692	0.203293	0.333242
H9KVF6	Non-specific serine/threonine protein kinase	17.6276	17.6564	17.6643	17.6955	17.7294	17.7259	17.8353	17.8452	17.8147	17.8242	17.8077	17.8109	17.7041	17.6805	17.7281	17.5964	17.6174	17.5938	17.7316	17.7095	17.7178	17.7771	17.7742	17.7649	17.4806	17.5132	17.4658	17.6494	17.717	17.8318	17.8143	17.7043	17.6026	17.7196	17.772	17.4865	+	4	14.3	113.25	0	36.418	35	0.067522	0.182325	0.164842	0.0548217	-0.0468816
A0A0G2QC35	Ubiquitin-specific peptidase 12	13.1707	12.9162	12.8766	12.9728	12.73	12.9034	13.0651	13.0256	12.7194	12.937	12.5699	12.7738	12.8745	12.5324	12.4351	13.385	13.1107	13.2158	13.0832	12.9059	12.8215	12.9729	12.795	12.8168	13.2585	12.7582	13.1196	12.9878	12.8687	12.9367	12.7602	12.614	13.2372	12.9369	12.8616	13.0455	+	2	7.3	41.076	0	7.1071	7	-0.119081	-0.0511338	-0.227596	-0.373803	0.249368
F2Z3T4	Muscleblind-like protein 2	16.8565	16.8306	16.7804	16.6483	16.5802	16.555	16.7995	16.7746	16.7387	16.4688	16.4804	16.3725	16.5507	16.5985	16.5527	16.7431	16.782	16.7348	16.8442	16.8233	16.8561	16.6835	16.6553	16.6127	16.5301	16.5331	16.4885	16.8225	16.5945	16.7709	16.4405	16.5673	16.7533	16.8412	16.6505	16.5172	+	3	19.3	40.156	0	38.799	34	-0.227979	-0.0515394	-0.38195	-0.255195	-0.0691741
G3V928	Prolow-density lipoprotein receptor-related protein 1	16.2012	16.0575	16.1356	16.0645	15.9418	16.0111	15.743	15.8075	15.8369	16.4207	16.3651	16.4149	16.0829	16.1003	16.0828	15.9016	15.8769	15.8965	15.5183	15.6297	15.7021	16.3232	16.2657	16.2477	15.94	15.8913	15.9817	16.1314	16.0058	15.7958	16.4002	16.0887	15.8917	15.6167	16.2789	15.9377	+	9	2.6	504.88	0	23.452	20	-0.125629	-0.33561	0.268776	-0.0427913	-0.239776
A0A140TAF7	Protein O-glucosyltransferase 1	18.1473	18.129	18.1431	18.0643	18.0776	18.035	18.232	18.1053	18.1926	18.0409	18.006	18.0224	18.1375	18.1894	18.1508	18.1067	18.1805	18.1021	18.1126	18.0685	18.115	18.0988	18.0725	18.0865	18.2133	18.583	18.3977	18.1398	18.059	18.1766	18.0231	18.1592	18.1298	18.0987	18.086	18.398	+	15	34.6	52.815	0	47.73	91	-0.0808189	0.0368249	-0.116702	0.0194474	-0.0100323
O08815	STE20-like serine/threonine-protein kinase	14.4457	14.4298	14.4447	14.6449	14.4916	14.6075	14.4722	14.5344	14.6062	14.5178	14.2627	14.4008	14.2575	14.2137	14.4097	14.5891	14.6421	14.814	14.6206	14.5081	14.5942	14.2144	14.0787	14.2475	14.8725	14.6205	15.0122	14.44	14.5813	14.5376	14.3938	14.2937	14.6817	14.5743	14.1802	14.8351	+	1	39.4	137.89	0	65.572	6	0.141312	0.0975657	-0.0462528	-0.146387	0.24167
O35263	Platelet-activating factor acetylhydrolase IB subunit alpha1	18.6699	18.6586	18.6903	18.3919	18.3845	18.4407	18.6138	18.6487	18.6607	18.4277	18.4383	18.4673	18.5021	18.5088	18.4974	18.7582	18.7641	18.7905	18.7226	18.779	18.7667	18.548	18.5942	18.5809	18.6386	18.5637	18.581	18.6729	18.4057	18.6411	18.4444	18.5028	18.7709	18.7561	18.5744	18.5945	+	11	62.9	25.863	0	178.36	161	-0.267192	-0.0318289	-0.228477	-0.170142	0.0980438
O35314	Secretogranin-1	22.6528	22.6663	22.6581	22.6336	22.6254	22.6294	22.7275	22.7368	22.7208	22.6191	22.6219	22.6146	22.7131	22.7344	22.7203	22.4138	22.424	22.4143	22.1971	22.2062	22.1952	21.9717	21.977	21.9505	21.864	21.8836	21.8728	22.659	22.6295	22.7284	22.6186	22.7226	22.4174	22.1995	21.9664	21.8734	+	52	63.7	77.535	0	323.31	1286	-0.0295671	0.0693439	-0.0404783	0.0635682	-0.24167
Q6AXN2	EGF-containing fibulin-like extracellular matrix protein 1	12.3261	12.4093	12.4922	12.3643	12.0493	12.3094	12.1852	11.9775	11.8081	12.5518	12.4489	12.1882	12.3274	12.2057	12.4585	12.2543	12.3417	12.3735	12.169	11.8942	11.7253	12.602	11.8915	12.4018	12.8178	12.8971	13.1243	12.4092	12.241	11.9902	12.3963	12.3305	12.3232	11.9295	12.2984	12.9464	+	4	12	54.654	0	10.513	13	-0.168188	-0.418948	-0.0128774	-0.0786733	-0.0860017
O35760	Isopentenyl-diphosphate Delta-isomerase 1	12.4087	12.5674	12.5109	12.3154	12.4132	12.5479	12.3985	12.4943	12.4403	12.7307	12.3879	12.4604	12.555	12.5002	12.5972	12.6568	12.7428	12.8995	12.3819	12.4637	12.513	12.6221	12.6904	12.8724	12.5999	12.7544	12.5296	12.4957	12.4255	12.4444	12.5264	12.5508	12.7664	12.4529	12.7283	12.628	+	3	18.1	26.396	0	16.46	12	-0.0701857	-0.0512924	0.0306928	0.0551682	0.270735
O35814	Stress-induced-phosphoprotein 1	22.1806	22.1937	22.1993	22.1163	22.126	22.1406	22.1326	22.1312	22.1249	21.8321	21.847	21.8591	21.8453	21.8546	21.8688	22.1147	22.1303	22.121	22.2341	22.2471	22.2485	22.1058	22.1225	22.1089	21.8511	21.8486	21.8647	22.1912	22.1276	22.1296	21.8461	21.8563	22.122	22.2432	22.1124	21.8548	+	53	71.1	62.569	0	323.31	631	-0.0635796	-0.0616286	-0.345141	-0.334947	-0.0692218
O55043	Rho guanine nucleotide exchange factor 7	16.8234	16.9726	16.8528	16.8137	16.9127	16.8497	16.5896	16.7927	16.7041	16.8164	16.9478	16.8373	16.84	16.9606	16.8869	16.6527	16.7288	16.6959	16.435	16.5835	16.5892	16.7112	16.8108	16.7894	16.7222	16.8308	16.8993	16.8829	16.8587	16.6954	16.8672	16.8958	16.6925	16.5359	16.7705	16.8174	+	15	31.4	73.139	0	88.839	53	-0.024224	-0.187502	-0.0157591	0.0128931	-0.190462
O55159	Epithelial cell adhesion molecule	18.2789	18.2762	18.3437	18.2116	18.1542	18.2225	18.1722	18.0822	18.1588	18.1247	18.1148	18.1502	18.2481	18.2688	18.2831	18.3465	18.3719	18.4233	18.2367	18.1828	18.2308	18.1007	18.1162	18.1045	18.5255	18.5274	18.6017	18.2996	18.1961	18.1378	18.1299	18.2666	18.3806	18.2168	18.1071	18.5515	+	7	33.7	35.207	0	121.6	99	-0.103519	-0.161838	-0.169701	-0.0329659	0.0809679
Q3T1J5	Ank3 protein	13.3478	13.0062	13.4962	13.2508	13.0943	13.1678	13.4935	13.1693	13.6421	13.7354	13.4879	13.8131	13.0758	12.5843	13.1403	12.9693	12.6835	13.1174	13.1603	12.7023	13.2307	13.779	13.5129	13.7273	12.9235	12.6137	13.2642	13.2834	13.171	13.435	13.6788	12.9335	12.9234	13.0311	13.6731	12.9338	+	4	8.2	97.612	0	9.316	11	-0.112415	0.151581	0.395397	-0.349935	-0.359982
O70531	Sulfate transporter	17.7924	17.8409	17.9385	16.7961	16.7754	16.8158	14.9701	14.7323	14.3694	16.6408	16.6136	16.6921	17.3969	17.4271	17.5288	17.8089	17.8557	17.9487	15.597	15.5811	15.4303	16.182	16.2476	16.1961	18.5915	18.6542	18.7539	17.8573	16.7958	14.6906	16.6488	17.451	17.8711	15.5361	16.2085	18.6665	+	5	5.8	82.027	0	7.4953	9	-1.06149	-3.16666	-1.20844	-0.406294	0.0138363
O70593	Small glutamine-rich tetratricopeptide repeat-containing protein alpha	17.6313	17.6024	17.584	17.2228	17.2466	17.1989	17.5065	17.4349	17.4232	17.2333	17.193	17.2184	17.3647	17.3188	17.2888	17.6051	17.5745	17.491	17.8139	17.8153	17.7258	17.4915	17.4929	17.4589	17.2767	17.2922	17.2814	17.6059	17.2228	17.4549	17.2149	17.3241	17.5569	17.785	17.4811	17.2834	+	8	26.4	34.157	0	138.17	67	-0.383112	-0.151021	-0.39097	-0.281773	-0.0490147
O88823	Protein JTB	13.1433	12.6116	12.6541	12.9466	13.0203	12.863	13.5454	13.1918	13.3158	13.0562	12.7489	12.8164	13.05	12.9165	12.9042	12.8043	12.776	12.631	13.2407	13.1167	13.1501	12.9136	12.8319	12.8148	12.5016	12.436	12.2195	12.803	12.9433	13.351	12.8739	12.9569	12.7371	13.1692	12.8534	12.3857	+	1	8.9	16.385	0	12.724	3	0.140287	0.547997	0.0708466	0.153901	-0.0659084
P01041	Cystatin-B	17.5477	17.5199	17.4606	17.0629	17.1495	17.1661	17.2113	17.2568	17.2113	17.3498	17.3981	17.3352	17.3284	17.3868	17.3046	17.2576	17.3615	17.262	17.559	17.5562	17.5164	17.5426	17.5124	17.5389	17.4444	17.5602	17.5914	17.5094	17.1262	17.2265	17.361	17.3399	17.2937	17.5439	17.5313	17.532	+	8	82.7	11.196	0	145.45	51	-0.383236	-0.282912	-0.148408	-0.169473	-0.215707
D4ACV3	Histone H2A	20.0576	20.0263	19.9962	20.037	20.0376	19.9843	20.2736	20.2958	20.2189	19.8964	19.8706	19.8898	20.1049	20.0767	20.1072	20.1728	20.1789	20.1895	20.3166	20.3525	20.3069	20.2308	20.2616	20.2535	19.9066	19.8674	19.8708	20.0267	20.0196	20.2628	19.8856	20.0963	20.1804	20.3253	20.2486	19.8816	+	1	36.5	13.645	0	49.845	453	-0.0070477	0.236066	-0.141098	0.0695744	0.153731
A0A0G2JSH5	Albumin	20.7369	20.7433	20.7066	20.5479	20.5196	20.4878	19.9828	19.9659	19.9212	21.0494	21.0633	21.0001	20.6271	20.6354	20.6139	20.4725	20.4892	20.5264	19.9341	19.9321	19.8728	21.0046	20.9817	20.9255	20.611	20.5899	20.5781	20.7289	20.5184	19.9566	21.0376	20.6255	20.496	19.913	20.9706	20.593	+	5	11.3	68.758	0	154.7	920	-0.210496	-0.772297	0.30866	-0.103456	-0.232913
Q8HN20	NADH-ubiquinone oxidoreductase chain 1 (Fragment)	12.8786	13.0518	12.9042	12.7403	13.1801	12.9161	12.7794	13.0096	12.641	13.0067	12.9164	12.6418	12.5844	12.9596	12.7192	12.9573	13.0536	12.9156	12.7849	12.9398	12.7427	12.7743	12.7652	12.5618	13.1703	13.2702	13.1422	12.9449	12.9455	12.81	12.855	12.7544	12.9755	12.8224	12.7004	13.1943	+	1	25	8.5344	0	12.402	5	0.000655443	-0.134865	-0.0898625	-0.190459	0.0306251
B3DM95	Parathymosin	15.7898	15.8358	15.9252	15.794	15.7765	15.8114	16.1188	16.0102	16.1674	16.1687	16.1098	16.179	15.8769	15.9316	15.9858	15.766	15.8822	15.9086	15.8342	15.6705	15.7167	16.2081	16.1487	16.1767	15.7053	16.0139	15.9956	15.8502	15.794	16.0988	16.1525	15.9314	15.8522	15.7405	16.1779	15.905	+	1	10.8	11.559	0	14.796	14	-0.0562516	0.248555	0.302234	0.0811635	0.00200085
Q6P7S6	Clusterin	14.9595	14.9511	14.8964	14.6276	14.6551	14.6448	14.6997	14.7001	14.6821	14.548	14.5475	14.6687	14.5714	14.5168	14.653	14.4481	14.7143	14.5729	14.517	14.5511	14.3412	14.2974	14.5499	14.4603	14.1807	14.5523	14.3412	14.9357	14.6425	14.694	14.5881	14.5804	14.5784	14.4698	14.4359	14.3581	+	3	10.3	51.464	0	36.123	12	-0.29316	-0.24166	-0.347589	-0.355243	-0.357211
Q95938	Cytochrome c oxidase subunit 1	14.2911	13.9595	14.095	13.9407	13.8002	13.9663	13.5673	13.3831	13.506	13.6835	13.5301	13.7538	14.0347	13.7026	13.9852	14.6286	14.2415	14.4656	14.145	13.7222	14.0234	13.4984	13.2988	13.6031	14.7316	14.5473	14.5847	14.1152	13.9024	13.4855	13.6558	13.9075	14.4453	13.9635	13.4668	14.6212	+	1	6.2	56.977	0	158.42	15	-0.212798	-0.6297	-0.459396	-0.207718	0.330079
P06238	Alpha-2-macroglobulin	18.5205	18.5559	18.5753	18.557	18.6366	18.6417	18.5557	18.5529	18.5844	19.1035	19.0965	19.1497	18.3836	18.4094	18.4363	18.2579	18.3157	18.3427	18.2094	18.2714	18.2478	19.0225	19.0053	19.0778	18.2069	18.2501	18.2421	18.5506	18.6118	18.5643	19.1165	18.4098	18.3054	18.2429	19.0352	18.233	+	3	4.5	163.78	0	27.286	111	0.0612176	0.0137727	0.56597	-0.14079	-0.245122
P06302	Prothymosin alpha	20.0669	20.1143	20.0875	20.0144	19.9894	19.9834	20.206	20.2001	20.1834	20.15	20.1822	20.1782	20.0718	20.1049	20.1499	19.9534	19.9952	19.9927	19.8666	19.8092	19.8333	20.0715	20.0603	20.0562	20.0665	20.1357	20.1373	20.0896	19.9958	20.1965	20.1702	20.1088	19.9804	19.8363	20.0627	20.1132	+	9	40.2	12.382	0	323.31	271	-0.0938257	0.106921	0.0805696	0.0192637	-0.10915
A0A0H2UHM3	Haptoglobin	19.7819	19.8092	19.7743	19.5074	19.512	19.5235	18.9284	18.9217	18.9177	20.0816	20.0986	20.0979	19.573	19.5678	19.5232	19.4481	19.4299	19.4268	18.8263	18.8172	18.8439	19.9001	19.9217	19.8892	19.6144	19.6026	19.5788	19.7885	19.5143	18.9226	20.0927	19.5547	19.4349	18.8291	19.9037	19.5986	+	2	4.9	38.432	0	5.0993	102	-0.274178	-0.865878	0.304261	-0.233783	-0.353549
Q6LDS4	Superoxide dismutase [Cu-Zn]	18.4783	18.4731	18.5024	18.0598	17.9873	18.0329	18.2621	18.2699	18.2834	18.2359	18.0867	18.1787	18.3505	18.3541	18.3922	18.2744	18.1417	18.2154	18.389	18.4047	18.4201	18.528	18.5581	18.5784	18.5087	18.4859	18.5453	18.4846	18.0267	18.2718	18.1671	18.3656	18.2105	18.4046	18.5548	18.5133	+	9	57.2	15.709	0	130.44	69	-0.457937	-0.212794	-0.317497	-0.118983	-0.274094
P08082	Clathrin light chain B	19.3575	19.3721	19.3129	18.9517	18.9843	18.9281	19.3582	19.3755	19.2938	18.8735	18.8945	18.8308	19.107	19.1301	19.0689	19.2311	19.2585	19.1839	19.6947	19.7313	19.6718	19.2661	19.287	19.2494	19.0692	18.9691	18.936	19.3475	18.9547	19.3425	18.8663	19.102	19.2245	19.6993	19.2675	18.9914	+	7	24.9	25.117	0	40.648	63	-0.392764	-0.00497594	-0.481237	-0.245484	-0.12298
Q45QM8	Guanine nucleotide binding protein alpha inhibiting 3 (Fragment)	16.9898	16.9909	16.999	16.8797	16.8953	16.8907	16.8532	16.9012	16.8759	16.9157	16.9598	16.9355	16.9369	16.9223	16.8888	17.0954	17.0571	17.0369	16.8819	16.9047	16.8351	16.9443	16.9683	17.0003	17.3256	17.2948	17.2437	16.9933	16.8886	16.8768	16.937	16.916	17.0632	16.8739	16.971	17.2881	+	11	58.1	39.729	0	99.77	59	-0.10468	-0.116489	-0.0562604	-0.0772463	0.0698952
P0C548	Patatin-like phospholipase domain-containing protein 2	10.9709	10.8406	10.8644	10.9564	10.1208	10.8673	10.4306	10.7811	10.1933	10.8173	10.2294	10.6842	11.028	10.8099	10.9954	11.5057	11.4911	10.846	10.7029	10.2816	10.336	10.7351	9.85668	10.8366	11.4922	11.0896	11.3405	10.8919	10.6481	10.4684	10.577	10.9444	11.2809	10.4402	10.4761	11.3074	+	3	10.3	52.566	0	5.4837	5	-0.243799	-0.423597	-0.314973	0.0524623	0.388977
B2RZ09	Arginine-rich, mutated in early stage tumors (Predicted), isoform CRA_b	17.253	17.3012	17.3043	16.9913	17.0435	17.0682	16.9929	17.0609	17.0748	17.0242	17.0958	17.1164	16.9528	16.9246	16.9478	17.2401	17.2281	17.3199	17.4819	17.5543	17.5128	17.3314	17.3751	17.3536	17.1701	17.1875	17.2018	17.2862	17.0343	17.0429	17.0788	16.9417	17.2627	17.5163	17.3534	17.1865	+	11	43	20.388	0	93.107	64	-0.251835	-0.243292	-0.207368	-0.344423	-0.0234384
P0CC10	Leucine-rich repeat-containing protein 4B	15.567	15.3447	15.4603	15.4496	15.2497	15.372	15.1242	14.9598	14.8524	15.802	15.6555	15.7973	15.3471	15.1504	15.3322	15.4158	15.0875	15.1769	14.9081	14.7679	14.696	15.6621	15.5699	15.8252	15.2571	14.9608	15.1612	15.4573	15.3571	14.9788	15.7516	15.2766	15.2267	14.7906	15.6857	15.1263	+	5	11	76.118	0	7.6097	8	-0.100232	-0.478498	0.294286	-0.180754	-0.23059
P0DP31	Calmodulin-3	15.945	15.9809	16.0566	15.4826	15.5782	15.6374	15.7247	15.6675	15.7695	15.2646	15.2184	15.2759	16.0063	16.1517	16.0997	16.4261	16.5797	16.5373	16.8281	16.9526	16.9155	15.9182	15.9324	16.0753	16.0992	16.1348	16.2694	15.9942	15.5661	15.7206	15.253	16.0859	16.5144	16.8987	15.9753	16.1678	+	6	53	16.837	0	58.395	26	-0.428099	-0.273584	-0.74118	0.0917264	0.520204
F8QYX1	Chromogranin A	18.6127	18.5721	18.5902	18.5247	18.4887	18.5085	18.6674	18.5872	18.6522	18.5677	18.4774	18.5392	18.6701	18.6368	18.6263	18.3617	18.3023	18.2869	18.0788	18.078	18.0723	17.8922	17.8638	17.9334	17.7894	17.8516	17.8665	18.5917	18.5073	18.6356	18.5281	18.6444	18.317	18.0764	17.8965	17.8358	+	12	30.6	50.87	0	216.37	135	-0.0844117	0.0438776	-0.0635846	0.0526868	-0.27472
P10362	Secretogranin-2	21.3692	21.3797	21.3747	21.3748	21.3786	21.3644	21.4969	21.5198	21.4701	21.199	21.1885	21.1919	21.3643	21.3553	21.3598	21.0513	21.0706	21.0895	21.0611	21.0647	21.0529	20.8057	20.7899	20.7966	20.6323	20.6418	20.6937	21.3745	21.3726	21.4956	21.1931	21.3598	21.0705	21.0596	20.7974	20.6559	+	38	66.6	71.03	0	323.31	567	-0.00193283	0.121041	-0.181421	-0.0147221	-0.304069
P11030	Acyl-CoA-binding protein	15.894	15.7804	15.8906	15.0603	15.0322	15.1929	15.5756	15.6113	15.4692	15.2049	15.2086	15.3041	15.5758	15.5057	15.5943	15.4875	15.481	15.4006	15.7951	15.824	15.7305	15.6544	15.6379	15.6951	15.3259	15.4435	15.2514	15.855	15.0951	15.5521	15.2392	15.5586	15.4564	15.7832	15.6625	15.3403	+	3	55.2	10.027	0	35.325	8	-0.759906	-0.302956	-0.615826	-0.296416	-0.398655
P11466	Peroxisomal carnitine O-octanoyltransferase	17.0011	16.9508	17.0478	16.9574	16.9264	17.0497	16.8449	16.8277	16.9284	17.4271	17.4018	17.5456	17.0201	16.8934	16.9401	16.8384	16.7285	16.7276	16.636	16.5481	16.686	17.3196	17.375	17.3558	16.7881	16.6648	16.7122	16.9999	16.9778	16.867	17.4582	16.9512	16.7648	16.6233	17.3501	16.7217	+	7	17.3	70.302	0	33.64	28	-0.0221069	-0.132948	0.458275	-0.0487085	-0.235099
Q8SEZ0	NADH-ubiquinone oxidoreductase chain 5	12.9281	12.8724	13.0326	13.2707	13.1388	12.8898	13.1208	13.1212	13.3331	13.2604	13.2468	13.094	12.9738	12.9239	13.2781	12.818	12.6892	12.7925	13.173	13.1371	13.1795	13.2136	13.2239	13.3071	13.1005	12.7566	12.6776	12.9443	13.0997	13.1917	13.2004	13.0586	12.7666	13.1632	13.2482	12.8449	+	1	1.8	68.617	0	10.916	3	0.155397	0.247368	0.256086	0.114248	-0.177776
Q0QEW8	Ribosomal protein L18 (Fragment)	18.5652	18.576	18.5821	19.2759	19.3118	19.2351	18.8241	18.8625	18.8334	19.2481	19.2726	19.2048	19.1286	19.1679	19.1375	18.8067	18.8109	18.8009	18.5236	18.5487	18.5189	18.9621	18.979	18.9377	19.4101	19.4446	19.4088	18.5744	19.2743	18.84	19.2418	19.1447	18.8062	18.5304	18.9596	19.4212	+	4	27.9	18.87	0	127.81	76	0.699879	0.265616	0.667435	0.570252	0.231763
P12075	Cytochrome c oxidase subunit 5B, mitochondrial	11.268	11.2614	11.2322	10.9423	11.0405	10.8016	11.0531	10.9825	10.6311	10.49	10.5006	10.444	11.2773	11.1093	11.2411	11.183	10.544	11.1946	11.3637	11.5405	11.481	11.0604	11.0789	11.1386	10.8442	11.315	11.0341	11.2539	10.9282	10.8889	10.4782	11.2092	10.9739	11.4618	11.0926	11.0644	+	1	8.5	13.915	0.0044759	2.0354	3	-0.325716	-0.364995	-0.775659	-0.0446395	-0.279997
G3V6I9	60S ribosomal protein L26	19.6857	19.6583	19.6789	19.9017	19.8855	19.8745	19.5342	19.5457	19.5445	19.878	19.8837	19.8843	20.1271	20.093	20.1057	19.683	19.7359	19.7357	19.5174	19.5347	19.5261	19.887	19.8913	19.8864	19.7474	19.8043	19.7889	19.6743	19.8873	19.5415	19.882	20.1086	19.7182	19.5261	19.8882	19.7802	+	9	31	17.258	0	19.538	99	0.212943	-0.132854	0.207697	0.434269	0.0438764
G3V7K3	Ceruloplasmin	17.0198	16.9457	16.9903	16.8368	16.6569	16.7224	16.2866	16.2779	16.2296	17.3267	17.2389	17.2918	16.8913	16.8972	16.87	16.7021	16.671	16.642	16.2443	16.1554	16.1359	17.2077	17.1655	17.1495	16.753	16.7349	16.6938	16.9853	16.7387	16.2647	17.2858	16.8862	16.6717	16.1785	17.1742	16.7272	+	3	4.7	120.66	0	47.201	48	-0.246593	-0.720592	0.300542	-0.0990886	-0.313551
P13668	Stathmin	17.3337	17.4676	17.4817	16.6401	16.6869	16.7945	17.2901	17.2755	17.3234	16.7802	16.8353	16.8493	16.912	16.938	16.9841	16.9025	17.035	17.0204	17.1222	17.2107	17.1769	17.0156	17.0659	17.0597	16.9864	16.993	17.0366	17.4277	16.7072	17.2964	16.8216	16.9447	16.986	17.1699	17.0471	17.0053	+	6	38.3	17.288	0	28.22	43	-0.720537	-0.131341	-0.606129	-0.482997	-0.441724
Q5FVS2	Kallikrein B, plasma 1	13.8275	13.8356	14.0637	13.7876	13.8205	13.8557	13.7886	13.7086	13.673	14.2025	14.0847	14.156	14.0101	13.7773	14.3001	13.6204	13.5805	13.8093	13.6748	13.6069	13.5533	14.012	14.157	14.188	13.7227	13.6914	13.5932	13.9089	13.8213	13.7234	14.1477	14.0292	13.6701	13.6117	14.119	13.6691	+	1	1.3	71.282	0.006916	1.6739	7	-0.087638	-0.185486	0.238825	0.120248	-0.238842
P15087	Carboxypeptidase E	18.7049	18.7137	18.7711	18.6313	18.6799	18.6928	18.578	18.5696	18.5913	18.6586	18.7095	18.7301	18.7233	18.7531	18.7764	18.5328	18.5128	18.5425	18.2591	18.3137	18.3146	18.2048	18.2164	18.2539	18.1442	18.2006	18.1901	18.7299	18.668	18.5797	18.6994	18.7509	18.5294	18.2958	18.2251	18.1783	+	17	47.9	53.308	0	186.35	138	-0.0618954	-0.150241	-0.030529	0.0210286	-0.20055
P15146	Microtubule-associated protein 2	14.7135	14.6514	14.6075	14.2661	14.3196	14.3902	13.7102	14.2701	13.7187	14.8825	14.4943	14.9468	14.5432	14.3996	14.6641	14.3829	14.4903	14.478	13.6176	13.8057	13.6021	14.6864	14.2225	14.5768	14.2427	14.6403	14.2031	14.6575	14.3253	13.8997	14.7745	14.5356	14.4504	13.6751	14.4952	14.362	+	6	4.5	202.41	0	11.959	16	-0.332134	-0.757796	0.117017	-0.121849	-0.207091
P15865	Histone H1.4	13.9383	13.7966	13.7918	15.0748	14.7813	14.738	14.0846	13.6588	13.762	15.1773	14.935	14.9531	15.0917	14.984	14.9986	14.2008	14.1261	14.0996	13.7049	13.6199	13.6841	14.6837	14.6177	14.6391	15.6697	15.5163	15.4309	13.8422	14.8647	13.8351	15.0218	15.0248	14.1422	13.6696	14.6468	15.539	+	2	27.9	21.987	0	14.811	10	1.02249	-0.00705431	1.17962	1.18256	0.299954
P17046	Lysosome-associated membrane glycoprotein 2	17.6848	17.6634	17.6592	17.8553	17.8889	17.8241	18.1092	18.0998	18.1401	17.9369	17.8813	17.9103	17.7197	17.6937	17.702	17.7478	17.7037	17.6876	17.9583	17.9671	17.9711	17.9338	17.892	17.9355	17.5682	17.5537	17.4962	17.6691	17.8561	18.1164	17.9095	17.7051	17.713	17.9655	17.9204	17.5394	+	3	6.6	45.155	0	17.15	66	0.186973	0.447249	0.240326	0.0359682	0.0438865
D4A6G6	40S ribosomal protein S19	20.7513	20.7574	20.7686	20.5549	20.5493	20.5882	20.8538	20.8426	20.8806	20.2354	20.2571	20.2471	20.4014	20.4059	20.4196	20.6723	20.7114	20.689	20.9006	20.896	20.9268	20.5864	20.5819	20.6238	20.2991	20.3149	20.2878	20.7591	20.5641	20.859	20.2466	20.409	20.6909	20.9078	20.5974	20.3006	+	8	51	16.117	0	96.21	270	-0.194972	0.099927	-0.512522	-0.350096	-0.0681702
P17078	60S ribosomal protein L35	17.4252	17.4047	17.413	18.0366	18.0375	18.0516	17.4716	17.5055	17.4707	18.0998	18.1213	18.1253	18.1264	18.112	18.0752	17.3678	17.3442	17.3701	17.5589	17.5786	17.6068	17.8608	17.8796	17.915	18.1031	18.1246	18.0575	17.4143	18.0419	17.4826	18.1154	18.1046	17.3607	17.5814	17.8852	18.0951	+	3	18.7	14.552	0	51.44	40	0.627574	0.0682752	0.701087	0.690217	-0.053647
P17246	Transforming growth factor beta-1 proprotein	13.7603	13.879	13.6615	13.7888	13.8531	13.5668	13.6605	14.0154	13.5558	13.6523	13.9887	13.605	13.5687	13.7664	13.6146	13.7833	13.8052	13.6341	13.3488	13.4624	13.33	13.3059	13.3206	13.0545	13.5648	13.5619	13.0763	13.7669	13.7363	13.7439	13.7486	13.6499	13.7409	13.3804	13.227	13.401	+	2	10	44.328	0	19.744	15	-0.0306664	-0.023023	-0.0182927	-0.117012	-0.0260327
P18437	Non-histone chromosomal protein HMG-17	16.4554	16.3324	16.3463	16.655	16.6123	16.6519	16.0912	16.0909	16.0388	16.3893	16.4101	16.3579	16.3743	16.2634	16.265	16.1003	16.066	16.0635	16.3645	16.3627	16.3935	16.5586	16.4499	16.4683	16.1859	16.2765	16.2126	16.378	16.6397	16.0736	16.3858	16.3009	16.0766	16.3736	16.4922	16.225	+	4	48.9	9.3654	0	29.906	31	0.261746	-0.304401	0.0077868	-0.0770838	-0.301378
A0A0G2K7W6	60S ribosomal protein L27a	18.8625	18.871	18.9103	19.1824	19.1392	19.1908	18.9939	19.057	19.0592	19.194	19.2043	19.2589	19.1911	19.2317	19.2733	19.0627	19.006	19.1222	18.9861	18.9675	19.0347	19.1706	19.1846	19.1849	19.1651	19.0516	19.1701	18.8813	19.1708	19.0367	19.2191	19.232	19.0637	18.9961	19.18	19.1289	+	9	39.9	16.587	0	69.381	110	0.28952	0.155398	0.337781	0.350727	0.182375
P18910	Atrial natriuretic peptide receptor 1	14.1542	14.0578	14.337	14.228	14.0814	14.2125	14.3523	14.3282	14.2511	14.2335	14.2416	14.2686	14.4436	14.2844	14.2292	14.3342	14.2286	14.3976	14.2286	14.2035	14.3689	14.4413	14.3762	14.4581	14.6669	14.4486	14.924	14.183	14.174	14.3105	14.2479	14.3191	14.3201	14.267	14.4252	14.6798	+	6	9.9	118.95	0	32.173	14	-0.00898271	0.12755	0.0649539	0.136085	0.137158
P19944	60S acidic ribosomal protein P1	16.0082	16.119	16.1856	16.1082	16.1949	16.2214	15.6227	15.6781	15.7119	15.8661	15.8877	15.9404	16.4548	16.533	16.6082	16.3013	16.3167	16.3899	16.3236	16.4149	16.4259	15.9709	16.0623	16.086	15.746	15.9392	16.041	16.1043	16.1748	15.6709	15.8981	16.532	16.3359	16.3882	16.0397	15.9087	+	3	79.8	11.498	0	63.485	39	0.0705528	-0.433393	-0.206224	0.427713	0.231652
P20059	Hemopexin	13.9558	14.0043	13.9117	13.964	14.112	13.805	13.2121	13.0968	13.1765	14.7297	14.7433	14.6487	14.1011	13.8002	13.8897	13.7312	13.8037	13.6431	14.4092	14.3581	14.4694	14.5961	14.6905	14.5747	13.6253	13.8442	13.3999	13.9573	13.9604	13.1618	14.7072	13.9303	13.726	14.4123	14.6204	13.6231	+	2	1.7	51.35	0.0014819	2.5905	22	0.00310511	-0.795495	0.749957	-0.0269469	-0.231306
P20070	NADH-cytochrome b5 reductase 3	17.6083	17.6713	17.6452	17.7761	17.7423	17.7456	17.595	17.5314	17.5381	18.0676	18.0933	18.1181	17.9981	18.0037	18.0255	17.787	17.7978	17.8053	17.8265	17.8051	17.8062	17.9906	18.0187	18.0483	18.0027	18.0118	17.9721	17.6416	17.7547	17.5548	18.093	18.0091	17.7967	17.8126	18.0192	17.9955	+	13	67.1	34.174	0	323.31	99	0.11306	-0.0867866	0.451415	0.367517	0.155073
P20156	Neurosecretory protein VGF	19.7711	19.7788	19.8218	19.8431	19.841	19.8675	19.8683	19.8808	19.8627	19.7536	19.7718	19.7818	19.8057	19.8156	19.8411	19.5806	19.5807	19.6343	19.505	19.4736	19.4875	19.4363	19.386	19.4111	19.5092	19.5123	19.6027	19.7906	19.8505	19.8706	19.7691	19.8208	19.5985	19.4887	19.4111	19.5414	+	32	60.1	68.178	0	323.31	389	0.0599358	0.080046	-0.0214913	0.0302176	-0.192064
F1LPA6	Protein-arginine deiminase	16.8406	16.8259	16.8621	17.0393	17.0958	17.1027	16.7756	16.833	16.7654	17.0497	17.0164	17.0949	17.2397	17.1782	17.3229	17.1996	17.2413	17.3139	17.0187	17.0709	17.091	16.9967	16.947	17.0092	17.4371	17.5077	17.57	16.8429	17.0793	16.7914	17.0537	17.247	17.2516	17.0602	16.9843	17.505	+	7	17.6	75.256	0	12.405	14	0.236395	-0.0515229	0.210812	0.404071	0.40872
P20720	UDP-glucuronosyltransferase 1-2	12.4639	12.5001	12.5099	12.3767	12.4351	12.4251	12.1308	12.3747	12.3791	12.4402	12.2015	12.4877	12.5519	12.3416	12.6725	12.7973	12.4565	12.5782	12.1187	12.0862	12.2879	12.4632	12.5413	12.5339	12.8521	12.8352	12.7995	12.4913	12.4123	12.2949	12.3765	12.522	12.6107	12.1643	12.5128	12.829	+	2	6.9	60.045	0	28.594	8	-0.07897	-0.196396	-0.114813	0.0307059	0.119417
Q6P790	60S ribosomal protein L6 (Fragment)	19.7129	19.7486	19.7496	20.2958	20.3426	20.343	19.6558	19.6693	19.5936	20.4716	20.5238	20.489	20.5357	20.6084	20.5652	19.9508	19.9662	19.9396	19.692	19.7082	19.6822	20.2148	20.2506	20.2022	20.5652	20.6294	20.6072	19.737	20.3272	19.6396	20.4948	20.5698	19.9522	19.6941	20.2225	20.6006	+	13	35	33.473	0	102.06	222	0.59012	-0.0974582	0.757777	0.832748	0.215161
P22829	Nuclear receptor subfamily 4 group A member 1	11.3371	11.5087	11.4657	11.5634	11.5199	11.3156	11.6378	10.6364	10.6701	11.5663	11.7905	11.4298	11.5644	10.9609	11.3138	11.9544	11.6081	12.2786	12.4737	12.284	12.3129	13.9288	13.8415	13.8517	13.6319	13.7062	13.7255	11.4372	11.4663	10.9814	11.5955	11.2797	11.9471	12.3568	13.874	13.6879	+	8	19.4	64.281	0	12.311	18	0.0291452	-0.455774	0.158372	-0.157451	0.50988
M0R4S2	Apolipoprotein D	16.2143	16.3008	16.1889	16.0383	16.0644	15.945	15.6076	15.6218	15.6015	16.3133	16.3038	16.264	16.2178	16.1412	16.0379	15.9807	16.0075	15.9735	15.5893	15.6543	15.6839	16.167	16.1876	16.143	16.0099	15.9808	15.9915	16.2347	16.0159	15.6103	16.2937	16.1323	15.9872	15.6425	16.1659	15.9941	+	2	6.9	21.608	0	4.2064	9	-0.218799	-0.624385	0.0590182	-0.102383	-0.24745
P24049	60S ribosomal protein L17	19.7179	19.723	19.6829	20.0684	20.0787	20.089	19.7	19.7402	19.717	19.8477	19.9088	19.8916	19.9082	19.9008	19.8815	19.833	19.8031	19.7705	19.7087	19.7453	19.7267	19.79	19.8357	19.8398	20.0994	20.0839	20.0437	19.7079	20.0787	19.7191	19.8827	19.8968	19.8022	19.7269	19.8218	20.0757	+	13	58.7	21.397	0	172.25	190	0.37075	0.0111354	0.174737	0.188844	0.0942202
P24051	40S ribosomal protein S27-like	15.6936	16.332	15.6504	15.3344	15.7222	15.4007	15.0805	15.2634	15.2369	15.2762	15.2836	15.3486	15.4748	16.0351	15.7785	16.1183	17.0989	15.8	15.4123	16.2912	15.3353	15.3203	15.1672	15.3488	16.289	17.2941	15.916	15.892	15.4858	15.1936	15.3028	15.7628	16.3391	15.6796	15.2788	16.4997	+	3	40.5	9.4771	0	9.64	10	-0.406201	-0.698373	-0.589157	-0.129157	0.447074
A0A140TAB8	Tyrosine-protein kinase receptor	12.9034	12.7706	13.163	13.1349	13.2214	13.1222	13.074	13.1183	13.2117	12.6702	12.816	12.8876	12.6932	12.8206	12.9121	13.1856	12.9915	13.1823	12.8561	12.9941	13.0253	12.6333	12.5446	12.9075	13.4174	13.1844	13.041	12.9457	13.1595	13.1347	12.7913	12.8086	13.1198	12.9585	12.6951	13.2143	+	4	4.6	155	0	10.822	7	0.213829	0.189019	-0.154404	-0.137032	0.174138
F1LYI5	60S ribosomal protein L29	16.8868	16.8983	16.7697	17.3153	17.2752	17.2674	16.9738	16.9115	16.852	17.5582	17.477	17.4249	17.5563	17.5484	17.4819	17.0161	16.9929	16.9	16.913	16.8609	16.8818	17.2943	17.2523	17.2542	17.7135	17.6998	17.594	16.8516	17.286	16.9125	17.4867	17.5288	16.9697	16.8852	17.2669	17.6691	+	2	12.9	16.41	0	3.913	18	0.434388	0.0608568	0.63508	0.677244	0.118092
Q9QZV0	Ad1-antigen (Fragment)	14.9003	14.7987	14.7368	15.1932	15.1964	15.0204	15.2775	15.321	15.2703	15.0076	15.0666	14.9173	14.8445	14.7347	14.6202	14.8592	14.8944	14.7804	15.2947	15.255	15.1867	15.0188	15.1247	14.8977	14.8965	14.8139	14.6961	14.8119	15.1367	15.2896	14.9972	14.7331	14.8447	15.2454	15.0137	14.8022	+	2	21.8	13.839	0	17.301	9	0.324759	0.47764	0.185221	-0.0788039	0.0327422
P29117	Peptidyl-prolyl cis-trans isomerase F, mitochondrial	11.9708	11.9534	11.6713	12.0056	11.7859	11.845	11.934	11.3819	11.849	11.9757	12.2469	12.1297	11.576	11.5392	11.3789	11.7751	11.7212	12.0789	11.9836	11.6532	11.9041	11.9988	12.184	12.0683	11.9444	11.8256	12.1163	11.8652	11.8788	11.7216	12.1174	11.4981	11.8584	11.847	12.0837	11.9621	+	3	20.9	21.81	0	8.7566	8	0.0136562	-0.143553	0.252263	-0.367117	-0.00677581
P29418	ATP synthase subunit epsilon, mitochondrial	17.0597	17.1384	17.1493	16.9451	16.9779	16.9628	17.0866	17.165	17.1071	16.9366	17.0273	16.9867	16.8342	16.9343	16.9072	17.0923	17.1196	17.1572	17.1529	17.191	17.2394	17.0731	17.1656	17.183	16.7341	16.7273	16.6653	17.1158	16.962	17.1196	16.9835	16.8919	17.123	17.1945	17.1406	16.7089	+	3	45.1	5.7667	0.00015228	3.1046	7	-0.153854	0.00377688	-0.132266	-0.2239	0.00721586
P29419	ATP synthase subunit e, mitochondrial	15.5595	15.5531	15.6618	15.2404	15.2232	15.209	15.5945	15.7224	15.7119	15.2934	15.389	15.3785	15.2819	15.3283	15.3769	15.5657	15.6236	15.5845	15.4602	15.4714	15.5604	15.354	15.4522	15.373	15.2843	15.269	15.2794	15.5914	15.2242	15.6763	15.3536	15.329	15.5913	15.4973	15.3931	15.2776	+	1	16.9	8.2545	0	25.979	13	-0.367273	0.0848103	-0.237848	-0.262403	-0.000158903
P30121	Metalloproteinase inhibitor 2	14.4552	14.3827	14.3138	14.3866	14.1311	14.015	13.9879	14.0638	14.2218	14.2755	14.2085	14.1811	14.285	14.2649	14.2556	14.3695	14.2056	13.9301	13.9977	13.8866	13.9988	13.8939	13.7791	13.8316	14.387	14.1086	13.6666	14.3839	14.1776	14.0912	14.2217	14.2685	14.1684	13.961	13.8349	14.054	+	4	26.4	24.356	0	11.69	8	-0.206359	-0.292776	-0.162217	-0.115419	-0.215535
P31044	Phosphatidylethanolamine-binding protein 1	20.1733	20.1912	20.1243	20.0688	20.0952	20.0439	19.882	19.9332	19.9323	20.2115	20.2225	20.1921	20.0422	20.0904	20.0459	20.0255	20.0038	19.997	20.2872	20.2711	20.2912	20.3224	20.2901	20.2861	20.1161	20.1393	20.1327	20.1629	20.0693	19.9159	20.2087	20.0595	20.0088	20.2832	20.2995	20.1294	+	16	92.5	20.801	0	323.31	328	-0.0936051	-0.24705	0.0457872	-0.103423	-0.154139
P31399	ATP synthase subunit d, mitochondrial	19.0662	19.0501	19.0132	18.5831	18.6678	18.6199	18.9027	18.8771	18.8923	18.7379	18.7417	18.6851	18.8363	18.8115	18.7691	18.9833	18.9462	18.9722	19.1178	19.1158	19.1572	18.932	18.9121	18.9043	18.7088	18.7408	18.7007	19.0432	18.6236	18.8907	18.7216	18.8056	18.9672	19.1303	18.9162	18.7167	+	13	78.3	18.763	0	176.79	122	-0.419578	-0.152492	-0.321602	-0.23756	-0.0759814
P31662	Sodium-dependent neutral amino acid transporter SLC6A17	15.7486	15.7118	15.7372	15.7421	15.6942	15.7567	15.7519	15.7227	15.8309	15.6398	15.6364	15.6344	15.6873	15.72	15.7637	15.9748	15.8179	15.9323	15.7365	15.7315	15.7162	15.5459	15.5942	15.6829	16.2155	16.0256	16.037	15.7325	15.731	15.7685	15.6369	15.7237	15.9083	15.7281	15.6076	16.0927	+	5	9.6	81.054	0	26.376	22	-0.00153356	0.0359469	-0.095685	-0.00887162	0.175773
G3V7Y3	ATP synthase F1 subunit delta	16.6618	16.6831	16.6614	16.402	16.3197	16.4514	16.3975	16.3829	16.4875	16.5528	16.6503	16.6036	16.4835	16.4885	16.5059	16.2836	16.2691	16.3681	16.6043	16.616	16.6161	16.6078	16.6143	16.6183	16.4467	16.459	16.4741	16.6688	16.391	16.4226	16.6023	16.4926	16.3069	16.6121	16.6135	16.4599	+	2	13.7	17.563	0	62.286	18	-0.277754	-0.246148	-0.06652	-0.17613	-0.361841
A0A1W2Q6F2	Thyroxine-binding globulin	12.0382	12.4907	12.3177	12.1558	12.4185	12.3851	11.2635	11.9811	11.974	12.9426	12.8312	12.9789	12.3336	12.6072	12.5697	12.1652	12.7341	12.4355	11.9286	12.0069	11.8323	12.45	12.9781	12.7773	12.5085	12.7097	12.415	12.2822	12.3198	11.7396	12.9176	12.5035	12.4449	11.9226	12.7351	12.5444	+	1	2.4	42.001	0.0066478	1.6974	13	0.0375734	-0.542656	0.635349	0.221312	0.162723
O70211	Insulin-like growth factor binding protein complex acid-labile subunit	11.8424	11.7573	11.8625	11.5965	11.7209	11.6419	11.5526	11.5745	11.4994	11.4553	11.7862	11.6687	11.4429	11.5868	11.4586	12.678	12.0519	12.0494	11.8408	11.3385	11.4271	11.565	11.6701	11.3984	12.3007	12.0257	12.2353	11.8207	11.6531	11.5422	11.6367	11.4961	12.2598	11.5355	11.5445	12.1873	+	2	3.6	66.924	0	7.4673	9	-0.167642	-0.278594	-0.184037	-0.32465	0.439042
P36201	Cysteine-rich protein 2	17.9932	18.0786	18.0867	17.8757	17.8536	17.8295	17.855	17.8957	17.8246	17.6976	17.7412	17.6055	17.5683	17.6056	17.5379	17.7553	17.7696	17.7691	18.0201	18.0434	17.9936	17.9699	17.9784	17.8952	17.7538	17.8856	17.8361	18.0528	17.8529	17.8584	17.6814	17.5706	17.7647	18.019	17.9478	17.8252	+	4	37	22.696	0	216.18	54	-0.19989	-0.194393	-0.371396	-0.482225	-0.288147
P38718	Mitochondrial pyruvate carrier 2	15.6797	15.6895	15.7284	15.9349	15.9445	15.9288	15.8407	15.8757	15.8691	16.1678	16.1213	16.0855	15.9778	15.9495	15.8935	15.99	15.8947	15.9121	15.8338	15.8145	15.7581	16.1145	16.0751	16.0538	16.1371	15.975	15.9445	15.6992	15.9361	15.8618	16.1249	15.9403	15.9323	15.8022	16.0811	16.0188	+	5	29.9	14.258	0	26.148	101	0.236867	0.162606	0.425663	0.241069	0.233051
D3ZRM9	60S ribosomal protein L13	19.6361	19.6348	19.7165	19.9344	19.9022	19.909	19.5649	19.4949	19.5529	19.9736	19.975	19.9354	20.0507	20.0778	20.1478	19.7877	19.7566	19.7938	19.5898	19.5333	19.5881	19.7789	19.7946	19.7829	20.0681	20.0068	20.0793	19.6625	19.9152	19.5376	19.9613	20.0921	19.7794	19.5704	19.7854	20.0514	+	11	44.1	24.202	0	289.79	165	0.252743	-0.124893	0.298846	0.429616	0.116893
P41777	Nucleolar and coiled-body phosphoprotein 1	18.459	18.4779	18.4277	18.4551	18.4537	18.4388	18.2736	18.3036	18.3127	18.148	18.136	18.1644	18.3119	18.2344	18.2861	18.5757	18.5279	18.5549	18.2483	18.2624	18.2277	18.2965	18.2871	18.2763	18.5425	18.4894	18.4487	18.4549	18.4492	18.2966	18.1495	18.2775	18.5528	18.2461	18.2866	18.4936	+	12	19	73.563	0	93.429	96	-0.00566233	-0.158248	-0.305403	-0.177402	0.097958
P43278	Histone H1.0	14.2524	14.2579	14.185	15.0633	14.967	15.0104	14.3086	14.4138	14.3525	15.2219	15.1659	15.2056	15.1237	15.1368	15.1356	14.6255	14.5776	14.6205	14.2069	14.1311	14.1536	14.9727	14.9656	15.0595	15.2341	15.1634	15.2563	14.2318	15.0136	14.3583	15.1978	15.132	14.6079	14.1639	14.9993	15.2179	+	2	11.9	20.885	0	6.8729	12	0.781773	0.126512	0.965987	0.90024	0.376071
P45592	Cofilin-1	21.2535	21.2714	21.2765	21.1346	21.1442	21.1714	21.0975	21.1065	21.11	21.0684	21.0907	21.1143	20.9199	20.9561	20.9522	20.9729	21.0248	21.0024	21.3352	21.3596	21.3322	21.2969	21.2942	21.3198	21.012	21.047	21.052	21.2672	21.1501	21.1047	21.0912	20.9427	21	21.3423	21.3036	21.037	+	12	81.3	18.532	0	323.31	405	-0.1171	-0.162506	-0.175997	-0.324423	-0.267144
F1M7L6	Secretogranin III	17.8351	17.8965	17.8605	17.4704	17.5219	17.482	17.7104	17.7082	17.7488	17.2097	17.2527	17.2162	17.5642	17.6122	17.6331	17.3305	17.4146	17.389	17.3353	17.3537	17.3327	16.8845	16.9797	16.9903	16.8343	16.9391	16.93	17.864	17.4914	17.7225	17.2262	17.6031	17.378	17.3406	16.9515	16.9011	+	15	36.5	53.252	0	183.9	68	-0.372594	-0.141527	-0.637808	-0.260869	-0.485998
P47875	Cysteine and glycine-rich protein 1	19.2575	19.176	19.2372	19.1017	19.0421	19.0563	19.0804	19.091	19.0252	18.9487	18.9674	18.9464	18.8995	18.8919	18.862	18.9711	18.9326	18.9341	19.2647	19.2136	19.2415	19.2242	19.1861	19.2144	19.2417	19.206	19.2094	19.2235	19.0667	19.0655	18.9541	18.8845	18.9459	19.2399	19.2082	19.219	+	9	56	20.613	0	217.7	106	-0.156856	-0.158008	-0.269384	-0.339061	-0.277601
P50232	Synaptotagmin-4	16.017	15.8535	15.9897	16.0597	15.9816	16.0754	16.0105	15.9324	16.0546	16.1941	16.0187	16.188	16.0135	15.9219	16.047	15.9872	15.8617	15.9198	15.9657	15.9271	16.0284	16.7553	16.7592	16.8051	18.293	18.4478	18.4461	15.9534	16.0389	15.9992	16.1336	15.9941	15.9229	15.9737	16.7732	18.3957	+	9	22.6	47.684	0	54.271	44	0.0854988	0.0457637	0.180216	0.0407325	-0.0304676
P51886	Lumican	14.0069	13.8312	13.8519	13.8264	13.2939	13.6639	13.2995	13.3691	13.171	14.2841	14.1314	14.1923	13.6399	13.8108	13.8549	13.3958	13.1341	13.5168	13.0865	13.2485	13.2549	14.017	14.0502	14.0367	13.4235	13.4093	13.4898	13.8966	13.5948	13.2799	14.2026	13.7685	13.3489	13.1966	14.0346	13.4409	+	2	15.1	38.279	0	6.4487	4	-0.301899	-0.616772	0.305975	-0.128119	-0.547787
G3V659	Nuclear envelope pore membrane protein POM 121	17.2611	17.292	17.3125	17.0475	17.1321	17.0453	17.4402	17.4409	17.4276	17.4457	17.4297	17.4966	17.0976	17.109	17.11	16.9724	17.0132	17.0136	16.8734	16.8984	16.8243	17.3082	17.3395	17.3264	17.3896	17.439	17.4316	17.2885	17.075	17.4362	17.4573	17.1055	16.9997	16.8653	17.3247	17.4201	+	10	11.1	120.78	0	154.8	55	-0.213559	0.147726	0.16882	-0.182986	-0.288787
P53678	AP-3 complex subunit mu-2	15.4411	15.1885	15.394	15.2305	15.1348	15.0445	15.0006	14.9707	14.8891	15.4735	15.2675	15.3339	15.4897	15.2818	15.6131	15.3184	15.198	15.1966	15.0277	15.0002	14.8719	15.4464	15.2461	15.369	15.3351	15.273	15.1835	15.3412	15.1366	14.9535	15.3583	15.4615	15.2376	14.9666	15.3539	15.2639	+	6	38.3	46.874	0	66.487	19	-0.204576	-0.38773	0.0171226	0.120351	-0.103546
P54921	Alpha-soluble NSF attachment protein	17.7797	17.7339	17.7548	17.5808	17.5642	17.5485	17.6956	17.6831	17.7002	17.6643	17.6814	17.663	17.7783	17.7986	17.8157	17.9424	17.952	17.8894	17.7906	17.762	17.7387	17.7453	17.7957	17.737	17.8068	17.8601	17.8342	17.7562	17.5645	17.693	17.6696	17.7975	17.9279	17.7637	17.7593	17.8337	+	14	62.4	33.192	0	191.08	96	-0.19165	-0.0631958	-0.0865828	0.0413724	0.171786
P59722	Egl nine homolog 1 (Fragment)	14.7432	14.7736	15.0098	14.8325	14.7792	14.873	14.6976	14.368	14.5893	14.6393	14.7141	14.618	14.6632	14.6652	14.9225	14.9104	14.9143	14.9887	14.7216	14.633	14.7254	14.8998	14.9828	15.0598	14.9567	14.6957	15.0766	14.8422	14.8282	14.5516	14.6571	14.7503	14.9378	14.6934	14.9808	14.9097	+	6	23.4	36.092	0	13.783	16	-0.0139634	-0.290571	-0.185065	-0.0919001	0.0955916
P60881	Synaptosomal-associated protein 25	18.6101	18.6214	18.691	18.2829	18.2824	18.3214	18.6188	18.5701	18.6047	18.3507	18.3752	18.4904	18.4894	18.4932	18.503	18.4744	18.4713	18.4508	18.6557	18.6767	18.7105	18.5667	18.5821	18.6421	18.568	18.503	18.5485	18.6408	18.2956	18.5979	18.4054	18.4952	18.4655	18.681	18.597	18.5398	+	16	68.9	23.315	0	323.31	134	-0.345263	-0.0429436	-0.235393	-0.145654	-0.175325
P61131	CMP-N-acetylneuraminate-beta-galactosamide-alpha-2,3-sialyltransferase 4	10.7265	11.1145	10.8904	10.8486	10.7472	11.0942	10.7885	10.6745	10.9123	10.6347	10.7607	10.7586	10.9268	10.7952	11.3237	11.3839	11.2655	11.2663	10.3762	10.5567	10.7978	10.7225	11.0111	10.9363	11.0537	10.9188	11.0537	10.9105	10.8967	10.7918	10.718	11.0152	11.3053	10.5769	10.89	11.0087	+	2	10.2	38.043	0	7.7133	3	-0.0138458	-0.118738	-0.192473	0.104701	0.394759
P61314	60S ribosomal protein L15	18.8146	18.7951	18.7983	19.1403	19.1529	19.1356	19.0123	18.9834	19.0203	19.279	19.2896	19.2438	19.1531	19.1265	19.151	18.9787	19.0007	19.007	18.9852	19.0062	18.989	19.1444	19.1282	19.1172	19.1469	19.1398	19.1429	18.8027	19.1429	19.0053	19.2708	19.1435	18.9955	18.9935	19.1299	19.1432	+	8	30.9	24.146	0	50.655	101	0.340285	0.202673	0.46811	0.340864	0.192808
P61354	60S ribosomal protein L27	20.4744	20.5019	20.4614	20.8164	20.8309	20.8094	20.466	20.4803	20.5142	20.7722	20.7666	20.7626	20.7985	20.7964	20.7699	20.5969	20.5937	20.6041	20.5222	20.5358	20.5424	20.7062	20.7116	20.707	20.7778	20.7576	20.7523	20.4792	20.8189	20.4868	20.7671	20.7883	20.5982	20.5335	20.7083	20.7626	+	9	55.1	15.798	0	273.97	213	0.339651	0.00760493	0.287891	0.309076	0.118995
A0A0H2UHU1	60S ribosomal protein L37a	17.5494	17.605	17.5151	17.8141	17.9028	17.8335	17.6091	17.5611	17.6069	17.7464	17.7931	17.7738	17.71	17.799	17.6526	17.4895	17.5816	17.3501	17.6654	17.7067	17.6656	17.7373	17.84	17.7675	17.8484	17.9226	17.6757	17.5565	17.8501	17.5924	17.7711	17.7206	17.4737	17.6792	17.7816	17.8156	+	4	48.9	10.276	0	59.759	58	0.293643	0.0358693	0.214615	0.16407	-0.0827544
P61972	Nuclear transport factor 2	16.9897	16.9708	17.0242	17.0469	16.9476	16.984	16.6272	16.4752	16.6246	17.1692	17.1639	17.1975	16.7952	16.7772	16.8785	16.6222	16.6144	16.6438	16.8518	16.7755	16.8243	17.0019	17.0306	17.0617	16.7619	16.7978	16.887	16.9949	16.9929	16.5757	17.1768	16.817	16.6268	16.8172	17.0314	16.8156	+	5	69.3	14.478	0	89.331	45	-0.00204409	-0.419236	0.181941	-0.177929	-0.368108
B2RYR8	40S ribosomal protein S8	20.1287	20.0726	20.0546	20.4946	20.4613	20.4729	20.1464	20.1312	20.1451	20.5617	20.5316	20.5631	20.5565	20.495	20.5113	20.3512	20.3019	20.3085	20.1554	20.1305	20.1395	20.4389	20.4181	20.4157	20.5907	20.5541	20.5377	20.0853	20.4763	20.1409	20.5521	20.5209	20.3205	20.1418	20.4242	20.5608	+	12	55.3	24.205	0	323.31	215	0.390959	0.0556148	0.466823	0.43563	0.235195
P62278	40S ribosomal protein S13	20.1846	20.1881	20.1558	19.9105	19.941	19.929	20.0871	20.0924	20.0523	19.7592	19.7625	19.7258	20.0283	19.9936	19.9888	20.161	20.1847	20.1258	20.2239	20.2634	20.23	20.0549	20.0556	20.0424	19.9023	19.9381	19.8813	20.1762	19.9268	20.0773	19.7492	20.0036	20.1572	20.2391	20.051	19.9072	+	13	57	17.222	0	100.23	284	-0.249366	-0.0989141	-0.427014	-0.172611	-0.0190013
F1M013	60S ribosomal protein L7a	20.7257	20.7208	20.7495	21.201	21.1824	21.1712	20.8334	20.8501	20.8426	21.2976	21.2726	21.2845	21.2541	21.2408	21.2494	20.9351	20.945	20.9345	20.8097	20.802	20.8013	21.1129	21.1104	21.1254	21.1807	21.1431	21.1464	20.732	21.1849	20.842	21.2849	21.2481	20.9382	20.8043	21.1162	21.1567	+	12	47.9	29.864	0	323.31	347	0.452846	0.110023	0.552898	0.516056	0.206203
P62747	Rho-related GTP-binding protein RhoB	15.2107	15.2977	15.1869	15.2373	15.2521	15.2145	14.9843	15.0949	15.0461	15.1965	15.3429	15.2616	15.3313	15.3374	15.3038	15.3062	15.3569	15.383	15.1395	15.3596	15.2402	15.4031	15.5621	15.372	15.7325	15.6712	15.549	15.2317	15.2346	15.0418	15.267	15.3242	15.3487	15.2464	15.4457	15.6509	+	5	53.1	22.123	0	22.368	20	0.00287719	-0.18998	0.0352812	0.0924067	0.116965
F1LT35	Similar to 60S ribosomal protein L23a	19.6657	19.6407	19.6531	20.05	20.0845	20.0686	19.7735	19.8037	19.7895	20.0719	20.0904	20.0987	20.0307	20.0762	20.0515	19.8076	19.7515	19.7431	19.8076	19.8002	19.8138	19.9952	20.0525	20.0512	20.0563	20.0141	19.9926	19.6532	20.0677	19.7889	20.087	20.0528	19.7674	19.8072	20.0329	20.021	+	10	42.9	17.734	0	61.526	124	0.414551	0.135731	0.43383	0.399616	0.114216
M0RD75	40S ribosomal protein S6	19.4107	19.4259	19.4071	19.9009	19.9025	19.9335	19.4625	19.4509	19.5085	19.9046	19.9008	19.9261	19.9926	20.0164	19.972	19.6125	19.6112	19.5789	19.5627	19.5462	19.5927	19.9625	19.959	19.9577	20.003	20.005	19.98	19.4146	19.9123	19.474	19.9105	19.9937	19.6009	19.5672	19.9598	19.996	+	11	38.9	28.421	0	249.57	155	0.497707	0.0594009	0.495965	0.579135	0.186292
P62804	Histone H4	22.0103	22.0253	21.9956	22.1843	22.1785	22.1698	21.8281	21.8005	21.9043	22.2056	22.208	22.2543	22.2122	22.1988	22.2506	22.1954	22.2081	22.1884	22.232	22.2232	22.1993	22.3119	22.3068	22.3402	22.3042	22.3093	22.2499	22.0104	22.1775	21.8443	22.2226	22.2205	22.1973	22.2182	22.3196	22.2878	+	12	60.2	11.367	0	182.38	639	0.167143	-0.166073	0.212255	0.210169	0.186935
A0A0H2UHH9	40S ribosomal protein S24	17.8327	17.8133	17.8217	18.1204	18.1925	18.1477	18.0255	18.0343	18.0273	18.2505	18.2804	18.23	18.2046	18.1003	18.1337	17.9374	17.935	17.9427	17.9827	18.0271	18.015	18.1352	18.2035	18.1506	18.0535	18.0343	18.018	17.8226	18.1535	18.0291	18.2536	18.1462	17.9384	18.0082	18.1631	18.0353	+	6	36.6	15.197	0	60.999	100	0.330953	0.206487	0.431054	0.323627	0.115813
D3Z8D7	40S ribosomal protein S26	17.3096	17.2802	17.2574	17.6091	17.5674	17.5752	17.3498	17.2715	17.3229	17.6143	17.5678	17.5748	17.5714	17.6309	17.5366	17.5045	17.4711	17.4668	17.3248	17.398	17.3582	17.5311	17.4663	17.4854	17.7878	17.7587	17.6653	17.2824	17.5839	17.3147	17.5857	17.5796	17.4808	17.3604	17.4943	17.7373	+	3	31.3	13.006	0	56.287	55	0.301504	0.0323095	0.303265	0.29722	0.198413
P62859	40S ribosomal protein S28	17.464	17.462	17.4491	17.1781	17.1169	17.1166	17.4057	17.4087	17.4034	17.1123	17.0562	17.0876	17.1098	17.0944	17.0551	17.2801	17.2515	17.2629	17.3245	17.3313	17.3591	17.2478	17.2594	17.3199	17.1499	17.017	17.0923	17.4584	17.1372	17.4059	17.0854	17.0864	17.2648	17.3383	17.2757	17.0864	+	3	36.2	7.8409	0	54.288	40	-0.321164	-0.0524441	-0.373	-0.37193	-0.193574
P62864	40S ribosomal protein S30	16.5418	16.3568	16.4615	16.9656	16.8842	16.9258	16.7628	16.6576	16.7405	17.3489	17.1236	17.1505	17.1445	17.0283	17.0543	16.8471	16.7208	16.8301	16.8141	16.6883	16.7296	17.1541	16.9292	17.0169	16.9966	16.8346	16.9595	16.4534	16.9252	16.7203	17.2077	17.0757	16.7993	16.744	17.0334	16.9302	+	1	16.9	6.6478	0.0014879	2.6537	23	0.471849	0.266943	0.754284	0.622309	0.345942
M0RAX4	Guanine nucleotide-binding protein subunit beta-5	13.1182	12.9852	13.1648	12.928	12.8542	12.9547	13.1321	13.0242	13.1573	13.3182	12.8204	13.2826	13.0632	12.9739	13.0927	13.2948	13.0636	13.131	12.9652	12.9943	12.8881	13.0678	12.9885	13.2737	13.3975	13.373	13.4745	13.0894	12.9123	13.1046	13.1404	13.0432	13.1632	12.9492	13.11	13.415	+	5	20.8	38.666	0	16.319	8	-0.177093	0.0151889	0.0510029	-0.0461355	0.0737712
P62890	60S ribosomal protein L30	18.8628	18.9102	18.884	18.9241	18.9035	18.9065	18.5727	18.5233	18.5552	18.7807	18.7482	18.7951	18.6379	18.7991	18.7967	18.6518	18.6649	18.6657	18.7985	18.7905	18.8211	18.8404	18.85	18.8344	18.7489	18.7238	18.7676	18.8857	18.9114	18.5504	18.7747	18.7446	18.6608	18.8034	18.8416	18.7468	+	6	59.1	12.784	0	129.03	130	0.0256735	-0.335275	-0.111017	-0.141095	-0.224886
D4A5L9	Cytochrome c domain-containing protein	18.9429	18.896	18.9326	18.8392	18.8453	18.8476	18.9406	18.9866	19.0089	18.5442	18.5102	18.5514	18.4224	18.393	18.4095	18.6932	18.6635	18.718	19.0202	19.0173	19.0597	18.9018	18.9065	18.9231	18.531	18.4902	18.5479	18.9238	18.844	18.9787	18.5353	18.4083	18.6916	19.0324	18.9104	18.5231	+	9	62.9	11.635	0	91.896	118	-0.0798054	0.0548493	-0.388571	-0.51554	-0.232257
D3ZX87	60S ribosomal protein L31	19.0995	19.0708	19.0906	19.4265	19.3992	19.4479	19.2863	19.2999	19.3137	19.2855	19.282	19.3043	19.272	19.2678	19.2429	19.109	19.1008	19.1112	19.2506	19.2119	19.237	19.312	19.3317	19.3286	19.2332	19.1967	19.2046	19.087	19.4245	19.3	19.2906	19.2609	19.107	19.2332	19.3241	19.2115	+	8	41.3	16.321	0	78.423	162	0.337522	0.21296	0.203575	0.173915	0.0200269
P62912	60S ribosomal protein L32	18.8731	18.9079	18.8972	19.09	19.0933	19.0655	18.8492	18.8193	18.8279	19.1763	19.2175	19.2209	19.1869	19.1941	19.2033	19.0476	19.0521	19.0538	18.9093	18.8709	18.9286	19.0631	19.063	19.0815	19.3465	19.349	19.3307	18.8927	19.0829	18.8321	19.2049	19.1948	19.0512	18.9029	19.0692	19.3421	+	6	39.3	15.86	0	27.048	126	0.190205	-0.0606375	0.312147	0.302033	0.158451
D4A6W6	60S ribosomal protein L8	19.8067	19.7942	19.7868	20.1779	20.1673	20.1212	19.7644	19.7401	19.7262	20.1936	20.18	20.1414	20.3048	20.2662	20.2609	20.0535	20.0181	20.0045	19.7737	19.7705	19.7152	20.0765	20.0698	20.0476	20.3297	20.2886	20.3234	19.7959	20.1555	19.7436	20.1717	20.2773	20.0254	19.7532	20.0646	20.3139	+	14	50.6	28.156	0	255.91	246	0.359607	-0.0523036	0.375787	0.481409	0.229472
P63025	Vesicle-associated membrane protein 3	13.7217	13.8897	13.895	13.8364	13.9765	13.9293	13.8087	13.9207	13.8555	14.1932	14.0644	14.2725	13.9774	14.048	14.1424	13.6895	13.8541	13.9084	13.5453	13.7411	13.6935	14.0069	13.9689	13.9032	13.8481	14.1236	14.1873	13.8354	13.914	13.8616	14.1767	14.0559	13.8173	13.66	13.9597	14.053	+	2	39.8	11.48	0	63.878	9	0.0786043	0.0262089	0.341269	0.220485	-0.0181125
P63029	Translationally-controlled tumor protein	20.438	20.4197	20.405	20.3618	20.3395	20.334	20.1587	20.1471	20.152	20.4487	20.4236	20.4369	20.4585	20.4611	20.4683	20.4227	20.3781	20.3767	20.5001	20.4772	20.4712	20.5197	20.5	20.4966	20.3814	20.3581	20.3438	20.4209	20.3451	20.1526	20.4364	20.4626	20.3925	20.4828	20.5054	20.3611	+	8	40.1	19.462	0	85.117	241	-0.0758057	-0.26832	0.0155087	0.0417278	-0.0284032
P63031	Mitochondrial pyruvate carrier 1	15.1357	15.1423	15.2527	15.4299	15.3894	15.5541	15.1844	15.2741	15.2958	15.6414	15.5957	15.5904	15.4658	15.3999	15.4633	15.493	15.5907	15.4024	15.2478	15.2535	15.307	15.3629	15.4211	15.4962	15.7684	15.7696	15.8072	15.1769	15.4578	15.2514	15.6092	15.443	15.4954	15.2694	15.4267	15.7817	+	1	7.3	12.454	0.0085315	1.5489	5	0.280875	0.0745026	0.432232	0.266063	0.318425
F1LSU6	Cytohesin-2	13.987	13.949	13.7961	13.8298	13.8027	13.5221	13.9858	14.0026	13.6884	13.998	13.8782	13.9856	14.0785	14.1052	14.2495	14.2126	13.9728	14.0515	13.7984	13.9654	13.7868	13.9795	13.9232	14.0014	14.1108	13.8997	13.9895	13.9107	13.7182	13.8923	13.9539	14.1444	14.079	13.8502	13.9681	14	+	6	36	46.585	0	31.008	18	-0.192532	-0.0184428	0.0431878	0.233666	0.168274
Q9WUW2	Synaptobrevin-2	16.9156	16.8774	16.989	17.6442	17.5891	17.7002	17.0865	17.0242	17.0164	17.7211	17.7337	17.824	18.6068	18.5627	18.7729	17.5221	17.4702	17.6621	17.087	17.072	17.2942	17.2121	17.1643	17.2757	17.6684	17.6126	17.7359	16.9273	17.6445	17.0423	17.7596	18.6475	17.5515	17.1511	17.2174	17.6723	+	3	51.9	14.509	0	314.79	49	0.717192	0.115006	0.832246	1.72014	0.62417
P63081	V-type proton ATPase 16 kDa proteolipid subunit	17.1018	17.0801	17.1365	17.3779	17.3534	17.4246	17.4732	17.5019	17.5699	17.429	17.4491	17.4793	17.2749	17.2217	17.3444	17.2301	17.2347	17.3192	17.4701	17.4414	17.4491	17.511	17.5327	17.5786	17.2478	17.199	17.3346	17.1061	17.3853	17.515	17.4525	17.2803	17.2613	17.4535	17.5408	17.2605	+	1	11.6	15.808	0	45.316	45	0.279184	0.408834	0.34634	0.174189	0.155199
P63088	Serine/threonine-protein phosphatase PP1-gamma catalytic subunit	15.1262	15.2977	15.0305	15.0356	15.2412	15.0127	14.9257	14.9353	15.0231	14.91	15.0124	14.9898	15.0407	15.1875	15.1337	15.2344	15.3027	15.2533	15.0238	15.1922	14.9539	15.0289	15.1673	15.0055	15.2621	15.4556	15.3396	15.1515	15.0965	14.9613	14.9707	15.1206	15.2635	15.0566	15.0673	15.3524	+	2	60.1	36.983	0	39.321	26	-0.0549571	-0.190144	-0.180761	-0.0308322	0.112001
D3ZCR3	High mobility group protein B1 pseudogene	21.8236	21.8224	21.7964	21.7799	21.7774	21.7593	21.852	21.8367	21.8489	21.5162	21.5436	21.5457	21.5781	21.577	21.593	21.6346	21.6156	21.6272	21.76	21.7495	21.7555	21.7228	21.7124	21.7208	21.4714	21.4344	21.4198	21.8141	21.7722	21.8458	21.5352	21.5827	21.6258	21.755	21.7187	21.4419	+	14	46.9	24.677	0	223.78	354	-0.0419153	0.0317195	-0.278962	-0.231443	-0.188295
D4AD70	60S ribosomal protein L38	19.0927	19.0653	19.0787	18.9523	18.9184	18.9503	19.0172	18.9656	19.0192	18.8067	18.8381	18.8149	18.845	18.8768	18.8597	19.0797	19.0963	19.0787	19.2123	19.2281	19.2203	19.2054	19.1849	19.1943	18.9739	18.9938	18.94	19.0789	18.9403	19.0007	18.8199	18.8605	19.0849	19.2202	19.1949	18.9693	+	5	50	8.2458	0	26.912	113	-0.138583	-0.0782175	-0.259031	-0.218391	0.00598244
P63259	Actin, cytoplasmic 2	16.8984	16.8599	16.8433	16.6908	16.7249	16.7337	16.6981	16.7871	16.7925	16.7158	16.6164	16.6789	16.8596	16.8621	16.8997	16.9023	16.9298	16.9432	16.7265	16.7741	16.7744	16.6058	16.6045	16.6567	17.156	17.2198	17.2491	16.8672	16.7165	16.7592	16.6703	16.8738	16.9251	16.7584	16.6223	17.2083	+	2	80.5	41.792	0	111.1	39	-0.150715	-0.107938	-0.196838	0.0066224	0.0579157
A0A0G2KB55	SUMO-conjugating enzyme UBC9-like	16.9826	17.0238	17.0362	16.5767	16.6161	16.6384	16.7743	16.7709	16.7618	16.6735	16.6781	16.7411	16.6749	16.7733	16.7698	16.7547	16.7663	16.8211	16.9279	16.9291	16.8909	16.8069	16.8255	16.813	16.3658	16.4826	16.5939	17.0142	16.6104	16.769	16.6976	16.7393	16.7807	16.916	16.8151	16.4808	+	6	56.3	17.347	0	24.922	40	-0.403762	-0.2452	-0.316575	-0.274851	-0.233476
P63326	40S ribosomal protein S10	19.7759	19.7592	19.7789	19.479	19.4605	19.4803	19.7305	19.762	19.7901	19.3837	19.3805	19.4047	19.5707	19.5021	19.5705	19.6269	19.5754	19.5952	19.7211	19.6918	19.6966	19.6117	19.5951	19.6408	19.4078	19.3789	19.3852	19.7713	19.4733	19.7609	19.3896	19.5478	19.5992	19.7031	19.6159	19.3906	+	9	56.4	18.916	0	85.435	237	-0.298067	-0.0104507	-0.381693	-0.223581	-0.172178
B0BNJ5	Endothelial differentiation-related factor 1	18.3491	18.2284	18.2358	18.2955	18.2003	18.2308	18.1455	18.0996	18.0028	17.9104	17.8323	17.7878	17.7868	17.7573	17.7112	18.1096	18.032	18.0344	18.2224	18.2018	18.1402	18.0713	18.0675	18.0424	17.9485	17.8228	17.8732	18.2711	18.2422	18.0826	17.8435	17.7518	18.0587	18.1882	18.0604	17.8815	+	6	36.5	16.369	0	26.716	29	-0.0289046	-0.188486	-0.427636	-0.519333	-0.212433
P70582	Nuclear pore complex protein Nup54	16.8044	16.9635	16.8961	16.7259	16.8101	16.8973	17.3897	17.4658	17.1892	16.8878	16.9952	16.923	16.7981	16.8459	16.8533	16.7688	16.8653	16.8525	16.8867	16.933	16.8934	16.8995	17.0409	16.8924	16.8842	16.8864	16.905	16.888	16.8111	17.3482	16.9353	16.8325	16.8289	16.9044	16.9443	16.8919	+	17	38.4	55.744	0	67.332	60	-0.0769069	0.460205	0.0473271	-0.0555514	-0.0591166
P70617	Ninjurin-1	10.4143	10.8078	11.0314	11.4371	10.6902	11.3447	10.7465	11.2336	11.1925	11.1911	11.3669	11.2595	11.3728	10.8864	11.598	11.5529	11.3943	11.3191	11.6646	11.3396	11.2972	10.7973	11.1363	11.5182	10.6079	10.041	10.8206	10.7512	11.1573	11.0575	11.2725	11.2857	11.4221	11.4338	11.1506	10.4898	+	1	13.2	16.539	0	12.457	16	0.406163	0.30634	0.521311	0.534555	0.670912
P80349	Fuctinin-3 (Fragment)	11.9576	12.2764	12.2293	12.4045	12.1542	12.2403	12.1069	12.1386	12.0394	12.2384	12.2976	12.233	11.8482	11.9912	12.1657	12.4658	12.4176	12.211	11.8264	12.1304	12.2821	11.7203	11.9707	11.7183	12.2528	12.2224	12.5335	12.1544	12.2663	12.095	12.2563	12.0017	12.3648	12.0796	11.8031	12.3362	+	1	84.6	4.4796	0	83.247	3	0.111897	-0.0594794	0.101901	-0.152697	0.21037
P83732	60S ribosomal protein L24	19.0438	19.0286	18.9991	19.6436	19.6442	19.6138	19.1241	19.1234	19.0513	19.7239	19.692	19.6801	19.779	19.7629	19.7388	19.3443	19.2953	19.243	19.1665	19.1678	19.092	19.5668	19.5726	19.5499	19.7871	19.7322	19.748	19.0238	19.6338	19.0996	19.6987	19.7602	19.2942	19.1421	19.5631	19.7558	+	6	31.8	17.779	0	90.461	161	0.610006	0.0757787	0.674819	0.736414	0.270375
Q7TPJ6	Ac2-246	17.1704	17.1738	17.1005	17.0742	17.0247	16.9792	17.2309	17.1312	17.2429	16.9476	16.8669	16.8627	16.9119	16.8516	16.801	16.7643	16.7627	16.7783	17.2926	17.2797	17.2891	17.3179	17.2594	17.2464	17.0946	17.0366	16.9454	17.1482	17.026	17.2017	16.8924	16.8548	16.7684	17.2871	17.2746	17.0256	+	3	27.5	11.488	0	34.463	25	-0.122201	0.0534341	-0.255861	-0.293407	-0.37983
B2RYQ8	Large subunit ribosomal protein L36a, isoform CRA_a	19.4781	19.464	19.4876	19.9121	19.887	19.9212	19.432	19.3942	19.4816	19.8991	19.8737	19.8861	19.9473	19.9449	19.9743	19.6048	19.6162	19.6321	19.4555	19.4494	19.4905	19.8018	19.8058	19.829	20.074	20.0786	20.0637	19.4766	19.9068	19.4359	19.8863	19.9555	19.6177	19.4651	19.8122	20.0721	+	7	34.9	12.441	0	16.65	114	0.43018	-0.0406675	0.409713	0.478926	0.141128
P84076	Neuron-specific calcium-binding protein hippocalcin	14.2817	14.3773	14.3212	14.0049	14.1758	14.0977	14.202	14.346	14.5009	13.9173	13.921	13.9719	14.1188	14.2266	14.1327	14.3482	14.5467	14.5799	14.5522	14.7166	14.6502	14.2244	14.4027	14.3076	14.1268	14.1976	14.2523	14.3268	14.0928	14.3496	13.9367	14.1594	14.4916	14.6397	14.3116	14.1922	+	1	44	22.427	0	4.7805	14	-0.233965	0.0228888	-0.390017	-0.167367	0.164848
P84087	Complexin-2	13.5139	13.3537	13.4328	13.1262	13.253	13.1886	13.2012	13.4201	13.3001	13.1754	13.1615	12.8007	13.5071	13.4753	13.3709	13.5905	13.5796	13.6556	13.8852	13.7327	13.8838	13.4203	13.4451	13.227	13.407	13.3861	13.3434	13.4334	13.1893	13.3071	13.0459	13.4511	13.6086	13.8339	13.3642	13.3788	+	4	37.3	15.394	0	30.92	12	-0.244176	-0.126297	-0.387561	0.0177009	0.17514
P84100	60S ribosomal protein L19	18.1319	18.0728	18.1403	18.5803	18.579	18.5945	18.1098	18.1129	18.1125	18.6059	18.63	18.6251	18.7406	18.7438	18.7416	18.1341	18.1335	18.1493	18.1728	18.1804	18.1581	18.4807	18.4723	18.4829	18.8538	18.8441	18.8138	18.115	18.5846	18.1117	18.6203	18.742	18.139	18.1704	18.4786	18.8372	+	6	21.9	23.466	0	100.36	84	0.469607	-0.00324661	0.50535	0.62702	0.0239764
D3ZK97	Histone H3	15.5389	15.5532	15.5955	16.11	16.1049	16.1234	15.8103	16.0247	16.0061	15.9918	16.2335	16.2219	15.983	16.0401	16.0064	15.6491	15.6485	15.6767	16.0136	16.1805	16.1212	16.1607	16.1348	16.112	15.8431	15.9159	15.9358	15.5625	16.1128	15.947	16.1491	16.0098	15.6581	16.1051	16.1358	15.8982	+	1	48.5	15.358	0	83.996	92	0.550222	0.384504	0.586522	0.447274	0.0955735
P84817	Mitochondrial fission 1 protein	14.7894	14.8652	14.9967	14.6983	14.6452	14.5231	14.8261	14.8308	14.9665	14.6742	14.9598	14.8813	14.9082	14.9761	14.9563	14.8056	14.7696	14.8098	14.8514	14.8869	14.8695	14.6908	14.9127	14.8523	14.4512	14.6455	14.5762	14.8838	14.6222	14.8745	14.8384	14.9469	14.795	14.8693	14.8186	14.5576	+	2	25.7	16.994	0	5.9501	21	-0.261598	-0.00930371	-0.0453732	0.0630631	-0.0887581
D3ZKI6	Ral GTPase-activating protein subunit alpha-2	15.0059	15.0504	15.1047	14.6768	14.8909	14.9268	14.4001	14.4465	14.6784	14.6377	14.6885	14.7982	14.9306	14.9948	15.0513	15.2879	15.2506	15.3636	14.5595	14.6407	14.6964	14.5326	14.6149	14.6101	15.5439	15.6355	15.8	15.0536	14.8315	14.5083	14.7081	14.9922	15.3007	14.6322	14.5859	15.6598	+	6	6.4	209.9	0	17.857	8	-0.222107	-0.545292	-0.345488	-0.0614089	0.247094
P97519	Hydroxymethylglutaryl-CoA lyase, mitochondrial	15.3448	15.283	15.4304	15.2511	15.2968	15.294	14.9505	14.9181	15.1611	15.313	15.2001	15.3298	15.2998	15.2222	15.4482	15.3701	15.3448	15.3585	15.2312	15.1798	15.2393	15.2897	15.2501	15.3731	15.4187	15.376	15.6043	15.3527	15.2806	15.0099	15.281	15.3234	15.3578	15.2168	15.3043	15.4664	+	6	32	34.191	0	54.278	30	-0.0720848	-0.342844	-0.0717617	-0.029319	0.00508122
P97570	85/88 kDa calcium-independent phospholipase A2	17.0712	17.0438	17.1642	17.2289	17.2535	17.2767	17.2489	17.3052	17.3144	17.438	17.4982	17.5124	17.0255	17.1056	17.101	16.7731	16.8784	16.8617	17.3028	17.3754	17.3403	17.5929	17.7644	17.6788	16.8784	16.9603	16.993	17.0931	17.253	17.2895	17.4829	17.0774	16.8377	17.3395	17.6787	16.9439	+	9	22.2	89.555	0	56.217	37	0.159946	0.196431	0.389806	-0.015691	-0.255392
P97574	Stanniocalcin-1	13.0494	12.9707	13.4233	13.1936	13.4887	13.6418	13.2694	13.3088	13.5905	13.1581	13.3544	13.4547	13.1899	13.2356	13.3704	12.7303	13.2133	13.2772	13.0346	12.9594	12.9469	12.6821	12.835	13.0186	12.9563	13.1402	13.2415	13.1478	13.4413	13.3896	13.3224	13.2653	13.0736	12.9803	12.8452	13.1127	+	1	5.7	27.507	0	69.967	6	0.293502	0.24176	0.174551	0.117474	-0.0742406
P97576	GrpE protein homolog 1, mitochondrial	17.5691	17.6472	17.6816	17.41	17.4087	17.4653	17.4396	17.4762	17.5084	17.3888	17.4234	17.477	17.3208	17.3041	17.3572	17.5587	17.5586	17.6017	17.8647	17.8118	17.8498	17.5572	17.624	17.6237	17.3368	17.3759	17.459	17.6326	17.428	17.4747	17.4298	17.3274	17.573	17.8421	17.6016	17.3906	+	10	52.5	24.297	0	64.868	81	-0.204662	-0.157914	-0.202878	-0.305269	-0.0596609
P97710	Tyrosine-protein phosphatase non-receptor type substrate 1	18.9392	18.9042	18.9542	19.0014	18.915	19.0095	18.1357	18.1238	18.1105	19.2743	19.1976	19.3021	18.7276	18.7336	18.7841	18.0649	18.1832	18.0902	18.0394	18.0341	18.0395	18.8967	18.8432	18.9252	19.105	19.0868	19.1299	18.9325	18.9753	18.1234	19.258	18.7484	18.1127	18.0377	18.8884	19.1073	+	1	27.3	55.69	0	156.9	63	0.0427811	-0.809171	0.325475	-0.184092	-0.819779
P97779	Hyaluronan-mediated motility receptor	15.7433	15.5557	15.5942	15.3972	15.191	15.2519	15.3838	15.2485	15.3538	15.2749	15.1378	15.1923	15.5979	16.1835	15.6529	15.456	15.2443	15.4022	15.4009	15.1061	15.2088	15.4077	15.2371	15.2828	15.3505	15.0724	15.311	15.6311	15.28	15.3287	15.2016	15.8114	15.3675	15.2386	15.3092	15.2446	+	10	28.5	57.857	0	83.428	28	-0.351046	-0.302402	-0.429434	0.180343	-0.263592
A0A0G2JWK2	Methyl-CpG-binding protein 2	17.3853	17.4024	17.411	17.7134	17.7455	17.7129	17.2252	17.2185	17.2757	17.482	17.4609	17.5159	17.5816	17.635	17.5936	17.2364	17.2414	17.2475	17.2208	17.234	17.2785	17.6118	17.6263	17.6815	17.7708	17.727	17.6769	17.3996	17.7239	17.2398	17.4863	17.6034	17.2418	17.2444	17.6399	17.7249	+	13	30.1	53.048	0	47.139	57	0.324374	-0.159769	0.0866929	0.203864	-0.157801
Q01177	Plasminogen	17.5427	17.628	17.6127	17.5083	17.5023	17.5581	17.2046	17.2461	17.2532	17.827	17.8272	17.8575	17.425	17.4214	17.4091	17.2413	17.2578	17.3723	17.1433	17.1134	17.1514	17.8032	17.8262	17.8579	17.3605	17.3349	17.4091	17.5944	17.5229	17.2346	17.8372	17.4185	17.2905	17.136	17.8291	17.3682	+	3	5.4	90.535	0	7.4556	37	-0.071532	-0.359802	0.242771	-0.175952	-0.303972
A0A140TAB4	Core histone macro-H2A	18.7452	18.7869	18.7221	19.1526	19.2309	19.1492	18.7395	18.7196	18.6873	19.1594	19.1765	19.155	19.1855	19.2844	19.2055	18.8664	18.9525	18.906	18.7518	18.8013	18.7348	19.0143	19.0344	19.0284	19.2833	19.3569	19.329	18.7514	19.1776	18.7155	19.1636	19.2252	18.9083	18.7626	19.0257	19.3231	+	13	43.2	39.07	0	189.95	174	0.426172	-0.0358947	0.412256	0.47378	0.156893
Q03344	ATPase inhibitor, mitochondrial	15.6174	15.7972	15.7515	15.3672	15.357	15.3224	15.9049	15.8468	15.8378	15.0451	14.9777	15.1377	14.9812	15.0433	15.0116	15.6511	15.5341	15.7444	15.8905	15.8703	15.9602	15.7117	15.5645	15.7427	15.4429	15.4617	15.48	15.722	15.3489	15.8632	15.0535	15.012	15.6432	15.907	15.6729	15.4616	+	2	15	12.248	0.00060033	2.8027	7	-0.373147	0.141131	-0.668544	-0.710014	-0.0788348
Q05140	Clathrin coat assembly protein AP180	14.8748	14.751	15.0595	14.834	14.7262	14.843	14.6338	14.4729	14.6868	14.7785	14.6173	14.78	14.8453	14.7141	14.9311	14.7365	14.5312	14.7336	14.4839	14.5239	14.6911	14.4239	14.3045	14.5535	14.9216	14.7375	14.9538	14.8951	14.8011	14.5979	14.7253	14.8302	14.6671	14.5663	14.4273	14.871	+	1	26.4	93.518	0	12.675	4	-0.0940346	-0.297239	-0.169808	-0.0649378	-0.227985
Q05175	Brain acid soluble protein 1	17.8813	17.863	17.8574	17.8281	17.8334	17.8702	18.0029	18.0076	17.9795	17.4117	17.3763	17.3961	17.5745	17.6219	17.5985	17.8995	17.9464	17.8963	18.1089	18.1538	18.2054	17.5603	17.5276	17.6175	17.6354	17.711	17.57	17.8672	17.8439	17.9967	17.3947	17.5983	17.9141	18.156	17.5685	17.6388	+	1	73.2	21.79	0	276.58	70	-0.0233333	0.129448	-0.472514	-0.268961	0.0468283
Q0VJ96	Retinoic acid receptor RXR-alpha	11.704	11.624	11.374	11.1542	11.4863	11.1659	11.6296	11.2995	11.2857	11.6034	10.8849	10.8933	11.1165	11.2859	11.4263	11.7806	11.2732	11.8513	11.2635	11.2318	11.0774	11.1322	10.8353	10.9201	11.4884	11.4691	11.6109	11.5673	11.2688	11.4049	11.1272	11.2762	11.635	11.1909	10.9625	11.5228	+	3	14.1	51.193	0	36.607	5	-0.298516	-0.162424	-0.440086	-0.291075	0.0677071
Q06647	ATP synthase subunit O, mitochondrial	19.1304	19.148	19.1342	18.9258	18.9205	18.9212	19.135	19.0655	19.1496	18.8458	18.8606	18.8361	18.8586	18.843	18.8425	19.0011	19.0374	18.9689	19.1287	19.099	19.1632	19.0492	19.018	19.0431	18.8057	18.8211	18.7573	19.1376	18.9225	19.1167	18.8475	18.848	19.0025	19.1303	19.0368	18.7947	+	12	62	23.397	0	105.27	172	-0.215045	-0.0208692	-0.290033	-0.289536	-0.135095
G3V6R5	Sulfite oxidase	15.0585	15.1348	15.1139	15.1609	15.0185	15.1042	15.1062	14.9373	14.9847	15.134	14.8446	14.9028	14.8868	15.1402	15.0511	15.3205	15.2211	15.1434	15.0797	14.8672	14.8687	14.717	14.767	14.7681	15.344	15.1998	14.9581	15.1024	15.0945	15.0094	14.9604	15.026	15.2283	14.9385	14.7507	15.1673	+	8	26	60.805	0	26.899	20	-0.00790124	-0.0929988	-0.141974	-0.0763984	0.125897
B1WBM2	RAB interacting factor	13.5699	13.5656	13.4713	13.3363	13.4377	13.5697	13.1122	13.158	13.2575	13.399	13.3044	13.6152	13.4498	13.5727	13.4561	13.6823	13.6881	13.7845	13.3468	13.5681	13.353	13.2864	13.4044	13.656	13.7386	13.6937	13.5608	13.5356	13.4479	13.1759	13.4395	13.4929	13.7183	13.4226	13.449	13.6644	+	1	13	13.928	0	9.7167	3	-0.0876894	-0.359716	-0.0960756	-0.0427039	0.182716
G3V8I4	Syntaxin 4A (Placental), isoform CRA_a	14.2885	14.2208	14.2728	14.0969	14.1941	14.0418	13.9313	14.0179	13.9604	14.3508	14.4642	14.4394	14.2181	14.2122	14.1464	14.1078	14.1425	14.3694	13.9944	13.8586	13.9478	14.2513	14.3517	14.2971	14.2898	14.4512	14.2997	14.2607	14.1109	13.9699	14.4181	14.1922	14.2066	13.9336	14.3	14.3469	+	4	25.5	34.195	0	54.271	10	-0.149825	-0.290868	0.157398	-0.0685109	-0.054168
A0A0G2K451	Arf-GAP with SH3 domain, ANK repeat and PH domain-containing protein 1	16.6623	16.5501	16.5255	16.51	16.4944	16.4492	16.3498	16.2816	16.2748	16.7989	16.8156	16.7498	16.5878	16.4904	16.5255	16.2916	16.2315	16.3256	16.2635	16.2042	16.2865	16.9037	16.8747	16.8345	16.409	16.2758	16.3576	16.5793	16.4846	16.302	16.7881	16.5346	16.2829	16.2514	16.871	16.3475	+	4	4.8	104.03	0	13.95	12	-0.0947527	-0.277268	0.208808	-0.044745	-0.296424
Q2TA63	Transmembrane protein 147	14.4819	14.3161	14.2602	14.4025	14.4211	14.6458	14.4205	14.498	14.2874	14.4684	14.3728	14.405	14.5251	14.2873	14.4472	14.4895	14.4261	14.6931	14.5215	14.5158	14.475	14.5299	14.4127	14.5111	14.6885	14.6679	14.8171	14.3527	14.4898	14.402	14.4154	14.4198	14.5362	14.5041	14.4846	14.7245	+	2	10.7	25.291	0.0097344	1.4687	3	0.137065	0.0492309	0.0626857	0.0670857	0.183463
Q2TBJ5	Ubiquitin-like protein ATG12	13.6857	13.4057	13.4832	13.3513	13.3134	13.2743	13.442	13.4853	13.4834	13.3115	13.3362	13.2515	13.672	13.5939	13.6705	13.6719	13.6243	13.7218	13.3688	13.3399	13.2968	13.4114	13.42	13.4735	13.7294	13.6135	13.7525	13.5249	13.313	13.4702	13.2998	13.6455	13.6727	13.3352	13.435	13.6985	+	2	9.9	15.283	0.0069199	1.6835	10	-0.211875	-0.0546147	-0.225097	0.120634	0.147807
Q2THW7	Palmitoyltransferase ZDHHC5	14.4509	14.2218	14.2953	14.3199	14.107	14.1801	14.2783	14.1431	14.2573	14.3178	14.1358	14.253	14.4942	14.2398	14.3348	14.7355	14.5164	14.6611	14.6079	14.3101	14.5	14.5514	14.4515	14.4077	14.8075	14.5028	14.5366	14.3227	14.2023	14.2262	14.2355	14.3563	14.6377	14.4727	14.4702	14.6156	+	3	7.1	77.429	0	32.206	6	-0.120392	-0.0964651	-0.0871998	0.033572	0.314947
Q32PX7	Far upstream element-binding protein 1	19.8046	19.8156	19.8173	19.6837	19.6746	19.6954	19.8395	19.8718	19.8622	19.4897	19.5592	19.5337	19.5024	19.52	19.5572	19.7441	19.7521	19.7304	19.8574	19.8568	19.8621	19.6808	19.6993	19.6832	19.4379	19.4503	19.424	19.8125	19.6846	19.8578	19.5275	19.5265	19.7422	19.8588	19.6878	19.4374	+	24	55.7	67.196	0	323.31	188	-0.127933	0.0453399	-0.284956	-0.285963	-0.0702975
A0A0G2JUT8	Cytoplasmic tRNA 2-thiolation protein 2	13.552	13.5357	13.7504	13.5226	13.5468	13.4041	13.4236	13.4741	13.3522	13.5288	13.5834	13.6541	13.4379	13.5728	13.5726	13.6438	13.7344	13.9154	13.5123	13.5278	13.4958	13.7267	13.5594	14.1037	13.8413	13.6745	14.4402	13.6127	13.4912	13.4166	13.5888	13.5278	13.7645	13.512	13.7966	13.9853	+	4	11.9	57.74	0	23.142	14	-0.121522	-0.196088	-0.023947	-0.084923	0.151814
Q3B8Q1	Nucleolar RNA helicase 2	20.4209	20.405	20.4144	20.625	20.5918	20.6236	20.4077	20.373	20.3687	20.4593	20.4418	20.4485	20.4817	20.4849	20.4821	20.2458	20.2317	20.2075	20.4163	20.419	20.3922	20.4158	20.4029	20.4166	20.5309	20.5322	20.4962	20.4135	20.6135	20.3831	20.4498	20.4829	20.2283	20.4092	20.4118	20.5198	+	6	53.1	85.965	0	323.31	362	0.199994	-0.0303469	0.0363662	0.0694238	-0.18515
Q3KR51	Neuronal vesicle trafficking-associated protein 2	14.0207	13.6023	14.0395	13.9007	13.8492	14.0808	13.7137	13.6421	13.7818	13.8428	13.6857	14.0409	14.0799	13.9429	14.1341	14.0407	13.8137	14.104	13.7967	13.6998	13.8136	13.4575	13.5891	13.9187	14.2249	14.178	14.2657	13.8875	13.9436	13.7125	13.8565	14.0523	13.9861	13.77	13.6551	14.2229	+	1	18.7	18.986	0	26.11	12	0.0560944	-0.174979	-0.0310252	0.164806	0.0986265
Q3KRD5	Mitochondrial import receptor subunit TOM34	18.1669	18.2418	18.1782	17.9318	17.9867	17.9514	18.1126	18.0968	18.1092	17.8343	17.9037	17.8774	17.8684	17.8631	17.8748	18.1564	18.1551	18.0817	18.1267	18.1516	18.1309	18.0936	18.1009	18.0964	18.0412	18.0493	17.9115	18.1956	17.9566	18.1062	17.8718	17.8688	18.131	18.1364	18.097	18.0006	+	15	56.6	34.461	0	139.2	119	-0.23902	-0.0894352	-0.323823	-0.326864	-0.0645971
Q3KRF3	Uncharacterized protein C1orf131 homolog	10.9917	10.812	11.0299	11.1673	10.9814	10.9855	10.9914	11.105	11.0392	10.8777	10.8689	10.888	11.1164	11.1223	10.8628	11.2724	11.4334	10.8801	11.3073	10.6331	10.6118	11.0595	10.3425	10.3285	11.6524	11.3064	11.3588	10.9445	11.0447	11.0452	10.8782	11.0338	11.1953	10.8507	10.5768	11.4392	+	1	6.7	31.829	0	4.5411	6	0.100177	0.100648	-0.0663429	0.0893053	0.250762
B4F7E3	CREB regulated transcription coactivator 2	13.4574	13.4388	13.2689	13.262	13.324	13.1231	13.2487	13.3394	12.96	12.982	12.9559	12.8977	12.9878	12.9485	12.8995	13.335	13.316	13.3437	13.3236	13.5753	13.1634	13.0683	13.0654	13.075	13.0741	13.0735	12.8034	13.3883	13.2364	13.1827	12.9452	12.9453	13.3316	13.3541	13.0695	12.9837	+	3	10	73.145	0	29.337	13	-0.151966	-0.205667	-0.443153	-0.443084	-0.0567805
A0A096MIT8	Protein BEX1-like	16.0544	15.9546	15.9197	15.7745	15.7524	15.7572	16.1246	16.1155	16.1167	15.6231	15.5964	15.5178	15.7118	15.7062	15.658	15.9587	15.8528	15.9302	16.2152	16.1301	16.1498	15.957	15.8631	15.7954	15.9009	15.7598	15.7457	15.9762	15.7614	16.1189	15.5791	15.692	15.9139	16.165	15.8718	15.8021	+	2	10.2	15.106	0	8.6462	14	-0.214857	0.142686	-0.397118	-0.284232	-0.0623356
Q3T1J1	Eukaryotic translation initiation factor 5A-1	19.9508	19.9866	19.9845	19.7827	19.8205	19.8402	19.6458	19.7111	19.7094	19.7412	19.8169	19.7765	19.6202	19.6722	19.6498	19.7496	19.7679	19.758	19.957	20.0269	20.0156	19.8837	19.9312	19.9156	19.8051	19.8972	19.902	19.974	19.8145	19.6888	19.7782	19.6474	19.7585	19.9998	19.9101	19.8681	+	13	83.8	16.832	0	323.31	244	-0.159458	-0.285183	-0.195787	-0.326577	-0.215458
Q3T1J8	Replication termination factor 2	13.389	13.3622	13.3506	13.6257	13.466	13.665	13.5031	13.2397	13.5165	13.4709	13.1188	13.3263	13.0519	13.2344	13.1789	13.392	13.1309	13.1579	13.7204	13.6128	13.552	13.3724	13.4407	13.5189	13.4073	13.3291	13.5003	13.3672	13.5856	13.4198	13.3053	13.1551	13.2269	13.6284	13.444	13.4122	+	3	15.4	33.811	0	10.983	10	0.218331	0.0525163	-0.0619134	-0.212185	-0.140294
Q497C3	Methyltransferase-like 26	13.2731	13.1893	13.3466	13.2328	13.1685	13.5231	13.0934	13.0032	12.9939	13.231	13.1672	13.3992	13.3366	13.0958	13.1612	13.2982	13.3808	13.7079	13.0914	13.0912	13.4717	13.119	12.9297	13.3936	13.5096	13.5643	13.9017	13.2697	13.3082	13.0302	13.2658	13.1978	13.4623	13.2181	13.1474	13.6586	+	4	29.4	22.612	0	19.632	16	0.0384829	-0.239509	-0.00387091	-0.07183	0.192638
Q498R7	CXXC motif containing zinc binding protein	15.1149	15.2349	15.1628	14.9029	14.9037	14.9234	14.7512	14.75	14.9185	15.3075	15.2227	15.0787	15.1043	15.1146	15.2751	15.0433	15.0758	15.054	14.7886	15.0498	15.0894	15.4169	15.3244	15.2373	15.3717	15.2697	15.0915	15.1709	14.91	14.8066	15.2029	15.1646	15.0577	14.9759	15.3262	15.2443	+	4	30	18.094	0	14.61	7	-0.260892	-0.364318	0.0320534	-0.0062433	-0.113212
Q498T9	Volume-regulated anion channel subunit LRRC8C	14.0203	14.001	13.9592	14.032	13.6799	13.8647	13.9537	13.8251	13.8197	13.9783	13.9587	13.7743	14.1932	14.0095	14.0159	14.1948	14.3711	14.2794	13.9035	13.761	13.8679	13.9367	13.7488	13.9798	14.144	13.9777	14.0283	13.9935	13.8588	13.8661	13.9038	14.0729	14.2818	13.8441	13.8884	14.05	+	3	7.1	92.462	0	34.231	15	-0.134675	-0.12736	-0.0897458	0.0793645	0.288258
Q498U3	Solute carrier family 25 member 40	12.3377	11.7184	12.3401	12.5114	11.8678	12.1938	12.0928	11.4296	11.8145	12.1724	11.9193	12.0395	12.4812	11.956	12.396	12.449	12.0336	12.3626	11.8261	11.486	11.7746	12.0837	12.0274	11.9819	12.7758	12.3427	12.526	12.1321	12.191	11.779	12.0438	12.2778	12.2817	11.6955	12.031	12.5482	+	2	7.4	38.061	0.0057086	1.8394	3	0.0589062	-0.35311	-0.0883226	0.145667	0.149642
Q498U4	SAP domain-containing ribonucleoprotein	19.4659	19.5097	19.4761	19.4401	19.4341	19.3823	19.7359	19.7067	19.7212	19.2056	19.2402	19.2361	19.1521	19.1828	19.2005	19.3016	19.3357	19.3049	19.5289	19.4981	19.5037	19.4219	19.4234	19.4287	19.1532	19.1475	19.1315	19.4839	19.4188	19.7213	19.2273	19.1785	19.3141	19.5102	19.4247	19.144	+	11	48.6	23.605	0	179.62	89	-0.0650445	0.237381	-0.256598	-0.305418	-0.16982
Q4FZT8	SPRY domain-containing protein 4	13.2929	13.1856	13.1539	13.2851	13.1408	12.9374	12.9434	12.788	12.3908	13.4753	12.8919	13.1925	13.2295	13.2928	12.9999	13.4133	13.4535	13.2729	13.1763	13.1988	13.0682	13.6378	13.3161	13.3665	13.5054	13.5423	13.435	13.2108	13.1211	12.7074	13.1866	13.1741	13.3799	13.1478	13.4401	13.4943	+	1	11.6	23.249	0	13.367	7	-0.0897147	-0.503421	-0.0242509	-0.0367609	0.169054
Q4G069	Regulator of microtubule dynamics protein 1	17.5646	17.5287	17.5325	17.4454	17.4448	17.4688	16.9536	16.9574	16.972	17.807	17.8304	17.7541	17.1319	17.1974	17.2311	17.1857	17.2008	17.2126	17.0107	17.0748	17.0782	17.6997	17.6949	17.6615	17.317	17.3654	17.3254	17.5419	17.453	16.961	17.7972	17.1868	17.1997	17.0546	17.6854	17.3359	+	4	18.1	35.4	0	21.174	14	-0.0889162	-0.580946	0.255255	-0.355141	-0.342246
Q4KLG9	AN1-type zinc finger protein 2B	14.623	14.5887	14.7712	14.1652	14.3232	14.3323	14.4656	14.7306	14.5598	14.2412	14.1686	14.262	14.0739	14.1001	14.3226	14.3681	14.5438	14.6269	14.6415	14.8354	14.8794	14.5505	14.5412	14.6337	14.1619	14.0908	14.4121	14.661	14.2736	14.5853	14.2239	14.1655	14.5129	14.7855	14.5751	14.2216	+	3	15.6	27.925	0	15.091	8	-0.387408	-0.0756578	-0.437033	-0.495429	-0.14802
Q4KM77	Etoposide-induced protein 2.4 homolog	12.646	12.7664	12.3711	12.8096	12.9102	12.601	12.5016	12.6384	12.5848	12.6393	12.8701	12.7393	12.5207	12.8613	12.6258	13.4482	13.8493	13.5585	12.5863	12.8893	12.9437	12.5364	12.5584	12.2774	12.8512	13.0198	12.8013	12.5945	12.7736	12.5749	12.7495	12.6693	13.6187	12.8065	12.4574	12.8907	+	2	5.6	38.892	0	4.2561	6	0.179083	-0.0195608	0.15505	0.0747666	1.02416
G3V8B4	Brix domain-containing protein 2	14.8585	14.7862	14.8725	15.2935	15.3674	15.3503	14.7276	14.6377	14.5792	15.3055	15.2694	15.3676	15.1959	15.2039	15.1627	14.9903	15.2573	15.024	14.8627	14.9002	14.8942	15.0803	15.1339	15.0419	15.4279	15.7243	15.2601	14.839	15.3371	14.6482	15.3141	15.1875	15.0905	14.8857	15.0854	15.4708	+	7	33	41.141	0	101.1	27	0.498012	-0.19088	0.475098	0.34846	0.251499
Q4QQU5	Protein YIPF6	13.1975	13.0789	13.0411	13.0033	13.01	13.1309	13.1906	13.1436	12.8835	13.1904	12.8737	12.9853	12.7278	13.0726	12.9642	13.234	13.0297	13.1452	13.1982	13.1335	13.2285	13.1866	13.144	12.8373	13.4885	13.4071	13.3123	13.1058	13.0481	13.0726	13.0165	12.9215	13.1363	13.1867	13.056	13.4026	+	1	12.7	26.106	0	33.16	6	-0.0577552	-0.0332219	-0.0893475	-0.184301	0.0305001
Q4V7C9	NF-kappa-B-activating protein	16.042	16.1389	16.15	15.9909	16.0358	16.1324	16.1901	16.3069	16.3472	15.8833	15.868	15.8446	15.6297	15.6982	15.6382	16.179	16.2337	16.1025	15.9988	15.9698	16.0051	15.9338	15.9973	16.0042	15.4548	15.6644	15.1471	16.1103	16.053	16.2814	15.8653	15.6553	16.1717	15.9912	15.9784	15.4221	+	5	20.2	47.266	0	83.429	18	-0.0572583	0.171107	-0.244973	-0.45495	0.0614453
Q4V8B2	DCN1-like protein 3	9.95928	10.6029	10.3892	10.0867	10.4143	10.3117	9.61455	10.335	9.81199	9.25871	10.4381	10.0361	10.3995	10.7469	10.5693	10.0122	11.1489	10.213	9.39591	10.4314	10.0099	9.62803	9.26372	9.74797	10.7996	11.6224	10.7743	10.3171	10.2709	9.9205	9.91098	10.5719	10.4581	9.94573	9.54657	11.0654	+	1	5.3	34.35	0	3.6748	3	-0.0462472	-0.396636	-0.40616	0.25478	0.140934
Q4V8I5	ADP-ribosylation factor-like protein 6-interacting protein 4	12.0226	12.2439	12.6414	12.2292	12.2025	12.5188	11.6888	12.2598	12.4329	11.4461	11.6687	12.2926	11.2852	11.6789	11.9668	11.9049	11.9389	12.3588	12.1142	12.0159	12.2597	11.7072	12.0696	12.6363	11.5918	11.1835	11.0985	12.3026	12.3168	12.1272	11.8025	11.6436	12.0675	12.1299	12.1377	11.2913	+	2	12.1	25.769	0	19.961	6	0.0141948	-0.17549	-0.500171	-0.659006	-0.235097
Q4V8I7	Volume-regulated anion channel subunit LRRC8A	16.5744	16.4328	16.5126	16.7801	16.7765	16.9165	16.8078	16.8507	16.9429	16.8029	16.9545	16.9197	16.5114	16.4198	16.4709	16.5173	16.3261	16.3785	16.8383	16.932	16.9452	16.8447	16.9263	16.9685	16.3887	16.2497	16.24	16.5066	16.8244	16.8671	16.8924	16.4673	16.4073	16.9052	16.9132	16.2928	+	8	12.1	94.161	0	20.907	20	0.317772	0.3605	0.385788	-0.0392608	-0.0993032
Q5BJN5	Mitochondrial intermembrane space import and assembly protein 40	12.7659	12.9585	13.0883	12.4268	12.8628	12.4549	12.8675	13.0836	12.9465	12.4278	12.5127	12.3305	12.7755	12.8108	12.5597	12.6373	12.8804	12.8835	13.1499	13.4812	13.4097	12.8241	13.0504	12.8224	12.6659	12.6869	12.6221	12.9376	12.5815	12.9659	12.4237	12.7153	12.8004	13.3469	12.899	12.6583	+	2	26.6	15.467	0	40.475	4	-0.356066	0.0283251	-0.51387	-0.222219	-0.137166
Q5BJP2	Spliceosome-associated protein CWC15 homolog	16.931	16.9688	16.997	16.7559	16.7434	16.7434	16.8725	16.8489	17.0028	16.6391	16.5959	16.7169	16.5184	16.5457	16.5963	16.8969	16.8293	16.8339	16.8243	16.7608	16.8347	16.7827	16.7252	16.8624	16.8547	16.7981	16.7687	16.9656	16.7476	16.9081	16.6506	16.5534	16.8534	16.8066	16.7901	16.8072	+	2	19.2	26.638	0	30.346	15	-0.218002	-0.0575228	-0.314963	-0.412158	-0.112218
F1LQT0	DnaJ homolog subfamily C member 25	13.7843	13.8735	13.9199	13.3335	13.3151	13.3264	12.6921	12.2941	13.0282	13.1024	12.8787	13.1972	13.5634	13.5795	13.6676	13.8939	14.0585	13.9777	12.9884	12.769	13.2244	13.0013	12.8658	13.1746	14.2862	14.6145	14.3996	13.8592	13.325	12.6714	13.0594	13.6035	13.9767	12.994	13.0139	14.4334	+	1	3.9	42.091	0	4.5897	2	-0.534221	-1.18781	-0.7998	-0.255721	0.117443
D3ZH23	Similar to mitochondrial ribosomal protein L41	14.6861	14.7831	14.6601	14.4186	14.3972	14.3241	14.7651	14.7052	14.738	14.2509	14.4171	14.5006	14.2931	14.5154	14.469	14.6663	14.7602	14.7607	14.7662	14.8122	14.6584	14.554	14.5143	14.505	14.4276	14.5941	14.6612	14.7098	14.38	14.7361	14.3895	14.4258	14.7291	14.7456	14.5244	14.561	+	4	37.3	15.194	0	12.928	15	-0.329798	0.026316	-0.32025	-0.283928	0.0192926
Q5BK20	Jupiter microtubule associated homolog 2	14.4637	14.4085	14.5813	14.2225	13.9741	13.9605	14.5534	14.2694	14.4499	14.4227	13.7567	14.0998	14.2094	14.0437	13.9918	14.4106	14.2477	14.1596	14.5942	14.5332	14.551	14.5407	14.2262	14.4506	14.2194	14.2123	14.0589	14.4845	14.0523	14.4242	14.0931	14.0817	14.2726	14.5595	14.4058	14.1635	+	4	38.4	20.07	0	51.858	11	-0.432135	-0.0602557	-0.391414	-0.402826	-0.211871
Q5DT39	Killer cell lectin-like receptor subfamily I member 1	18.3638	18.4625	18.4675	18.1842	18.2681	18.2868	17.6547	17.573	17.6216	18.6865	18.7351	18.7529	18.1933	18.1936	18.2018	18.3001	18.3959	18.3736	17.6461	17.5226	17.4947	18.4493	18.5075	18.5287	18.4055	18.4291	18.4676	18.4313	18.2463	17.6164	18.7249	18.1962	18.3565	17.5544	18.4952	18.4341	+	1	11.5	28.175	0	3.4345	46	-0.184928	-0.814856	0.293588	-0.235034	-0.0747429
A0A0G2K4T3	Arf-GAP with coiled-coil, ANK repeat and PH domain-containing protein 2	18.6934	18.7432	18.7073	18.7631	18.7932	18.7913	18.6272	18.7091	18.6809	18.9825	19.0619	18.9853	18.6907	18.6537	18.6515	18.6599	18.5757	18.6459	18.5045	18.5541	18.5535	19.0577	19.0948	19.0105	18.6591	18.5864	18.64	18.7146	18.7826	18.6724	19.0099	18.6653	18.6272	18.5374	19.0543	18.6285	+	20	34.2	91.565	0	128.93	103	0.0679143	-0.0422188	0.295281	-0.0493754	-0.0874738
Q5FVF4	Transmembrane 7 superfamily member 3	12.5842	12.5651	12.5258	12.2987	12.3393	12.3726	12.5342	12.5721	12.4684	12.6503	12.3954	12.5212	12.9041	12.5056	12.4005	13.0506	13.1958	13.121	12.6864	12.6064	12.2607	12.3451	12.0018	12.0268	12.9887	13.0616	12.9868	12.5584	12.3368	12.5249	12.5223	12.6034	13.1225	12.5178	12.1246	13.0124	+	1	2.8	63.584	0	6.1999	7	-0.221534	-0.0334813	-0.0361	0.04501	0.564074
Q5FVH7	Male-enhanced antigen 1	12.9654	12.7049	12.9459	12.9022	13.1266	12.7973	13.087	12.9557	12.9088	12.5958	12.4971	12.5299	13.3535	13.0207	13.0387	13.1504	13.1214	13.0179	13.2754	13.3422	13.1335	12.4572	12.6239	12.8335	13.0044	12.9666	13.0833	12.8721	12.942	12.9838	12.5409	13.1376	13.0966	13.2503	12.6382	13.0181	+	1	7.5	18.584	0	3.4709	5	0.0699316	0.111746	-0.33119	0.265533	0.22448
A0A0H2UHE3	WD repeat, SAM and U-box domain-containing protein 1	12.4023	11.7703	11.5734	11.6977	11.3769	11.4756	11.1577	11.2848	11.2143	11.7762	11.4529	11.7106	11.6753	11.7663	11.5398	11.7017	11.7874	11.643	11.3925	11.7008	11.3512	11.6511	11.5945	11.5959	12.0447	12.1399	11.9219	11.9153	11.5167	11.219	11.6466	11.6605	11.7107	11.4815	11.6138	12.0355	+	3	10.3	52.173	0	9.8895	11	-0.398586	-0.696372	-0.268775	-0.254856	-0.204637
Q5HZY2	GTP-binding protein SAR1b	16.7586	16.779	16.8353	16.9522	16.9139	16.9706	16.8428	16.8541	16.8343	17.0194	17.0575	17.0565	16.9165	16.962	16.9521	16.7325	16.7616	16.8116	16.5495	16.6112	16.5599	16.6865	16.7256	16.7145	16.7453	16.7489	16.8624	16.791	16.9456	16.8437	17.0445	16.9435	16.7685	16.5736	16.7089	16.7855	+	6	55.1	22.41	0	129.96	74	0.154622	0.0527805	0.253512	0.152582	-0.0224046
Q5I0E3	Uncharacterized protein C7orf50 homolog	13.254	13.0939	12.9435	12.8503	13.202	12.9495	13.0077	13.2128	13.1884	13.0427	13.2424	12.9601	12.9887	13.1269	13.1383	13.1575	13.3394	13.0411	12.9096	13.0045	12.774	12.9769	13.2664	13.1629	13.4711	13.631	13.5887	13.0971	13.0006	13.1363	13.0817	13.0846	13.1793	12.896	13.1354	13.5636	+	3	29.5	22.126	0	22.482	8	-0.0965434	0.0391601	-0.0154053	-0.0125112	0.082188
Q5I0I8	Nucleolar complex protein 4 homolog	13.3578	13.5309	13.3966	13.6435	13.6704	13.6231	13.5252	13.4557	13.0376	13.6869	13.6537	13.5961	13.4257	13.569	13.4892	14.0028	13.9411	13.7068	13.3655	13.465	13.2473	14.1771	14.2028	14.0016	13.9924	13.9759	13.9109	13.4284	13.6457	13.3395	13.6456	13.4946	13.8836	13.3592	14.1272	13.9597	+	6	15.5	58.862	0	18.538	26	0.217239	-0.0889088	0.217124	0.0661864	0.455141
Q5M7V7	FAST kinase domain-containing protein 2, mitochondrial	13.1046	13.325	13.1003	12.9132	13.1647	12.8969	13.2595	13.0613	13.0478	12.9914	13.0352	12.7598	12.9422	13.1041	12.8716	13.0978	13.1225	13.0023	12.9697	13.1132	12.9178	13.2153	13.1764	12.8939	13.4485	13.3775	13.282	13.1767	12.9916	13.1229	12.9288	12.9726	13.0742	13.0002	13.0952	13.3693	+	5	9.1	77.767	0	7.7918	10	-0.185046	-0.0537891	-0.247865	-0.20405	-0.102434
Q5M7W1	Thioredoxin-interacting protein	14.4803	14.6175	14.4532	14.4326	14.5243	14.4399	14.4354	14.5425	14.4791	14.5033	14.6553	14.4841	14.5266	14.5796	14.5316	14.0246	14.0843	13.9743	13.5758	13.6049	13.668	13.4715	13.8485	13.6961	13.3101	13.2512	13.2591	14.517	14.4656	14.4857	14.5476	14.5459	14.0277	13.6162	13.672	13.2735	+	3	10.4	44.017	0	12.274	10	-0.0513917	-0.0313352	0.0305596	0.028905	-0.489276
Q5M7W5	Microtubule-associated protein 4	15.3048	15.2777	15.3573	15.3566	15.4943	15.433	15.6011	15.6328	15.7347	15.4396	15.497	15.4859	15.3985	15.2661	15.4319	15.4033	15.3804	15.4227	15.4667	15.6348	15.5681	15.376	15.3588	15.4625	15.5687	15.5452	15.5698	15.3133	15.428	15.6562	15.4742	15.3655	15.4021	15.5565	15.3991	15.5612	+	1	49.6	110.3	0	59.633	14	0.114749	0.342935	0.1609	0.0522271	0.0888822
Q5M9F1	RNA-binding protein 34	12.0345	11.6957	11.9778	12.4277	12.1269	12.5849	11.9469	11.9825	12.3201	12.4422	12.4574	12.5447	12.3885	12.2311	12.3333	12.1223	12.1922	12.5572	11.952	11.9953	12.1927	12.1891	12.1563	12.5364	12.4181	12.5194	12.7476	11.9027	12.3798	12.0831	12.4814	12.3176	12.2906	12.0467	12.2939	12.5617	+	4	13.8	47.66	0	15.756	19	0.477158	0.180451	0.578743	0.414958	0.387903
Q5M9G7	Digestive organ expansion factor homolog	16.9465	17.0127	17.0077	16.585	16.7646	16.7104	18.0333	17.9532	17.8379	16.8639	17.0336	16.9694	16.7799	16.9251	16.8259	16.879	16.8697	16.7804	16.7992	16.8058	16.7614	16.989	17.0839	17.0761	17.32	17.2812	17.2458	16.989	16.6867	17.9415	16.9556	16.8436	16.843	16.7888	17.0497	17.2823	+	6	11.7	87.824	0	43.688	17	-0.302287	0.952484	-0.033336	-0.145336	-0.145932
Q5NDL0	EGF domain-specific O-linked N-acetylglucosamine transferase	12.4557	12.5645	12.7557	12.5367	12.7321	12.6525	12.5937	12.8142	12.8786	12.6002	12.6972	12.5791	12.7348	12.5045	12.6304	13.0292	12.939	12.9378	12.6447	12.5758	12.5384	12.5457	12.4583	12.7515	12.9299	12.7502	12.7526	12.592	12.6404	12.7622	12.6255	12.6232	12.9687	12.5863	12.5852	12.8109	+	3	6.6	61.523	0	4.1402	7	0.0484552	0.170215	0.0335014	0.0312545	0.376682
Q5PQJ5	Rho GTPase-activating protein 29	13.903	13.8416	13.8412	13.4955	13.7037	13.4878	13.7652	13.6764	13.3655	13.5041	13.4599	13.3537	13.8339	13.9158	13.7534	15.6283	14.7893	15.32	14.1648	14.0688	14.1528	13.2145	13.6681	13.1267	15.004	14.4814	14.8124	13.8619	13.5623	13.6024	13.4392	13.8343	15.2459	14.1288	13.3364	14.7659	+	3	2.7	141.94	0	3.3836	8	-0.299632	-0.259588	-0.422707	-0.027598	1.38393
Q5PQL5	Phosphatidylserine synthase 1	13.2069	13.5183	13.2761	13.0619	13.1632	13.218	13.0166	13.1014	13.2078	13.321	13.6588	13.272	13.4609	13.5369	13.2499	13.4311	13.3426	13.3115	12.9242	13.1933	12.9954	13.1667	13.4539	13.1698	13.5722	13.9258	13.58	13.3338	13.1477	13.1086	13.4173	13.4159	13.3617	13.0376	13.2635	13.6927	+	4	13.3	55.663	0	24.422	15	-0.186048	-0.225143	0.0835012	0.0821289	0.0279688
Q5PQN0	Neurocalcin-delta	15.239	15.1957	15.2525	15.0952	15.0702	15.0081	15.3507	15.129	15.0973	15.0742	15.1355	15.0523	15.1289	15.1468	15.1265	15.4234	15.4034	15.3343	15.5779	15.3622	15.424	15.303	15.279	15.2873	15.1896	15.3151	15.3709	15.2291	15.0578	15.1923	15.0873	15.1341	15.387	15.4547	15.2898	15.2919	+	3	35.8	22.245	0	21.817	22	-0.171246	-0.0367288	-0.141768	-0.0949957	0.157966
Q5PQP2	Receptor-binding cancer antigen expressed on SiSo cells	12.949	12.9141	13.0534	12.9147	12.9342	12.8523	12.9961	13.0497	12.9757	12.8338	12.8038	12.9088	12.6184	12.8542	12.7591	12.905	12.7173	12.8529	12.9486	12.908	12.7195	12.6815	12.7271	12.9264	12.2762	12.6995	12.778	12.9722	12.9004	13.0072	12.8488	12.7439	12.8251	12.8587	12.7784	12.5846	+	2	20.2	24.187	0	18.955	5	-0.0717431	0.0349906	-0.123346	-0.228263	-0.147101
Q5PQQ9	Centrosomal protein of 70 kDa	17.1201	16.7402	16.9843	16.4893	16.2764	16.4668	16.0099	15.9071	15.8211	16.5713	16.3313	16.4863	16.5794	16.3335	16.4784	16.8631	16.5919	16.7541	16.1859	16.0238	16.0926	16.2629	16.1139	16.186	17.0803	16.6763	16.9975	16.9482	16.4109	15.9127	16.463	16.4638	16.7364	16.1007	16.1876	16.918	+	1	1.7	68.892	0.0014817	2.5828	9	-0.53735	-1.03548	-0.48524	-0.48444	-0.211825
Q5RJM0	MKI67 FHA domain-interacting nucleolar phosphoprotein	16.2625	16.2233	16.2601	16.4402	16.4413	16.4582	16.1468	16.1026	16.1715	16.3706	16.2864	16.3394	16.5766	16.466	16.396	16.3449	16.307	16.1799	16.0973	16.0713	16.1697	16.3847	16.3007	16.3351	16.7159	16.5751	16.553	16.2486	16.4466	16.1403	16.3321	16.4795	16.2773	16.1128	16.3401	16.6146	+	10	58.3	31.351	0	78.965	40	0.197923	-0.108326	0.0834796	0.230911	0.028643
Q5RJM1	Polyprenol reductase	16.3255	16.1905	16.3882	16.5355	16.3442	16.5412	17.0171	16.7459	16.98	16.6366	16.42	16.6783	16.4082	16.2895	16.4763	16.2106	15.9647	16.2815	16.5334	16.3028	16.552	16.6193	16.5811	16.6554	16.0942	16.1686	16.1685	16.3014	16.4736	16.9143	16.5783	16.3913	16.1523	16.4627	16.6186	16.1437	+	2	6.1	38.092	0.00045358	2.9245	4	0.172254	0.612937	0.276929	0.0899618	-0.149098
Q5RKH7	Solute carrier family 35 member F6	12.0073	11.7329	12.1267	11.2415	11.7849	12.0085	11.5495	11.4018	11.805	11.2698	11.4547	11.4987	11.5701	11.4649	11.9248	11.9388	11.6892	12.17	11.7669	11.4809	11.5312	11.9099	11.3912	11.6817	12.1007	12.1318	12.4788	11.9556	11.6783	11.5854	11.4077	11.6533	11.9327	11.593	11.6609	12.2371	+	2	9.1	41.092	0	21.69	5	-0.277327	-0.370212	-0.5479	-0.302372	-0.0229524
Q5U1X0	Transcription initiation factor TFIID subunit 11	14.4859	14.1393	14.2026	14.6609	14.4342	14.3968	14.1615	13.6691	13.9604	15.1966	14.9272	14.8604	14.7696	14.5904	14.5856	14.4274	14.3044	14.2593	14.0853	13.7434	13.7257	14.9026	14.8811	14.6579	14.7954	14.4827	14.5806	14.2759	14.4973	13.9304	14.9947	14.6485	14.3304	13.8515	14.8139	14.6196	+	2	12.3	23.306	0.0010476	2.7408	4	0.221356	-0.345581	0.718801	0.372573	0.0544472
Q5U203	NEDD8-conjugating enzyme UBE2F	13.136	13.0655	12.9671	12.6938	12.7018	12.8018	12.7889	12.8501	12.9563	12.4173	12.6582	12.8526	12.7145	12.6451	12.6048	13.0469	13.1068	12.9268	13.0116	13.0645	12.8858	12.6115	12.6748	12.8335	12.7354	12.8193	12.5949	13.0562	12.7325	12.8651	12.6427	12.6548	13.0268	12.9873	12.7066	12.7165	+	3	20.5	21.08	0	5.7942	8	-0.323739	-0.191129	-0.41356	-0.401413	-0.0293909
Q5U2V5	Cardiolipin synthase (CMP-forming)	12.5683	12.6075	12.6887	12.6998	12.4078	12.5935	12.9685	12.7786	12.7135	12.8059	12.6376	12.8054	12.6088	12.6	12.71	12.7763	12.6648	12.9477	12.5276	12.3574	12.5597	12.7596	12.5724	12.7795	13.0272	12.6479	12.9539	12.6215	12.567	12.8202	12.7496	12.6396	12.7963	12.4816	12.7038	12.8764	+	2	13.2	32.628	0	27.044	7	-0.0544574	0.198723	0.128155	0.0181476	0.174784
Q5U310	Armadillo repeat-containing X-linked protein 1	14.7378	14.899	14.8005	14.9118	15.019	15.0486	14.8236	14.8304	14.8339	15.0132	15.0182	14.9308	14.8482	14.9425	15.0106	14.8693	15.0499	15.041	14.7757	14.8621	14.8026	14.765	14.8764	14.8703	15.2626	15.1718	15.1949	14.8124	14.9932	14.8293	14.9874	14.9338	14.9867	14.8135	14.8372	15.2098	+	5	16.5	51.048	0	47.62	13	0.180747	0.0169004	0.174991	0.121345	0.17433
Q5U316	Ras-related protein Rab-35	17.6275	17.706	17.8275	17.504	17.6034	17.6714	17.3344	17.271	17.3466	17.6702	17.69	17.8526	17.5271	17.6269	17.6551	17.3838	17.3967	17.5345	17.5664	17.588	17.6831	17.5088	17.5302	17.5871	17.5993	17.601	17.7078	17.7203	17.5929	17.3173	17.7376	17.603	17.4383	17.6125	17.542	17.636	+	7	41.8	23.025	0	58.556	35	-0.127437	-0.403014	0.0172552	-0.117299	-0.282024
Q5U318	Astrocytic phosphoprotein PEA-15	15.8445	15.6897	15.6765	15.6486	15.4463	15.4946	15.6447	15.7717	15.5535	15.3742	15.4193	15.318	15.604	15.4309	15.5414	15.6367	15.6073	15.5372	16.0709	16.022	15.931	15.4579	15.5387	15.4686	15.2596	15.3361	15.2836	15.7369	15.5299	15.6566	15.3705	15.5254	15.5937	16.008	15.4884	15.2931	+	5	45.4	15.04	0	12.105	19	-0.207022	-0.080273	-0.366377	-0.211489	-0.143159
Q5U3Y7	Sigma intracellular receptor 2	15.0863	15.0412	15.101	15.187	15.215	15.3864	14.6006	14.5182	14.6673	15.153	15.1456	15.2399	14.6953	14.7352	14.7661	14.7657	14.7917	14.9171	15.0199	14.9439	15.0775	14.9466	14.9766	15.0831	15.0573	14.9256	15.0164	15.0762	15.2628	14.5954	15.1795	14.7322	14.8248	15.0138	15.0021	14.9998	+	1	8.5	20.946	0	5.249	8	0.186642	-0.480817	0.103375	-0.343957	-0.251337
Q5U3Z0	Cilia- and flagella-associated protein 298	12.05	12.2212	12.011	11.6977	12.0668	11.809	11.8561	12.3043	11.9142	11.5084	12.1066	11.9796	11.5857	11.8919	11.9918	12.5069	12.1071	12.2642	11.8103	11.585	11.8286	11.9711	12.0517	12.2721	12.3482	12.3784	12.1371	12.0941	11.8579	12.0249	11.8649	11.8232	12.2928	11.7413	12.0983	12.2879	+	2	19.7	33.243	0	13.552	7	-0.236249	-0.0692479	-0.22923	-0.270938	0.198653
Q5U4F3	Protein FAM107B	13.7908	13.4345	13.638	12.75	12.9905	13.0487	13.6535	13.348	13.4283	12.9154	13.1022	12.9909	12.7615	13.0151	13.1336	13.4198	13.1799	13.444	13.5582	13.4554	13.5328	13.3861	13.2975	13.3636	13.1127	13.2196	13.3192	13.6211	12.9297	13.4766	13.0029	12.9701	13.3479	13.5155	13.349	13.2172	+	2	22.9	15.586	0	24.015	5	-0.691388	-0.144491	-0.618247	-0.651038	-0.273195
Q5U4F4	Transmembrane protein 135	11.1022	10.8716	10.8187	11.1253	10.9425	11.0878	10.5834	11.4155	11.4371	11.4895	11.6908	11.8761	11.0932	11.1309	10.7727	10.6208	11.0792	10.9145	10.7711	10.657	11.0159	11.187	11.5207	11.4523	11.5272	11.3828	11.1518	10.9308	11.0519	11.1453	11.6855	10.9989	10.8715	10.8147	11.3867	11.3539	+	1	2.8	52.358	0.0085291	1.5474	5	0.121071	0.214474	0.75464	0.0681236	-0.0593309
Q5XFX0	Transgelin-2	19.2369	19.2259	19.2244	18.9144	18.9162	18.9588	19.3375	19.3621	19.3604	19.1339	19.1627	19.1368	19.1521	19.1334	19.1625	19.166	19.1493	19.1697	19.5118	19.502	19.5009	19.2717	19.2868	19.2848	18.8335	18.8371	18.8552	19.2291	18.9298	19.3533	19.1444	19.1493	19.1616	19.5049	19.2811	18.8419	+	13	81.4	22.393	0	243.91	228	-0.299267	0.12429	-0.0846233	-0.0797106	-0.0674092
Q5XI01	La-related protein 7	17.674	17.6784	17.6702	18.0449	18.0537	18.0397	17.6706	17.6767	17.5956	18.0422	18.0853	18.0543	18.0055	18.0641	18.0087	17.7669	17.7826	17.7195	17.6609	17.6556	17.6302	17.9135	17.8959	17.9006	18.0719	18.1166	18.1452	17.6742	18.0461	17.6476	18.0606	18.0261	17.7563	17.6489	17.9033	18.1112	+	17	35	64.949	0	94.197	68	0.371906	-0.0265544	0.386403	0.351943	0.0821486
Q5XI43	Matrix remodeling-associated protein 8	14.9786	14.6467	14.8327	14.5758	14.6073	14.5519	14.1025	14.3477	13.8547	15.3621	14.9097	15.0715	14.7402	14.704	14.5356	14.5506	14.6989	14.2932	14.1503	14.6139	14.0525	15.2853	14.8612	15.0973	14.6425	14.6524	14.5106	14.8193	14.5784	14.1016	15.1145	14.66	14.5142	14.2722	15.0813	14.6018	+	2	6.5	42.735	0.004195	2.0792	2	-0.240948	-0.717708	0.295134	-0.159367	-0.305084
Q5XI55	Peptide-N(4)-(N-acetyl-beta-glucosaminyl)asparagine amidase	13.585	13.4688	13.4612	13.5958	13.4874	13.7596	13.6705	13.4091	13.5068	13.6266	13.3256	13.5782	13.6417	13.6114	13.702	13.6109	13.7022	13.6957	13.4749	13.3402	13.6162	13.5008	13.4571	13.5542	13.8539	13.9112	13.9945	13.505	13.6143	13.5288	13.5101	13.6517	13.6696	13.4771	13.504	13.9198	+	9	27.2	74.676	0	42.651	22	0.10929	0.0238168	0.00514385	0.146691	0.164611
A0A0G2JYM6	Hsp90 co-chaperone Cdc37-like 1	14.7228	14.7851	14.8424	14.7134	14.6933	14.814	14.5882	14.2165	14.2068	14.6131	14.5931	14.7399	14.5995	14.7152	14.8046	14.8578	14.8724	15.1448	14.8302	14.4871	14.4893	14.6569	14.5901	14.6119	14.9521	15.1853	15.5045	14.7834	14.7402	14.3372	14.6487	14.7064	14.9584	14.6022	14.6197	15.214	+	3	12.4	35.286	0	4.9394	5	-0.0431672	-0.446224	-0.134699	-0.0769722	0.174964
Q5XID0	Protein YIPF5	14.6797	14.6582	14.6688	14.7371	14.676	14.8008	15.1045	15.0498	15.1327	14.9372	14.9494	14.9675	14.6068	14.5825	14.7782	14.7535	14.5549	14.7331	14.7496	14.7634	14.7225	14.8747	14.8753	14.9278	14.7555	14.5699	14.6414	14.6689	14.738	15.0957	14.9513	14.6559	14.6805	14.7452	14.8926	14.6556	+	1	17.5	27.903	0	3.8359	27	0.0690917	0.426808	0.282466	-0.013022	0.011645
Q5XIE1	Protein THEM6	12.9382	13.1163	13.0513	13.0379	12.9584	12.9377	13.2624	13.0159	13.4415	12.8723	13.3472	13.0623	13.1537	13.0296	13.1283	13.3143	13.2324	13.2098	13.0342	13.1498	13.0684	12.9015	13.0862	12.8729	13.3213	13.4529	13.4109	13.0353	12.978	13.2399	13.0939	13.1039	13.2522	13.0841	12.9535	13.395	+	5	36.7	23.747	0	8.9171	20	-0.0573216	0.204611	0.0586243	0.068582	0.216849
Q5XIE9	Mediator of RNA polymerase II transcription subunit 20	17.8378	17.8685	17.9009	17.7029	17.6621	17.6881	17.4332	17.3057	17.3002	17.9692	18.0118	18.015	17.6569	17.6671	17.6608	17.4766	17.5418	17.5062	17.2137	17.0908	17.1468	17.9258	17.9616	17.9622	17.5603	17.5368	17.5121	17.8691	17.6844	17.3464	17.9987	17.6616	17.5082	17.1505	17.9499	17.5364	+	5	35.4	23.18	0	24.996	19	-0.184711	-0.522714	0.129607	-0.207465	-0.360897
Q5XII5	Telomerase Cajal body protein 1	12.8348	12.6684	12.8514	12.5794	12.7166	12.585	12.861	12.7102	12.4276	12.8929	12.8399	12.6484	12.819	12.8458	12.9094	12.9716	12.9444	12.5707	12.2731	12.3804	12.2382	12.8362	12.7732	12.8697	12.6513	12.8885	12.9102	12.7848	12.627	12.6663	12.7937	12.8581	12.8289	12.2972	12.8264	12.8167	+	4	19.2	58.195	0	24.399	13	-0.157851	-0.118552	0.00887813	0.0732356	0.0440611
Q5XIL3	DNA-directed RNA polymerase III subunit RPC3	12.9966	13.1932	12.9818	13.1138	12.7524	12.7874	12.7575	12.7323	12.847	13.2091	13.3297	13.1414	13.1661	13.0752	12.9234	12.9146	13.0513	13.2366	12.7957	12.4461	12.8056	13.1961	13.1571	13.1252	13.125	13.107	13.2821	13.0572	12.8846	12.7789	13.2267	13.0549	13.0675	12.6825	13.1595	13.1714	+	5	17.1	60.542	0	26.872	19	-0.172638	-0.278246	0.16953	-0.00230399	0.0102959
Q5XIM5	Protein CDV3 homolog	18.8077	18.7965	18.8032	18.5581	18.5347	18.5594	18.7	18.715	18.7136	18.2409	18.195	18.2113	18.1846	18.2152	18.2045	18.5568	18.5559	18.595	18.7359	18.7305	18.7235	18.5623	18.5801	18.5668	18.2616	18.1824	18.2308	18.8025	18.5507	18.7095	18.2157	18.2014	18.5692	18.73	18.5697	18.2249	+	8	39.4	24.31	0	126.71	44	-0.251746	-0.0929543	-0.58676	-0.601082	-0.233252
Q5XIN7	Protein O-linked-mannose beta-1,2-N-acetylglucosaminyltransferase 1	17.9744	18.0421	17.9627	17.7343	17.7923	17.7105	17.2336	17.2826	17.2775	18.0144	18.1324	18.0537	17.797	17.8797	17.7943	17.6657	17.7944	17.7239	17.1494	17.1854	17.2188	17.9989	17.949	17.9133	17.7505	17.7777	17.7424	17.9931	17.7457	17.2646	18.0668	17.8237	17.728	17.1845	17.9537	17.7569	+	4	7.4	75.147	0	3.8124	8	-0.247368	-0.728521	0.0737432	-0.169423	-0.265092
Q5XIQ3	CXXC-type zinc finger protein 5	12.1688	12.2817	12.3769	12.1679	12.364	12.0706	12.0953	12.5285	12.4179	11.7664	11.8994	11.7818	11.8238	11.9875	11.821	12.2674	12.3934	12.2763	12.1454	12.2451	12.1151	11.8811	11.9915	11.7335	12.1031	11.7828	11.8435	12.2758	12.2008	12.3472	11.8159	11.8774	12.3124	12.1685	11.8687	11.9098	+	2	16.1	32.626	0	12.602	10	-0.0750329	0.0713946	-0.459978	-0.398422	0.0365213
Q5XIQ5	Protein SDA1 homolog	14.1629	13.9906	13.9501	14.3367	14.2571	14.3575	14.2021	14.0845	13.957	14.2144	14.421	14.3781	14.2742	14.3317	14.3482	14.1308	14.1111	14.0061	13.866	13.8402	13.9752	14.0964	14.188	14.3372	14.3725	14.5201	14.3028	14.0345	14.3171	14.0812	14.3378	14.318	14.0827	13.8938	14.2072	14.3985	+	4	6.7	79.632	0	7.9596	11	0.282594	0.0466534	0.303298	0.283489	0.0481212
Q5XIU1	Ankyrin repeat and BTB/POZ domain-containing protein 1	15.4169	15.3967	15.4519	15.5781	15.5484	15.5873	16.0818	16.0768	15.967	15.6121	15.6885	15.6435	15.4357	15.5289	15.5121	15.3467	15.407	15.4283	15.7859	15.6944	15.6797	15.5717	15.5828	15.5585	15.1559	15.2226	15.3556	15.4218	15.5713	16.0418	15.648	15.4922	15.394	15.72	15.571	15.2447	+	6	15.1	54.064	0	12.183	15	0.149472	0.620045	0.226233	0.0704162	-0.0278164
F1M7S2	Proteasome inhibitor PI31 subunit	16.4171	16.4652	16.4472	16.261	16.2688	16.2078	16.0192	16.2402	16.0399	16.3419	16.2508	16.286	16.2483	16.3093	16.2221	16.3912	16.4019	16.3986	16.2739	16.3872	16.2911	16.3567	16.3498	16.27	16.4149	16.3921	16.4673	16.4432	16.2459	16.0997	16.2929	16.2599	16.3973	16.3174	16.3255	16.4248	+	4	19.9	29.882	0	28.746	29	-0.197309	-0.343454	-0.150274	-0.183304	-0.0459305
Q5XJW2	Growth arrest and DNA damage-inducible proteins-interacting protein 1	12.1132	12.0996	12.2895	11.9338	12.0045	12.1187	12.2712	12.7364	12.7545	11.5177	11.2207	11.7682	11.536	11.1518	11.4872	12.1132	11.6227	12.3507	12.3399	12.8604	12.818	12.0614	12.0815	12.2623	11.5083	11.6669	11.5842	12.1675	12.019	12.5874	11.5022	11.3917	12.0289	12.6728	12.1351	11.5864	+	2	15.8	26.467	0	6.3421	6	-0.148473	0.419912	-0.66527	-0.775779	-0.138607
F1LRM6	Phosphatidylinositol-glycan biosynthesis class X protein	16.3225	16.2682	16.3339	16.3352	16.3435	16.3579	16.2841	16.308	16.3159	16.5328	16.5103	16.5287	16.4181	16.3574	16.4411	16.4157	16.4267	16.3706	16.1091	16.1687	16.2341	16.3885	16.4113	16.372	17.0047	17.0337	16.7533	16.3082	16.3456	16.3026	16.524	16.4055	16.4043	16.1707	16.3906	16.9305	+	6	35.7	28.378	0	41.028	35	0.0373229	-0.0055847	0.215734	0.0972987	0.0961171
Q62609	Noelin	14.9064	15.0418	14.8319	14.8155	14.8214	14.7961	14.6906	14.7049	14.7327	14.9058	14.9717	14.7588	14.8816	14.6833	14.7023	14.7204	14.7515	14.7795	14.5572	14.6261	14.5867	14.5961	14.7005	14.5364	14.5697	14.7467	14.6544	14.9267	14.811	14.7094	14.8788	14.7557	14.7504	14.59	14.611	14.6569	+	2	3.7	55.441	0	3.257	8	-0.115706	-0.217279	-0.0478916	-0.170947	-0.176244
Q62658	Peptidyl-prolyl cis-trans isomerase FKBP1A	16.8185	16.8007	16.9067	16.6405	16.7099	16.6895	16.5517	16.5835	16.6464	16.6866	16.6723	16.7428	16.6335	16.6373	16.6374	16.8883	16.8066	16.8875	16.657	16.6628	16.6965	16.7288	16.7179	16.7799	17.069	17.1224	17.078	16.842	16.68	16.5939	16.7006	16.636	16.8608	16.6721	16.7422	17.0898	+	2	25	11.922	0	94.225	32	-0.162035	-0.248111	-0.14141	-0.20594	0.0188227
A0A0G2K9X1	Secreted phosphoprotein 2	14.3442	14.2348	14.2439	14.2205	14.3114	14.3075	14.4311	14.3907	14.2092	14.259	14.1986	14.372	14.2654	14.1646	14.4383	14.4286	14.466	14.5677	14.1848	14.075	14.0903	13.8376	13.7204	13.7717	13.9575	13.9086	14.205	14.2743	14.2798	14.3436	14.2765	14.2894	14.4874	14.1167	13.7766	14.0237	+	1	8.9	14.86	0	11.445	8	0.0054928	0.0693356	0.0022272	0.0151146	0.213114
Q62751	Iron-responsive element-binding protein 2	11.564	11.4062	11.5413	11.971	11.3031	11.6481	11.9791	12.0085	11.8418	11.6803	11.5267	11.8477	12.2161	11.8746	11.7338	11.7099	11.9357	11.3794	11.5815	11.4006	11.5336	11.3579	11.5123	11.748	11.3881	11.4245	11.2825	11.5038	11.6407	11.9431	11.6849	11.9415	11.675	11.5052	11.5394	11.365	+	4	8.3	104.8	0	12.344	12	0.136907	0.439294	0.18108	0.437678	0.171177
Q62785	28 kDa heat- and acid-stable phosphoprotein	18.4479	18.4825	18.4187	18.3926	18.4129	18.3896	18.7327	18.7379	18.7272	18.0995	18.2022	18.1677	18.1142	18.0956	17.9857	18.3074	18.3724	18.3006	18.4905	18.5091	18.4361	18.3868	18.3966	18.3664	18.0975	18.1385	18.059	18.4497	18.3984	18.7326	18.1565	18.0652	18.3268	18.4786	18.3833	18.0984	+	10	44.2	20.605	0	112.36	84	-0.0512931	0.28292	-0.293162	-0.384509	-0.122882
Q62807	Synaptotagmin-17	14.7181	14.761	14.7253	14.6627	14.5906	14.6088	15.339	15.561	15.4333	14.7997	14.7253	14.7729	14.7555	14.7758	14.6542	14.9307	14.7732	14.7842	14.7469	14.6766	14.6678	14.6581	14.6904	14.785	14.8765	15.0001	14.9507	14.7348	14.6207	15.4444	14.766	14.7285	14.8294	14.6971	14.7112	14.9424	+	6	18.1	53.826	0	13.602	20	-0.114105	0.709601	0.031154	-0.00633263	0.0945683
Q62867	Gamma-glutamyl hydrolase	10.5742	10.5545	10.6102	10.8044	11.0318	10.9957	11.1065	11.4441	11.7789	10.8524	11.3337	11.0948	10.6232	11.1232	10.6204	11.1112	11.263	10.8674	10.9117	11.061	10.6408	10.634	11.1046	11.1819	11.0048	11.3167	11.1742	10.5796	10.944	11.4432	11.0936	10.7889	11.0805	10.8712	10.9735	11.1652	+	1	4.1	35.83	0	5.1218	3	0.364356	0.863533	0.514023	0.209297	0.500906
Q62881	Nucleolar protein 3	14.5882	14.7521	14.6641	14.5631	14.5802	14.5453	14.5318	14.6973	14.695	14.4058	14.4711	14.551	14.514	14.6515	14.6821	14.7039	14.8731	14.8504	14.5579	14.691	14.6632	14.53	14.507	14.5901	14.8018	15.114	14.948	14.6681	14.5629	14.6414	14.476	14.6159	14.8091	14.6374	14.5424	14.9546	+	6	41.2	24.576	0	80.996	28	-0.105284	-0.0267661	-0.192186	-0.0522832	0.140995
Q62894	Extracellular matrix protein 1	11.6179	11.6415	11.3004	11.5145	11.4099	10.8062	11.0803	11.1317	10.3582	11.8141	11.5116	11.8835	11.325	11.0662	11.1253	11.6261	11.0616	10.9127	10.7334	11.3502	10.6962	11.7964	11.5941	11.3673	11.8099	11.8721	11.5318	11.5199	11.2435	10.8567	11.7364	11.1722	11.2002	10.9266	11.5859	11.7379	+	1	3.2	63.248	0	3.9521	8	-0.276393	-0.663228	0.216484	-0.347769	-0.319771
Q62896	BET1 homolog	12.088	12.1998	12.3777	12.1872	12.2231	12.2518	11.9227	12.1038	12.0821	12.1492	11.8734	12.2778	12.0403	12.3018	12.3949	12.1515	12.4022	12.7834	12.0877	11.9574	11.862	12.1908	12.0375	12.0585	12.449	12.5727	12.2774	12.2218	12.2207	12.0362	12.1002	12.2457	12.4457	11.969	12.0956	12.433	+	2	28.8	13.23	0	6.8873	6	-0.00113492	-0.185624	-0.121671	0.0238318	0.223856
Q62930	Complement component C9	15.2266	15.2576	15.1513	15.2774	15.3516	15.1515	15.2418	15.2335	15.1322	15.5965	15.5659	15.6008	15.2866	15.3425	15.2347	15.1237	14.9649	14.9073	14.9777	15.0368	14.8923	15.5107	15.5874	15.3821	15.0759	15.1892	14.9966	15.2118	15.2602	15.2025	15.5878	15.2879	14.9986	14.9689	15.4934	15.0873	+	1	1.6	62.28	0.0017683	2.4674	4	0.0483147	-0.00931738	0.375914	0.0760839	-0.213194
Q62975	Protein Z-dependent protease inhibitor	14.7885	14.6519	14.7491	14.8006	14.6742	14.7526	14.3997	14.3169	14.4313	15.1468	15.1369	15.2055	14.6236	14.486	14.5475	14.403	14.3942	14.1905	14.3358	14.3655	14.2179	15.093	14.9755	14.9896	14.4641	14.46	14.3899	14.7299	14.7425	14.3826	15.1631	14.5524	14.3292	14.3064	15.0194	14.438	+	1	1.8	50.243	0.0051769	1.9643	3	0.0126008	-0.347235	0.433201	-0.17748	-0.400618
M0R617	SH2-B PH domain containing signaling mediator 1, isoform CRA_a	13.7028	13.7302	13.6994	13.601	13.5891	13.803	13.5247	13.342	13.2362	13.6945	13.8304	13.7952	13.5437	13.612	13.6057	13.9435	13.7877	13.9326	13.3181	13.3401	13.3637	13.3981	13.4436	13.6646	13.7609	13.7056	13.938	13.7108	13.6644	13.3676	13.7734	13.5871	13.8879	13.3406	13.5021	13.8015	+	3	9.4	70.862	0	26.909	10	-0.0464141	-0.343138	0.0625792	-0.123647	0.177152
Q63016	Large neutral amino acids transporter small subunit 1	16.1484	16.2276	16.1647	16.0144	16.0845	15.9445	15.9668	16.1385	15.9976	15.9561	15.9543	15.9442	16.0773	16.1938	16.1736	16.0911	16.3863	16.2494	16.0451	16.0464	15.9014	15.829	16	15.9086	16.3774	16.5639	16.5953	16.1802	16.0144	16.0343	15.9515	16.1482	16.2423	15.9977	15.9125	16.5122	+	4	7.6	55.903	0	111.7	22	-0.16578	-0.145939	-0.22872	-0.0320335	0.062041
Q63041	Alpha-1-macroglobulin	19.2289	19.2397	19.2786	19.2013	19.1466	19.2054	18.9321	18.8093	18.907	19.5514	19.5921	19.5853	19.177	19.1611	19.178	19.0336	19.0417	19.0571	18.74	18.6729	18.7206	19.4427	19.4359	19.4617	19.0961	19.074	19.0631	19.2491	19.1844	18.8828	19.5763	19.172	19.0441	18.7112	19.4468	19.0777	+	7	5.2	167.12	0	14.464	133	-0.0646693	-0.366284	0.32719	-0.0770829	-0.204987
Q63053	Activity-regulated cytoskeleton-associated protein	11.5923	12.3082	11.6278	11.9276	11.8094	11.7118	11.7789	12.1691	11.8094	11.7048	12.3177	11.556	12.0116	11.9011	11.4548	12.1191	12.2461	11.6748	12.9796	12.8074	12.6837	13.3637	13.2011	12.9832	13.3544	12.8936	12.8536	11.8428	11.8162	11.9191	11.8595	11.7891	12.0133	12.8236	13.1827	13.0339	+	3	14.9	45.352	0	12.447	8	-0.0265071	0.0763416	0.0167453	-0.0536075	0.170589
Q63054	Islet cell autoantigen 1	15.295	15.3344	15.1695	15.3813	15.2751	15.2703	15.4195	15.3124	15.3651	15.2014	15.274	15.119	15.2972	15.1938	15.199	15.348	15.3309	15.2974	15.3373	15.39	15.2713	15.3688	15.3946	15.3465	15.5041	15.4801	15.6004	15.2663	15.3089	15.3657	15.1981	15.23	15.3255	15.3329	15.37	15.5282	+	8	25.2	54.662	0	68.389	24	0.0425856	0.0993719	-0.0681759	-0.036279	0.0591663
B0BMW6	ALX homeobox protein 1	15.9124	15.8334	15.8292	15.7414	15.7091	15.5413	15.8457	15.6037	15.7376	15.3402	15.3885	15.4016	15.5774	15.573	15.6218	15.9006	15.875	15.869	15.8431	15.683	15.6684	15.6118	15.5978	15.5733	15.655	15.7849	15.7652	15.8584	15.6639	15.729	15.3768	15.5907	15.8815	15.7315	15.5943	15.735	+	1	5.2	36.904	0.0078663	1.6043	3	-0.194419	-0.129331	-0.481565	-0.267661	0.0231867
Q63198	Contactin-1	9.71398	8.60552	9.27013	9.69094	9.38792	8.41101	8.91967	8.4256	8.85618	8.69663	9.12004	8.40267	9.73191	9.09639	8.83654	10.2152	9.83206	9.53671	9.29396	8.42673	8.13908	9.28173	9.30233	8.42079	10.4952	9.52468	10.0263	9.19654	9.16329	8.73381	8.73978	9.22161	9.86132	8.61992	9.00162	10.0154	+	2	2.3	113.49	0.0010467	2.7269	4	-0.0332512	-0.462727	-0.456765	0.0250709	0.664781
C7E1V1	Inositol 1,4,5-trisphosphate receptor type 3	14.0309	13.9369	14.0016	14.0492	13.8299	13.99	13.8194	13.9276	13.906	13.8751	13.9165	14.1555	14.0464	13.985	14.1324	13.941	14.192	14.1623	13.8005	13.6501	13.5221	13.4483	13.6667	13.7715	13.5597	14.1516	13.8391	13.9898	13.9564	13.8843	13.9824	14.0546	14.0984	13.6576	13.6288	13.8501	+	13	8	304.21	0	77.508	37	-0.0334155	-0.105446	-0.00739442	0.0648217	0.108622
A0A0G2K9E8	Unconventional myosin-Ie	15.581	15.6818	15.8158	14.9342	15.2098	15.1761	14.3473	14.2885	13.9215	14.6802	14.6862	14.6141	15.3662	15.6279	15.595	15.9014	16.097	16.1974	14.6642	14.6628	14.6386	14.6645	14.5813	14.4971	16.3478	16.6413	16.7381	15.6929	15.1067	14.1858	14.6602	15.5297	16.0653	14.6552	14.5809	16.5757	+	3	3.6	114.47	0	9.3893	5	-0.586209	-1.50711	-1.0327	-0.163195	0.372414
F1LSW7	60S ribosomal protein L14	18.9541	18.8391	18.9561	19.4653	19.4304	19.4947	18.7338	18.691	18.7819	19.4789	19.4968	19.52	19.7365	19.6558	19.7333	19.1507	19.1309	19.207	18.811	18.7925	18.8394	19.3372	19.3037	19.3504	19.6367	19.6875	19.6942	18.9164	19.4635	18.7355	19.4986	19.7085	19.1629	18.8143	19.3304	19.6728	+	5	24.3	23.322	0	61.394	122	0.547059	-0.180892	0.582123	0.792083	0.246444
Q4V8K9	Il1rap protein	16.1831	16.1594	16.2205	16.083	15.993	16.0056	15.8778	15.6925	15.7386	16.4046	16.5447	16.4876	16.1036	16.1252	16.2634	16.0103	15.93	16.0591	15.8003	15.6169	15.6466	16.3393	16.3632	16.3875	16.059	16.0306	16.1253	16.1877	16.0272	15.7696	16.479	16.1641	15.9998	15.6879	16.3633	16.0716	+	3	8.6	41.402	0	11.729	20	-0.160471	-0.418027	0.291309	-0.0235887	-0.187861
Q63635	Syntaxin-6	16.1325	16.1178	16.0244	16.2934	16.2304	16.1599	16.1456	16.2743	16.1968	16.4631	16.4229	16.3562	16.4259	16.5024	16.3404	16.3242	16.3247	16.2402	15.9529	16.012	15.976	16.154	16.219	16.1564	16.4484	16.4592	16.3609	16.0916	16.2279	16.2056	16.4141	16.4229	16.2964	15.9803	16.1765	16.4228	+	11	54.5	29.056	0	134.28	61	0.136362	0.114043	0.322514	0.331325	0.204804
B3SVE9	Very-long-chain enoyl-CoA reductase	19.2959	19.4034	19.2984	19.1812	19.1797	19.2121	18.9014	18.8642	18.9476	19.0946	19.1286	19.1484	19.1503	19.3107	19.1866	19.3381	19.4555	19.2845	18.9823	19.0034	19.0586	18.995	18.9852	19.0148	19.4626	19.6263	19.456	19.3325	19.191	18.9044	19.1239	19.2159	19.3594	19.0148	18.9984	19.515	+	12	26.6	36.122	0	133.61	90	-0.141556	-0.428131	-0.208656	-0.116687	0.0268336
Q64268	Heparin cofactor 2	17.6627	17.591	17.6114	17.5517	17.5148	17.51	17.2305	17.1703	17.1529	18.0067	18.0259	17.9187	17.5675	17.5624	17.542	17.4188	17.3716	17.4482	17.0859	17.0491	17.0501	17.9426	17.9146	17.8927	17.4599	17.4243	17.48	17.6217	17.5255	17.1845	17.9838	17.5573	17.4129	17.0617	17.9166	17.4547	+	4	8.8	54.551	0	5.5055	58	-0.0962073	-0.437145	0.362078	-0.0644015	-0.208806
Q64361	Latexin	15.2388	15.1567	15.0908	15.0368	15.1524	15.0135	14.9522	14.7828	14.8735	15.1703	15.2162	15.0258	15.1133	15.063	15.0906	15.0239	15.0045	14.9086	15.3469	15.2275	15.1596	15.3156	15.1739	15.2433	15.2452	15.2281	15.141	15.1621	15.0676	14.8695	15.1374	15.089	14.979	15.2447	15.2443	15.2048	+	3	18.8	25.58	0	23.072	15	-0.0945737	-0.292613	-0.0247144	-0.0731525	-0.183146
F1LRY5	RCG45398	13.1612	13.3026	13.2142	13.186	13.1477	13.1409	12.9597	12.9498	12.7476	13.2197	12.9346	13.2158	13.2072	13.125	13.1839	13.4491	13.4147	13.1296	13.1383	13.0246	12.9849	13.0561	13.242	12.7815	13.3887	13.4142	13.4873	13.226	13.1582	12.8857	13.1234	13.172	13.3311	13.0493	13.0265	13.43	+	4	7.9	101.41	0	13.809	10	-0.0678079	-0.340295	-0.102602	-0.0539369	0.105146
Q64573	Liver carboxylesterase 1F	10.7954	11.1753	11.0292	11.0312	11.0073	10.4162	10.6729	10.694	10.405	10.7676	10.6489	10.4625	10.9423	11.0611	11.0842	11.4551	11.1285	11.0252	10.7841	11.2106	10.9153	10.6526	10.6513	10.7709	10.934	11.3156	11.3169	11	10.8182	10.5906	10.6263	11.0292	11.2029	10.97	10.6916	11.1888	+	2	7	62.308	0	3.4511	4	-0.181752	-0.409383	-0.373654	0.0292258	0.20295
Q63720	Receptor protein-tyrosine kinase	17.6069	17.5814	17.566	17.0246	17.0856	17.1126	16.7604	16.7672	16.8065	17.2862	17.2482	17.3254	17.5326	17.3846	17.4237	17.6234	17.4842	17.3812	16.8221	16.7666	16.7927	17.2134	17.1783	17.3091	18.1199	18.0142	17.9025	17.5848	17.0743	16.7781	17.2866	17.447	17.4962	16.7938	17.2336	18.0122	+	1	2.9	44.725	0.0056988	1.8123	24	-0.51048	-0.80669	-0.298166	-0.137798	-0.0885063
Q66H54	FTS and Hook-interacting protein	12.4547	12.4536	12.1268	12.3733	12.5809	12.3285	12.5088	12.7329	12.7476	12.3688	12.4972	12.5107	12.5611	12.8096	12.717	12.8218	12.8246	12.8653	12.3982	12.4953	12.515	12.4742	12.6154	12.5132	12.5503	12.8231	12.6413	12.3451	12.4276	12.6631	12.4589	12.6959	12.8372	12.4695	12.5342	12.6716	+	5	11.6	86.271	0	29.177	17	0.0825036	0.318028	0.113837	0.350806	0.492154
Q1EG89	Myocardial ischemic preconditioning associated protein 7	15.8806	15.9455	15.7984	15.765	15.8383	15.6009	15.5371	15.5762	15.4483	15.9079	15.9866	15.8752	15.7369	15.771	15.6516	15.4854	15.593	15.2497	15.5974	15.5635	15.3298	16.1014	16.0279	16.0489	15.3988	15.7413	15.2961	15.8748	15.7347	15.5205	15.9232	15.7198	15.4427	15.4969	16.0594	15.4787	+	9	28.7	60.915	0	58.259	33	-0.140109	-0.354291	0.0484114	-0.154992	-0.432163
Q66HG0	E3 ubiquitin-protein ligase RNF13	12.5909	12.5133	12.5673	12.4369	11.9267	12.4162	12.0271	12.0835	11.9202	12.445	12.3425	12.1582	12.3293	12.6393	12.6439	12.4065	12.4717	12.1615	12.3434	12.1939	12.4024	12.1811	12.5332	12.5023	12.442	12.9932	12.4711	12.5572	12.2599	12.0102	12.3153	12.5375	12.3466	12.3132	12.4055	12.6354	+	1	6.6	42.585	0	18.366	3	-0.297255	-0.546912	-0.241897	-0.0196504	-0.210593
Q68FP1	Gelsolin	16.8664	16.8525	17.0375	16.7056	16.6244	16.7824	16.4854	16.4743	16.5759	16.7911	16.6891	16.8842	16.7806	16.7416	16.9683	16.825	16.869	16.8641	16.4636	16.5272	16.6151	16.8019	16.7411	16.8717	16.9512	16.9157	17.1031	16.9188	16.7041	16.5119	16.7881	16.8302	16.8527	16.5353	16.8049	16.99	+	6	43.3	86.067	0	245.76	65	-0.214731	-0.406944	-0.130699	-0.088663	-0.0661141
Q68FS2	COP9 signalosome complex subunit 4	17.7121	17.6752	17.7743	16.9581	16.8771	17.4921	16.9189	16.9071	17.6962	16.9741	16.9572	17.6	17.1433	17.1602	17.5922	18.2697	18.2262	18.1793	17.0443	16.952	17.6705	17.0725	17.0519	17.6139	17.4436	17.2861	17.7902	17.7205	17.1091	17.1741	17.1771	17.2986	18.2251	17.2223	17.2461	17.5066	+	12	44.3	46.289	0	86.123	58	-0.611425	-0.546466	-0.543424	-0.421956	0.504546
A0A0G2K1U3	Similar to RIKEN cDNA C430008C19	12.9658	12.8914	12.7287	12.8691	12.6893	12.75	12.5693	12.598	12.7978	12.8637	12.6175	12.5949	12.7856	12.8495	12.629	13.0649	12.9444	13.0112	12.6021	12.5981	12.9499	12.674	12.646	12.6071	13.1661	13.0622	13.1599	12.862	12.7695	12.655	12.692	12.7547	13.0068	12.7167	12.6424	13.1294	+	1	10.1	23.619	0	4.9543	5	-0.0924934	-0.206919	-0.169959	-0.10726	0.144867
Q6AXS4	Renin receptor	14.4973	14.3546	14.4037	14.4804	14.6774	14.501	14.7315	14.7806	14.6047	14.6336	14.7537	14.6107	14.5572	14.4818	14.5127	14.5394	14.2856	14.3989	14.4185	14.3828	14.3345	14.5063	14.5137	14.4511	14.5864	14.3822	14.4074	14.4185	14.5529	14.7056	14.666	14.5172	14.408	14.3786	14.4904	14.4587	+	3	11.7	39.081	0	9.5225	9	0.13442	0.287115	0.247473	0.0987187	-0.0105244
Q6AY55	Dephospho-CoA kinase domain-containing protein	15.3981	15.3328	15.3528	15.252	15.3505	15.3624	15.2875	15.3008	15.3711	15.5337	15.5943	15.7064	15.4549	15.487	15.4952	15.2586	15.2119	15.2493	15.064	15.1994	15.2449	15.4404	15.5038	15.4584	15.2189	15.2139	15.3206	15.3613	15.3216	15.3198	15.6114	15.479	15.2399	15.1694	15.4675	15.2511	+	6	29.2	27.352	0	21.526	25	-0.0396274	-0.0414546	0.250178	0.117755	-0.121353
Q6AY71	Protein C8orf37 homolog	12.9315	12.7602	12.8374	12.7636	12.7501	12.7299	12.6448	12.6921	12.8199	12.8606	12.5467	12.7767	12.497	12.3326	12.3927	12.7597	12.7056	12.6998	13.0513	12.7815	12.962	12.7224	12.8435	12.7746	12.8566	12.6192	12.9844	12.843	12.7479	12.7189	12.728	12.4074	12.7217	12.9316	12.7802	12.8201	+	2	10.5	23.771	0	3.276	9	-0.0951682	-0.124107	-0.115023	-0.435628	-0.121311
Q6AY97	Coiled-coil domain-containing protein 91	14.1962	14.3383	14.0282	13.9657	14.0898	13.9383	13.7195	14.1269	13.7803	13.8015	13.53	13.7211	13.9359	13.9673	13.8559	14.1488	13.9502	14.0047	14.1128	14.3144	13.952	14.0275	14.1212	13.822	13.8635	14.1118	13.8101	14.1876	13.9979	13.8756	13.6842	13.9197	14.0346	14.1264	13.9902	13.9285	+	4	11.5	50.165	0	5.8539	8	-0.189615	-0.312004	-0.50335	-0.26789	-0.152997
A0A1W2Q680	H/ACA ribonucleoprotein complex subunit (Fragment)	16.1425	16.1532	16.2579	15.953	15.8579	16.0305	16.2195	16.1819	16.1922	15.8003	15.7999	15.8596	15.799	15.887	15.9226	16.1372	16.0993	16.2037	16.3199	16.2766	16.3494	16.0296	15.986	16.0271	15.768	15.8267	15.9427	16.1846	15.9471	16.1979	15.82	15.8695	16.1467	16.3153	16.0142	15.8458	+	6	38.6	18.432	0	37.062	32	-0.237433	0.0133054	-0.364596	-0.315011	-0.0378319
Q6AYA6	Cytochrome b-245 chaperone 1	14.964	14.9348	15.0309	14.8606	14.9996	14.9133	14.8812	15.0954	15.0015	14.8341	14.9475	14.7681	14.7688	14.8692	14.9554	14.9478	15.1028	15.0363	14.856	15.0856	15.0217	14.8025	14.7254	14.8581	15.0528	15.2716	15.1971	14.9765	14.9245	14.9927	14.8499	14.8645	15.029	14.9878	14.7953	15.1738	+	3	17.1	20.894	0	10.832	16	-0.0520271	0.0161737	-0.126653	-0.112067	0.0524512
Q6AYB3	Pre-mRNA-splicing factor ISY1 homolog	13.2976	13.5153	13.3942	13.2835	13.502	13.3577	13.6984	13.6521	13.8485	13.383	13.6232	13.3635	13.394	13.4482	13.2114	13.4206	13.4651	13.5197	13.3262	13.6092	13.341	13.6005	13.7706	13.5019	13.1557	13.3082	13.5035	13.4024	13.3811	13.733	13.4566	13.3512	13.4685	13.4254	13.6243	13.3225	+	1	5.3	32.861	0	16.566	3	-0.0213013	0.330642	0.0542276	-0.0511874	0.0661018
Q6AYK1	RNA-binding protein with serine-rich domain 1	17.1672	17.1086	17.1574	17.0226	16.9745	16.9719	16.5072	16.4296	16.5022	16.7363	16.7091	16.6894	16.8575	16.7931	16.798	17.1453	17.1148	17.0838	16.7462	16.7058	16.7542	16.6976	16.6715	16.6586	16.6905	16.5724	16.6393	17.1444	16.9897	16.4797	16.7116	16.8162	17.1146	16.7354	16.6759	16.634	+	6	25.6	34.238	0	54.903	33	-0.154724	-0.664734	-0.432795	-0.328208	-0.0297619
Q6AYK5	Cell growth-regulating nucleolar protein	15.3085	15.2581	15.2215	15.5695	15.6655	15.6493	15.1244	14.9641	15.171	15.2771	15.5222	15.3023	15.2912	15.4116	15.3689	15.1271	15.2144	15.3338	15.0676	15.1103	15.3113	15.3442	15.5028	15.4741	15.6351	15.5688	15.703	15.2627	15.6281	15.0865	15.3672	15.3572	15.2251	15.163	15.4404	15.6356	+	5	16.3	43.68	0	49.824	22	0.365363	-0.176229	0.104498	0.0945114	-0.0376513
Q6AYL5	Splicing factor 3B subunit 4	16.0829	16.1345	16.0867	16.2168	16.1114	16.1505	16.7065	16.7714	16.7946	16.1386	16.1382	15.987	15.9861	15.8225	15.751	16.1185	16.0366	15.9896	16.5561	16.533	16.6338	16.2526	16.3286	16.285	15.7475	15.6564	15.6265	16.1014	16.1596	16.7575	16.0879	15.8532	16.0482	16.5743	16.2887	15.6768	+	5	23.1	44.355	0	35.54	47	0.0581846	0.656101	-0.013469	-0.248231	-0.0531965
Q6AYN2	Store-operated calcium entry-associated regulatory factor	14.9143	15.0807	14.9876	14.8622	14.9604	14.8603	14.9152	14.982	14.8932	14.9558	14.9105	14.975	15.0071	15.1256	14.9646	14.9652	15.1629	14.9607	14.8163	14.8787	14.7577	14.8351	14.921	14.8623	15.2145	15.4804	15.2327	14.9942	14.8943	14.9302	14.9471	15.0324	15.0296	14.8176	14.8728	15.3092	+	5	20.1	35.885	0	45.692	16	-0.0998676	-0.0640275	-0.0470962	0.03821	0.0353998
Q6AYQ8	Acylpyruvase FAHD1, mitochondrial	17.0052	17.0212	17.0371	17.1213	16.9865	17.0542	16.9217	16.8571	16.88	16.9966	16.9932	16.9937	17.0772	16.9247	16.9877	17.081	17.0495	17.0303	17.024	16.9727	17.0142	17.1129	17.011	17.0774	17.5076	17.2205	17.3031	17.0211	17.054	16.8863	16.9945	16.9965	17.0536	17.0036	17.0671	17.3437	+	6	35.7	24.48	0	63.711	66	0.032868	-0.134854	-0.0266392	-0.024592	0.0324914
Q6AYR8	Secernin-2	11.2446	11.4652	11.5276	11.0837	11.8039	11.2543	11.3846	11.3821	11.4474	11.58	11.4991	11.4502	11.1986	11.5262	11.721	11.6174	11.777	11.8904	11.7332	11.6033	11.668	11.5275	11.6042	11.311	11.9635	11.8416	12.1366	11.4125	11.3807	11.4047	11.5098	11.4819	11.7616	11.6682	11.4809	11.9806	+	4	19.9	46.501	0	26.373	16	-0.0318175	-0.00779881	0.0972961	0.069461	0.349148
Q6AZ61	Lysosomal cobalamin transport escort protein LMBD1	13.6078	13.5204	13.4885	13.4632	13.6016	13.4469	13.7968	14.2385	13.8231	13.7033	13.5846	13.5354	13.7042	13.7331	13.5569	13.7045	13.8205	13.6915	13.5423	13.7671	13.3345	13.6168	13.7301	13.5642	13.917	13.7242	14.033	13.5389	13.5039	13.9528	13.6077	13.6647	13.7388	13.548	13.637	13.8914	+	1	3.4	61.018	0	18.752	9	-0.0350129	0.413918	0.0688557	0.125849	0.199946
F1LSA8	Echinoderm microtubule-associated protein-like 5	13.5705	13.541	13.613	13.8205	13.8379	13.7634	13.7097	13.7147	13.5542	13.8643	13.8022	13.7861	13.9161	13.7083	13.738	14.1298	13.791	13.9305	13.7064	13.3861	13.4997	13.6016	13.4839	13.6169	13.8662	13.8463	13.7753	13.5748	13.8073	13.6595	13.8176	13.7875	13.9504	13.5307	13.5675	13.8293	+	2	2.2	219.79	0	4.6611	5	0.232474	0.0847232	0.242738	0.212637	0.375625
G3V917	Protein TANC1	14.9871	15.0131	15.1504	14.5872	14.6777	14.7486	13.2185	13.5994	13.3869	14.3822	14.3696	14.5118	14.8086	14.8992	15.0053	15.2459	15.3231	15.317	14.17	14.162	14.2173	14.2504	14.2668	14.4086	15.6172	15.6426	15.8246	15.0502	14.6712	13.4016	14.4212	14.9044	15.2954	14.1831	14.3086	15.6948	+	5	4.3	200.35	0	10.936	14	-0.379017	-1.6486	-0.628949	-0.145814	0.245166
M0R5V7	Murinoglobulin-2	14.9244	14.9137	14.7569	15.0186	14.9462	15.1138	14.7472	14.477	14.6479	15.4348	15.3835	15.5307	14.5161	14.5784	14.6501	14.565	14.5151	14.6214	14.5074	14.2128	14.4283	15.3706	15.1824	15.2486	14.5509	14.6074	14.6122	14.865	15.0262	14.624	15.4497	14.5815	14.5672	14.3829	15.2672	14.5901	+	2	3.1	151.96	0	4.6127	6	0.161228	-0.240985	0.584681	-0.283441	-0.297782
Q6IN33	Calcipressin-1	12.9392	12.7711	13.0006	12.4998	12.8415	12.6304	12.6791	12.7823	12.8986	12.898	12.8522	12.7478	12.9558	13.1756	13.0098	12.9705	12.9608	12.8467	12.7805	12.8889	12.8645	13.3684	13.4195	13.4471	13.8085	13.9243	13.6863	12.9036	12.6573	12.7867	12.8327	13.0471	12.926	12.8446	13.4117	13.8064	+	2	15.6	22.948	0	14.08	4	-0.246368	-0.116942	-0.0709419	0.143455	0.0223774
Q6IRE4	Tumor susceptibility gene 101 protein	17.9327	17.9687	17.9248	17.8357	17.7415	17.7628	18.0031	17.9715	18.0375	17.604	17.5858	17.5251	17.6951	17.6967	17.6322	17.934	17.9019	17.9153	18.046	18.0215	17.993	17.835	17.7939	17.7125	17.77	17.7867	17.7246	17.9421	17.78	18.004	17.5716	17.6747	17.9171	18.0202	17.7805	17.7604	+	15	45	44.077	0	127.28	76	-0.162059	0.0619555	-0.370436	-0.267366	-0.0249821
Q6IUR5	Neudesin	15.5455	15.6553	15.5894	15.1442	15.3162	15.1694	15.7184	15.6054	15.6591	15.3157	15.381	15.275	15.4832	15.5494	15.4898	15.5709	15.6075	15.4528	15.7987	15.8429	15.8215	15.602	15.5245	15.5606	15.3641	15.4383	15.4242	15.5967	15.21	15.661	15.3239	15.5075	15.5437	15.821	15.5624	15.4089	+	5	46.2	18.991	0	33.581	26	-0.386777	0.0642055	-0.27287	-0.08928	-0.05303
Q6IUU3	Sulfhydryl oxidase 1	12.7545	12.6885	12.7762	12.6353	12.5563	12.7151	12.1729	12.4284	12.472	12.8393	12.6059	12.8613	12.5963	12.6525	12.8542	12.412	12.9231	12.824	12.3868	12.0484	12.1559	12.6007	12.2177	12.5587	12.5298	12.4132	12.7899	12.7397	12.6356	12.3577	12.7688	12.701	12.7197	12.197	12.459	12.5776	+	4	7.7	82.411	0	14.964	10	-0.104177	-0.382011	0.029083	-0.038755	-0.0200618
Q6IV68	Fanconi anemia group D2 protein homolog	10.4834	9.87314	10.5056	10.5103	9.4602	8.81037	10.7534	10.3846	10.1809	11.2408	10.3228	10.8531	10.4778	11.0685	10.4363	11.4063	11.1243	10.5392	10.6933	10.7186	10.4711	10.7084	9.72687	10.3797	11.0859	10.9444	10.9535	10.2874	9.59362	10.4396	10.8056	10.6609	11.0232	10.6277	10.2716	10.9946	+	3	4.3	163.62	0	8.8788	11	-0.693759	0.152258	0.518171	0.373478	0.735854
A2VD04	Habp2 protein	16.3929	16.4337	16.5645	16.3838	16.376	16.4384	16.158	16.1618	16.1044	16.5917	16.376	16.3999	16.4457	16.4256	16.5112	16.2944	16.4041	16.4351	16.095	16.268	16.2148	16.3226	16.3144	16.287	16.3349	16.4782	16.4916	16.4637	16.3994	16.1414	16.4559	16.4608	16.3779	16.1926	16.308	16.4349	+	1	1.7	57.651	0.0050345	1.9655	13	-0.0642996	-0.322332	-0.0078471	-0.00290512	-0.0858526
Q6LED0	Histone H3.1	14.3729	14.2328	14.3132	14.6872	14.7821	14.8161	14.7217	14.5419	14.702	14.7791	14.7639	14.8041	14.7156	14.7032	14.7109	14.471	14.4934	14.4235	14.7905	14.7919	14.6881	14.851	14.7935	14.8071	14.6796	14.6887	14.6307	14.3063	14.7618	14.6552	14.7824	14.7099	14.4626	14.7568	14.8172	14.6663	+	1	48.5	15.404	0	83.481	43	0.455474	0.348883	0.476047	0.403588	0.156291
Q6MGB6	E3 ubiquitin-protein ligase RING1	17.1756	17.2103	17.1897	17.1283	17.0552	17.1371	16.8259	16.7389	16.6913	17.4184	17.4762	17.5149	16.9428	16.9436	16.9452	16.9979	16.8982	16.9166	16.7164	16.6343	16.6179	17.3197	17.2877	17.3308	16.9904	16.9716	17.0032	17.1918	17.1069	16.752	17.4699	16.9439	16.9376	16.6562	17.3127	16.9884	+	4	22.4	42.66	0	21.545	13	-0.0849368	-0.439811	0.278023	-0.247982	-0.254273
Q6P0K8	Junction plakoglobin	17.2765	17.1676	17.3078	17.095	17.0181	17.1386	16.7389	16.6361	16.7004	17.6562	17.5491	17.7066	17.1462	17.0031	17.1073	16.9979	16.9417	16.9493	16.5561	16.3654	16.4837	17.4377	17.3447	17.4977	16.8732	16.7424	16.8501	17.2506	17.0839	16.6918	17.6373	17.0855	16.963	16.4684	17.4267	16.8219	+	9	29.1	81.8	0	61.813	34	-0.166748	-0.558839	0.386696	-0.165116	-0.287625
A0A0G2K645	Protein wntless homolog	17.0722	16.9959	16.9232	16.7786	16.7673	16.7188	16.0486	16.0923	16.2584	17.2464	17.227	17.1837	16.8377	16.7963	16.8434	16.5514	16.5351	16.5202	16.0975	16.0548	16.1495	17.3222	17.2112	17.2282	16.6468	16.6844	16.6704	16.9971	16.7549	16.1331	17.219	16.8258	16.5356	16.1006	17.2539	16.6672	+	5	8.6	60.265	0	7.2886	12	-0.242209	-0.86402	0.221925	-0.171326	-0.461559
Q6P6S3	B box and SPRY domain-containing protein	13.7235	13.5807	13.6629	15.0699	14.9265	14.3875	13.4891	13.5264	13.7675	13.9968	13.709	13.8159	13.649	13.6327	13.6982	13.7095	14.0223	13.9868	13.0598	13.5629	13.8204	13.6404	13.6927	13.6743	13.9593	13.8591	13.9119	13.6557	14.7946	13.5943	13.8406	13.66	13.9062	13.481	13.6691	13.9101	+	2	4.7	49.704	0	10.34	4	1.13894	-0.061367	0.184873	0.00426524	0.250534
Q6P747	Heterochromatin protein 1-binding protein 3	17.5143	17.48	17.4865	18.0333	18.0628	18.0084	17.4144	17.3205	17.4103	18.0923	18.1275	18.0841	17.9663	17.9532	17.9139	17.6176	17.598	17.6206	17.367	17.3425	17.3943	17.8697	17.8799	17.8892	18.0874	18.143	18.082	17.4936	18.0349	17.3817	18.1013	17.9445	17.6121	17.3679	17.8796	18.1041	+	16	36.7	60.806	0	135.37	81	0.541289	-0.111846	0.6077	0.450904	0.118524
Q6P752	Torsin-1A-interacting protein 2	15.2929	15.0403	15.0581	15.2511	15.2565	15.2345	15.4873	15.4081	15.5111	15.4182	15.2598	15.1739	15.2182	15.2252	15.1065	15.3563	15.2718	15.3518	15.1233	15.1495	15.2122	15.285	15.13	15.1585	15.4426	15.3457	15.4125	15.1304	15.2474	15.4689	15.284	15.1833	15.3266	15.1617	15.1911	15.4003	+	4	13.8	61.697	0	11.281	10	0.116951	0.338429	0.153527	0.0528928	0.19622
Q6P767	Pituitary tumor-transforming gene 1 protein-interacting protein	16.0223	16.0733	15.9312	15.9755	16.0326	15.94	15.9581	16.0766	15.9537	15.9047	15.8936	15.8328	16.0525	16.0188	15.9867	16.0267	15.9923	16.0687	15.8797	15.9985	15.842	15.9104	16.0265	15.9539	16.2689	16.1856	16.2305	16.0089	15.9827	15.9961	15.8771	16.0193	16.0292	15.9067	15.9636	16.2283	+	3	14.4	19.9	0	4.6364	12	-0.0261975	-0.012764	-0.131853	0.0104117	0.0203035
Q6P798	RCC1 and BTB domain-containing protein 2	14.2362	14.1754	14.2726	14.4195	14.4506	14.5013	13.9883	14.0478	14.0471	14.6528	14.2402	14.5967	14.4693	14.3924	14.4457	14.281	14.1665	14.224	13.7057	13.6752	13.6303	14.9001	14.6679	15.0074	15.5973	15.5255	15.6894	14.2281	14.4571	14.0277	14.4966	14.4358	14.2238	13.6704	14.8585	15.6041	+	2	7.1	60.122	0.00015288	3.1901	4	0.229056	-0.200342	0.268528	0.207738	-0.00422378
F1LQ50	Castration induced prostatic apoptosis-related protein 1	12.0467	11.7845	11.9303	11.6265	11.7263	11.9038	11.5305	11.4764	11.717	11.7143	11.7605	11.7361	11.5223	11.7077	12.0165	12.3371	11.9851	12.3247	11.6671	11.3358	12.0189	11.9303	11.432	11.3612	12.362	12.0285	12.121	11.9205	11.7522	11.5746	11.737	11.7488	12.2156	11.6739	11.5745	12.1705	+	1	7.1	30.699	0	6.4082	5	-0.168302	-0.345887	-0.183541	-0.171684	0.29513
Q6PEC1	Tubulin-specific chaperone A	18.0109	17.96	18.0266	17.4669	17.365	17.4304	17.8388	17.7609	17.7872	17.4958	17.4208	17.4903	17.7374	17.7671	17.7756	17.9064	17.8639	17.873	18.2193	18.1715	18.1782	18.1397	18.152	18.1881	17.6068	17.5423	17.5472	17.9992	17.4208	17.7956	17.469	17.76	17.8811	18.1897	18.1599	17.5654	+	8	56.5	12.744	0	91.692	41	-0.5784	-0.203553	-0.530196	-0.239127	-0.118044
G3V9N6	Protein YIF1B	14.0649	14.0853	14.0083	14.0388	14.2393	14.0582	14.1834	14.3426	14.3475	14.3016	14.0649	14.2533	14.1914	14.1803	14.2685	14.2699	14.1313	14.2433	13.9676	14.0212	13.8492	14.2161	14.1945	13.9178	14.2566	14.076	14.1862	14.0528	14.1121	14.2912	14.2066	14.2134	14.2149	13.946	14.1095	14.1729	+	3	17.8	40.174	0	52.433	18	0.0592845	0.238366	0.153792	0.160603	0.162042
Q6PEC4	S-phase kinase-associated protein 1	19.0842	19.1237	19.0925	18.8889	18.9239	18.8818	19.1664	19.1842	19.1544	18.9366	18.9258	18.9096	19.0265	19.0414	19.0057	18.8847	18.8617	18.8727	19.3511	19.3706	19.3341	19.1029	19.1227	19.073	18.7504	18.7889	18.7946	19.1002	18.8982	19.1683	18.924	19.0245	18.873	19.3519	19.0995	18.778	+	13	84.7	18.672	0	184.93	153	-0.202005	0.068169	-0.17616	-0.0756574	-0.227155
Q6RUV5	Ras-related C3 botulinum toxin substrate 1	19.5724	19.5569	19.5909	18.982	18.9817	18.9646	19.1465	19.1486	19.1084	18.9896	19.0239	18.9568	18.9454	19.003	18.9178	18.966	18.98	18.9834	18.9851	18.9611	18.9783	18.8743	18.9105	18.8232	18.8037	18.8624	18.7675	19.5734	18.9761	19.1345	18.9901	18.9554	18.9765	18.9748	18.8694	18.8112	+	4	38	21.45	0	33.09	76	-0.597305	-0.438903	-0.583317	-0.618018	-0.596946
Q6TEK3	Vitamin K epoxide reductase complex subunit 1-like protein 1	14.0682	14.0841	14.1645	13.9499	14.061	14.196	13.9073	13.956	13.8978	14.0582	14.0251	14.0048	14.0794	14.0263	14.2765	14.1575	14.1529	14.3343	13.8854	13.7839	13.7476	13.9178	13.8639	13.8364	14.3063	14.2757	14.5209	14.1056	14.0689	13.9204	14.0294	14.1274	14.2149	13.8056	13.8727	14.3676	+	3	14.8	19.778	0	5.3084	19	-0.0366669	-0.185224	-0.0762596	0.0217792	0.109316
Q6TMG5	NF-kappa-B essential modulator	14.7079	14.6986	14.6856	14.6697	14.4902	14.5607	14.841	14.8502	14.8954	14.5874	14.5168	14.4974	14.6736	14.3893	14.5911	14.9206	14.6622	14.7012	14.7463	14.5855	14.6453	14.6269	14.5336	14.624	15.0266	14.8433	14.7971	14.6974	14.5736	14.8622	14.5338	14.5513	14.7613	14.659	14.5948	14.889	+	6	14.8	48.066	0	24.385	18	-0.123807	0.164839	-0.163548	-0.146054	0.0639334
Q05BA4	Myadm protein	14.7002	14.6075	14.6785	14.6541	14.6999	14.5633	14.9133	15.2163	15.1828	14.817	14.9999	14.9124	14.6507	14.435	14.6267	14.5497	14.3915	14.5426	14.6742	14.8276	14.7467	14.7509	14.7789	14.8255	14.6671	14.4765	14.7753	14.6621	14.6391	15.1041	14.9098	14.5708	14.4946	14.7495	14.7851	14.6396	+	3	9.7	35.118	0	30.179	9	-0.0229861	0.442065	0.247717	-0.0912611	-0.167476
A0A0G2JXH3	Kin of IRRE-like protein 1	13.4302	13.3319	13.2285	13.0983	13.0763	13.0665	13.2234	13.2293	13.4192	12.9937	13.0957	13.2395	13.0842	13.3435	13.3483	13.2363	13.3338	13.3083	13.2228	13.1598	13.2176	13.2508	13.3105	13.1478	13.4926	13.449	13.598	13.3302	13.0804	13.2906	13.1097	13.2587	13.2928	13.2001	13.2364	13.5132	+	4	10	84.202	0	23.611	10	-0.249814	-0.0395816	-0.220536	-0.071543	-0.03737
Q6XVN8	Microtubule-associated proteins 1A/1B light chain 3A	15.4851	15.6613	15.5286	15.4744	15.6046	15.5425	15.1571	15.3168	15.3022	15.3315	15.5621	15.4796	15.2266	15.2149	15.2775	15.3992	15.3862	15.3175	15.5904	15.6237	15.6256	15.5762	15.7368	15.6066	15.2195	15.365	15.3359	15.5583	15.5405	15.2587	15.4577	15.2397	15.3676	15.6132	15.6399	15.3068	+	1	17.4	14.272	0	8.7123	9	-0.0178452	-0.299625	-0.100626	-0.318682	-0.190721
Q710E6	SUN domain-containing ossification factor	15.2578	15.1711	15.809	14.9067	14.668	15.0092	14.6952	14.1759	13.8959	14.9815	14.5892	14.9657	15.0299	14.8959	15.2912	15.4314	15.4063	15.8907	14.5854	14.37	14.2024	14.7357	14.6174	14.9144	15.8258	16.2386	16.9361	15.4126	14.8613	14.2557	14.8455	15.0723	15.5761	14.3859	14.7558	16.3335	+	1	9.4	139.26	0	22.374	16	-0.551333	-1.15693	-0.567141	-0.340276	0.163528
F1LMC2	Xin actin-binding repeat-containing protein 2	15.4445	15.5497	15.4642	15.4158	15.5716	15.4769	15.274	15.3979	15.3861	15.3787	15.4673	15.4155	15.4753	15.5221	15.5041	15.8171	15.8405	15.7591	15.5209	15.6082	15.4407	15.276	15.3893	15.3875	15.9713	15.8653	15.9289	15.4861	15.4881	15.3527	15.4205	15.5005	15.8056	15.5233	15.3509	15.9218	+	2	0.7	374.06	0	3.4708	12	0.00197851	-0.133428	-0.0655937	0.0144082	0.319453
Q75Q41	Mitochondrial import receptor subunit TOM22 homolog	15.8513	15.801	15.8534	16.179	16.0595	16.0952	16.0869	16.0937	15.9938	16.3655	16.2391	16.2051	16.2791	16.117	16.0886	16.2551	16.1529	16.1973	15.876	15.8023	15.8034	16.1389	16.0276	15.9166	16.365	16.2307	16.1357	15.8352	16.1112	16.0581	16.2699	16.1616	16.2018	15.8272	16.0277	16.2438	+	5	66.2	15.49	0	160.73	52	0.275994	0.222888	0.434649	0.326328	0.36656
Q76MX4	Transcription factor MafG	14.3984	14.7358	14.6976	14.538	14.6308	14.5588	14.5473	14.9339	14.7664	14.2185	14.4847	14.3956	14.2949	14.5405	14.436	14.6533	14.6178	14.611	14.4972	14.7824	14.6845	14.5729	14.7108	14.6088	15.0899	14.7636	14.7237	14.6106	14.5758	14.7492	14.3663	14.4238	14.6274	14.6547	14.6308	14.8591	+	3	14.3	20.532	0	6.8795	10	-0.034779	0.138581	-0.24437	-0.186831	0.0167507
Q78P75	Dynein light chain 2, cytoplasmic	16.2124	16.2265	16.1633	16.3422	16.3941	16.3115	16.3206	16.3883	16.2983	16.4184	16.3795	16.4719	16.3285	16.1318	16.2137	16.1675	16.188	16.1997	16.2666	16.2425	16.3185	16.312	16.2004	16.2228	16.1141	16.0757	16.0948	16.2007	16.3492	16.3358	16.4233	16.2246	16.1851	16.2759	16.2451	16.0949	+	3	50.6	10.35	0	33.108	41	0.148521	0.135028	0.222546	0.0239167	-0.0156717
Q78PB6	Nuclear distribution protein nudE-like 1	13.3773	13.2739	13.3544	13.1569	12.883	13.1067	13.3474	13.2584	13.315	13.0633	12.9247	13.0437	13.1295	12.9654	12.9243	13.5381	13.1344	13.4832	13.3078	13.1773	13.2997	13.1534	13.2706	13.3689	13.7072	13.6056	13.9461	13.3352	13.0488	13.3069	13.0106	13.0064	13.3852	13.2616	13.2643	13.7529	+	3	23.8	38.365	0	23.755	12	-0.28637	-0.0282742	-0.32464	-0.328811	0.0500063
F1MA13	tRNA (guanine(10)-N2)-methyltransferase homolog	15.8156	15.7894	15.8014	15.6777	15.6945	15.7077	15.6432	15.6004	15.6735	15.9819	16.0674	16.0231	15.7614	15.6431	15.6677	15.6331	15.5208	15.5798	15.5109	15.3937	15.5494	15.9282	15.9585	15.9479	15.5378	15.5964	15.5952	15.8021	15.6933	15.639	16.0241	15.6907	15.5779	15.4846	15.9449	15.5764	+	4	10.6	52.877	0	13.929	25	-0.108827	-0.163117	0.222036	-0.111366	-0.224201
A0A0G2K9J1	Heterogeneous nuclear ribonucleoprotein Q	11.964	11.6617	11.5182	11.3218	11.3598	11.6745	12.1813	12.0023	11.8598	11.2548	11.4857	11.6235	11.7848	11.7235	11.647	11.6096	11.2429	11.4841	11.8284	11.7444	11.5846	12.233	11.8029	11.5881	11.5609	11.1004	11.3819	11.7146	11.452	12.0145	11.4547	11.7184	11.4455	11.7191	11.8747	11.3478	+	2	47.1	59.692	0	35.221	6	-0.262643	0.299826	-0.259984	0.00379635	-0.26911
Q7TQ16	Cytochrome b-c1 complex subunit 8	15.7787	15.7185	15.7694	15.7672	15.7114	15.6982	15.5981	15.6213	15.6398	15.9127	15.917	15.7989	15.7448	15.7033	15.7814	16.0249	15.9921	16.0484	15.602	15.5314	15.5867	16.2309	16.2518	16.1149	15.9639	15.8903	15.9727	15.7555	15.7256	15.6197	15.8762	15.7432	16.0218	15.5734	16.1992	15.9423	+	3	34.1	9.8492	0	4.1198	22	-0.0299159	-0.13584	0.120659	-0.0123624	0.266229
Q7TQ84	UAP56-interacting factor	14.6729	14.7428	14.6906	14.945	15.1629	15.1523	14.5682	14.692	14.6798	15.0197	15.0108	14.8906	15.0234	15.0264	15.1208	14.6974	14.8978	14.7779	14.7295	14.7303	14.7024	14.8112	14.7836	14.8389	14.8741	14.9733	14.9622	14.7021	15.0867	14.6467	14.9737	15.0569	14.791	14.7207	14.8112	14.9366	+	4	17.7	35.642	0	23.759	19	0.384638	-0.0554457	0.271589	0.35476	0.0889445
Q7TQ94	Deaminated glutathione amidase	14.0092	13.9092	13.9926	13.9915	13.8162	13.9108	14.0983	14.3842	13.9108	14.1973	14.0348	14.1434	13.972	14.009	14.0798	14.2322	14.3771	14.2293	13.8866	13.9314	13.9223	14.049	13.9212	14.031	14.4568	14.1049	14.4405	13.9703	13.9061	14.1311	14.1252	14.0202	14.2795	13.9134	14.0004	14.3341	+	6	33	36.093	0	30.201	39	-0.0641906	0.160795	0.154841	0.0499167	0.309179
Q7TSE9	HCLS1-associated protein X-1	16.3691	16.3159	16.3193	16.3124	16.2828	16.2415	16.2011	16.1967	16.1359	16.2759	16.3086	16.1727	16.4494	16.3288	16.2826	16.5105	16.3579	16.3804	16.2203	16.2092	16.1714	16.2589	16.2301	16.1417	16.6527	16.5002	16.6222	16.3348	16.2789	16.1779	16.2524	16.3536	16.4163	16.2003	16.2103	16.5917	+	10	62.6	31.448	0	65.473	58	-0.0558421	-0.156835	-0.0823691	0.0188714	0.0815058
A0A0G2K8D7	T-box transcription factor TBX3	12.3138	12.1999	12.3431	12.5648	12.3309	12.4847	12.6614	12.2777	12.7047	12.4688	12.3541	12.4158	12.623	12.2131	12.4321	12.3821	12.4457	12.7085	12.4157	12.3363	12.5722	12.0334	12.5066	12.2118	11.9198	11.9467	11.9962	12.2856	12.4601	12.5479	12.4129	12.4228	12.5121	12.4414	12.2506	11.9542	+	4	10.1	77.123	0	14.584	13	0.17453	0.262306	0.12728	0.137151	0.226488
A0A0G2K9B2	Glycerophosphocholine phosphodiesterase GPCPD1	16.6979	16.7752	16.6678	16.3277	16.3468	16.3547	15.6838	15.482	15.4079	16.178	16.0758	16.0588	16.5897	16.7091	16.6422	16.8635	16.8842	16.8344	16.17	16.0142	15.9283	16.1101	16.0065	15.9547	17.0997	17.1759	17.1117	16.7136	16.3431	15.5246	16.1042	16.647	16.8607	16.0375	16.0238	17.1291	+	5	13.9	76.17	0	13.657	14	-0.370532	-1.18901	-0.609398	-0.0666312	0.14711
Q80ZG1	Synembryn-A	14.9021	14.8348	14.8471	14.8964	14.6855	14.9135	14.9293	14.7375	14.6373	14.9344	14.6842	14.7892	15.0973	14.8697	14.927	14.9801	14.933	15.0575	14.9052	14.609	14.8062	15.2908	15.2119	14.9702	15.0012	14.9323	14.9175	14.8613	14.8318	14.768	14.8026	14.9647	14.9902	14.7735	15.1576	14.9503	+	10	25.7	59.832	0	84.032	25	-0.0295366	-0.0933154	-0.0587418	0.103334	0.128884
A0A0G2K1S0	Pre-mRNA-splicing factor SLU7	13.0573	13.3586	12.9991	12.9422	13.047	13.0348	13.0532	13.0139	12.9079	13.122	12.9917	12.8976	12.9024	13.2089	12.9008	13.2336	13.4454	13.1408	13.0509	13.2611	12.8807	13.0362	12.7495	13.0218	13.3284	13.6617	13.2467	13.1383	13.008	12.9917	13.0038	13.004	13.2732	13.0642	12.9358	13.4123	+	6	16.2	65.988	0	15.353	11	-0.130315	-0.146649	-0.134569	-0.134327	0.134921
Q811A2	Bone marrow stromal antigen 2	14.7691	14.7795	14.8988	14.5684	14.7295	14.7197	14.7966	14.8031	14.7911	14.8499	15.0519	14.981	14.7528	14.7713	14.8882	14.6255	14.6116	14.5342	14.4912	14.5447	14.7083	14.6654	14.7672	14.8256	14.4423	14.5319	14.4962	14.8158	14.6725	14.7969	14.9609	14.8041	14.5904	14.5814	14.7527	14.4901	+	1	5.2	19.674	0.00015202	3.0574	8	-0.143287	-0.018842	0.145133	-0.0116878	-0.225373
Q811X6	Lambda-crystallin homolog	13.3086	13.5028	13.3209	13.1836	13.2231	13.2168	13.3956	13.4782	13.0143	13.3885	13.2825	13.2059	13.513	13.4235	13.2677	13.697	13.7478	13.4002	13.4839	13.1318	13.0462	13.3847	13.3528	13.2446	13.7481	14.0628	13.6471	13.3775	13.2078	13.296	13.2923	13.4014	13.615	13.2206	13.3274	13.8193	+	6	32.3	35.341	0	21.184	13	-0.169628	-0.0814263	-0.0851516	0.0239284	0.237524
Q8CGZ2	Afadin- and alpha-actinin-binding protein	16.3545	16.5772	16.4657	16.4772	16.616	16.5053	16.4928	16.565	16.543	16.6259	16.6951	16.5756	16.4577	16.5497	16.4793	16.442	16.6111	16.558	16.5374	16.7204	16.5575	16.8657	16.9549	16.8983	16.3368	16.4347	16.4405	16.4658	16.5328	16.5336	16.6322	16.4955	16.537	16.6051	16.9063	16.404	+	6	13.2	70.678	0	16.678	7	0.0670585	0.0677853	0.16641	0.0297592	0.0712217
F1M7Z9	Regulating synaptic membrane exocytosis protein 4	13.2452	13.1219	13.0426	13.0443	12.8566	13.084	12.7478	12.8713	12.6609	13.0298	12.9729	13.2051	12.8143	13.1065	12.952	13.0558	13.025	13.0128	12.734	12.7225	12.7818	13.1088	13.1281	13.0121	13.2951	12.9997	13.074	13.1366	12.995	12.76	13.0692	12.9576	13.0312	12.7461	13.083	13.123	+	2	15	26.74	0	11.064	7	-0.141591	-0.376608	-0.0673335	-0.179003	-0.105362
Q8CJB9	E3 ubiquitin-protein ligase BRE1B	18.928	18.8888	18.9262	18.7606	18.8066	18.7682	18.6156	18.6268	18.6352	19.2674	19.273	19.2834	18.7876	18.7882	18.7841	18.5018	18.4907	18.5072	18.4612	18.4818	18.4747	19.3118	19.3202	19.3298	18.4989	18.5115	18.5203	18.9144	18.7785	18.6259	19.2746	18.7866	18.4999	18.4726	19.3206	18.5102	+	19	27.5	113.84	0	150.75	75	-0.135881	-0.288477	0.360249	-0.127708	-0.414432
A0A0G2K7W8	Histidine triad nucleotide-binding protein 3	12.7288	12.7657	12.5888	12.7511	12.8206	12.9011	13.0642	13.1586	12.9292	12.9014	12.7331	12.5028	12.5574	12.6166	12.6332	12.8018	12.9225	12.8492	12.9897	12.9113	12.8383	12.6583	12.827	12.3958	13.0178	13.1595	13.0253	12.6944	12.8243	13.0507	12.7124	12.6024	12.8578	12.9131	12.627	13.0675	+	2	26.9	14.317	0	6.601	4	0.129835	0.35624	0.0179968	-0.0920384	0.163368
G3V8V6	ADP-ribose glycohydrolase MACROD1	13.6399	13.3318	13.1216	12.8743	12.7754	12.7077	12.2676	12.8429	12.7026	13.0501	12.9144	13.003	13.2414	13.3603	13.0733	13.0249	12.8558	12.7686	12.6634	12.4636	12.6722	13.4844	13.5141	13.127	13.1916	13.0681	12.9804	13.3645	12.7858	12.6044	12.9892	13.225	12.8831	12.5997	13.3752	13.08	+	4	28	27.078	0	12.94	11	-0.578655	-0.760079	-0.375262	-0.139458	-0.481331
Q8K585	High mobility group protein HMG-I/HMG-Y	14.4601	14.5296	14.4229	15.0023	14.9447	14.8284	14.3774	14.3458	14.4526	14.6625	14.7514	14.6225	14.7091	14.7205	14.6867	14.504	14.4467	14.3863	14.4536	14.5654	14.3896	14.7284	14.6237	14.5802	14.6654	14.7286	14.6779	14.4709	14.9251	14.3919	14.6788	14.7054	14.4457	14.4695	14.6441	14.6907	+	2	23.4	11.706	0	28.31	29	0.45425	-0.0789658	0.207936	0.234578	-0.0251986
Q8K5A9	Death domain-containing membrane protein NRADD	14.6686	14.7697	14.5286	14.5016	14.4457	14.5398	14.4236	14.1969	14.4614	14.7149	14.407	14.4861	14.4998	14.5602	14.4618	14.58	14.5744	14.5007	14.3628	14.1654	14.3885	14.4957	14.5082	14.4361	14.5763	14.7314	14.5344	14.6557	14.4957	14.3606	14.536	14.5073	14.5517	14.3055	14.48	14.614	+	7	47.4	24.399	0	20.819	25	-0.159964	-0.295033	-0.119646	-0.148376	-0.103982
Q8VH49	HIG1 domain family member 1A, mitochondrial	16.2169	16.2644	16.2583	16.1945	16.1545	16.2975	16.1552	16.2419	16.218	16.3251	16.2912	16.2899	16.4543	16.3856	16.512	16.4195	16.439	16.4331	16.1565	16.2142	16.1821	16.2424	16.2238	16.2798	16.6129	16.6033	16.6026	16.2465	16.2155	16.205	16.3021	16.4506	16.4305	16.1843	16.2487	16.6063	+	1	19.4	10.301	0	72.058	20	-0.0310358	-0.0415226	0.055516	0.204064	0.183985
Q8VIL3	ZW10 interactor	19.7105	19.7382	19.6843	19.4283	19.4437	19.4407	19.7559	19.7864	19.7606	19.2806	19.3064	19.3148	19.4523	19.5216	19.3935	19.6472	19.6556	19.6482	19.8464	19.843	19.8056	19.5972	19.6282	19.5761	19.3486	19.3672	19.3876	19.711	19.4376	19.7676	19.3006	19.4558	19.6504	19.8316	19.6005	19.3678	+	16	69.9	30.142	0	145.35	162	-0.273411	0.056634	-0.410398	-0.255206	-0.0606273
D4ABI6	Ubiquitin carboxyl-terminal hydrolase	17.0034	17.065	17.0277	17.1998	17.1448	17.1656	16.7747	16.7306	16.7737	16.7202	16.7717	16.7476	16.8742	16.9384	16.9305	16.8092	16.8904	16.8478	17.5103	17.5007	17.435	16.7814	16.814	16.8379	16.6775	16.7785	16.7162	17.032	17.17	16.7597	16.7465	16.9144	16.8491	17.482	16.8111	16.7241	+	11	55.2	26.109	0	74.151	49	0.138021	-0.272366	-0.285514	-0.117633	-0.182905
Q920H8	Hephaestin	16.6608	16.6397	16.6868	16.469	16.4075	16.5292	15.9806	16.0839	16.031	16.8775	16.9055	16.9733	16.5283	16.4897	16.594	16.3438	16.3733	16.3731	15.9199	16.0135	15.8726	16.851	16.8028	16.8389	16.4929	16.4179	16.5878	16.6624	16.4686	16.0318	16.9187	16.5373	16.3634	15.9354	16.8309	16.4996	+	1	0.7	129.59	0.008401	1.5606	6	-0.193886	-0.63061	0.256287	-0.125104	-0.299048
B2GUU9	Cryptochrome 2 (Photolyase-like)	16.5502	16.581	16.6027	16.3452	16.3565	16.3584	16.5629	16.5798	16.6554	16.4315	16.3967	16.4117	16.5493	16.6242	16.609	16.688	16.6436	16.7604	16.5209	16.512	16.5642	16.5626	16.5277	16.5633	16.397	16.4245	16.3962	16.578	16.3533	16.5994	16.4133	16.5942	16.6973	16.5324	16.5512	16.4059	+	3	6.1	67.107	0	11.737	15	-0.22463	0.0214097	-0.164687	0.0162284	0.119348
Q924Y4	Endothelial transcription factor GATA-2	12.8957	12.9169	12.7695	12.6186	12.6768	12.8737	13.133	12.8266	13.1461	12.6499	12.5307	12.6619	12.5629	12.6028	12.88	12.2819	12.0446	12.5156	12.5935	12.2497	12.713	12.5057	12.412	12.6433	12.4967	12.6165	12.7748	12.8607	12.723	13.0352	12.6142	12.6819	12.2807	12.5188	12.5203	12.6293	+	3	8.8	50.463	0	26.158	5	-0.137646	0.174528	-0.246509	-0.178774	-0.579957
Q99J86	Attractin	14.2786	14.243	14.1487	14.2006	14.0604	14.3087	14.1655	13.9272	13.8984	14.6524	14.4404	14.4616	14.4298	14.251	14.2789	14.0869	14.0653	14.1427	14.0559	13.9884	13.7165	14.5008	14.3438	14.4059	14.1826	14.0291	14.1803	14.2234	14.1899	13.997	14.5181	14.3199	14.0983	13.9202	14.4168	14.1307	+	6	5.1	158.67	0	10.293	10	-0.0335182	-0.226391	0.294691	0.0964725	-0.125119
A0A0G2KA75	Histone acetyltransferase	9.86591	9.47828	9.71281	9.9977	9.79631	9.616	9.87074	10.0489	9.68135	10.5318	10.5205	10.1226	10.085	9.98403	9.93196	10.5231	9.78661	10.4367	10.052	8.83784	9.33594	9.89404	10.0895	9.82679	10.1319	10.5594	9.99088	9.68567	9.80334	9.867	10.3916	10.0003	10.2488	9.40859	9.93677	10.2274	+	1	3.5	55.517	0.00045283	2.8985	2	0.117671	0.181338	0.705976	0.314673	0.563133
Q99MZ8	LIM and SH3 domain protein 1	17.9765	17.9511	17.9421	17.7451	17.7678	17.7424	17.7897	17.8212	17.7898	17.6495	17.7117	17.5934	17.5661	17.6847	17.5929	17.6734	17.7131	17.6119	18.008	17.9301	18.0082	17.9289	17.9828	17.9647	17.7657	17.8897	17.7614	17.9566	17.7518	17.8002	17.6515	17.6146	17.6662	17.9821	17.9588	17.8056	+	9	32.7	29.97	0	52.963	37	-0.204776	-0.156342	-0.305031	-0.342012	-0.290412
Q99P77	Nucleolar GTP-binding protein 1	13.9681	14.1153	14.0957	14.3696	14.2043	14.2159	13.9778	14.3035	14.0807	14.3679	14.475	14.314	14.2939	14.2268	14.2554	14.1174	14.2714	14.1478	14.0331	14.1763	13.9884	14.2508	14.3839	14.1142	14.3295	14.2044	14.2339	14.0597	14.2632	14.1207	14.3857	14.2587	14.1788	14.0659	14.2496	14.2559	+	2	16.8	74.287	0	15.96	6	0.203512	0.0609392	0.32594	0.198977	0.119124
Q9EPI1	Xylosyltransferase 1 (Fragment)	12.5477	12.2336	12.4853	12.5903	12.4209	12.7129	12.9228	12.7476	12.78	12.4229	12.4132	12.5888	12.601	12.3206	12.3931	12.7332	12.5328	12.7664	12.774	12.7995	12.9958	12.6343	12.2883	12.7802	12.5235	12.3784	12.5274	12.4222	12.5747	12.8168	12.475	12.4382	12.6775	12.8564	12.5676	12.4765	+	4	4.6	93.858	0	4.3323	8	0.152469	0.394601	0.0527929	0.0160244	0.255265
Q9ESV1	Leucine zipper protein 1	17.3155	17.3652	17.4205	17.2602	17.3773	17.288	16.8487	17.1356	16.9379	17.814	17.6972	17.7816	17.4131	17.3993	17.4994	17.1214	17.1452	17.1574	16.8483	17.0246	16.8861	17.6777	17.5769	17.6518	17.0497	17.2413	17.174	17.3671	17.3085	16.974	17.7643	17.4373	17.1414	16.9197	17.6355	17.155	+	8	8.6	117.17	0	15.936	17	-0.0585754	-0.393041	0.397206	0.070195	-0.22572
Q9JHE5	Sodium-coupled neutral amino acid transporter 2	14.9854	14.9862	14.9422	15.16	15.1772	15.1151	15.0494	15.0859	15.1242	15.2931	15.2999	15.1671	15.0999	14.9073	15.0166	14.8349	14.8023	14.785	15.0102	15.1203	14.8971	15.195	15.0757	15.2529	14.9823	14.9857	14.9655	14.9713	15.1508	15.0865	15.2534	15.0079	14.8074	15.0092	15.1745	14.9778	+	2	7.3	55.553	0	37.125	12	0.17948	0.115222	0.282112	0.0366447	-0.163853
Q9JI92	Syntenin-1	16.4762	16.4237	16.4634	16.2108	16.0648	16.2606	16.0735	16.0052	16.0943	16.297	16.2616	16.3457	16.582	16.4511	16.4431	16.4631	16.3528	16.5745	16.0889	16.026	16.213	16.3216	16.3283	16.1919	16.5518	16.3256	16.6585	16.4544	16.1787	16.0577	16.3014	16.492	16.4635	16.1093	16.2806	16.512	+	9	53.7	32.423	0	62.67	55	-0.275676	-0.396706	-0.152964	0.0376499	0.00906027
B3DM93	Programmed cell death protein 4	17.4408	17.5087	17.5107	17.5063	17.5232	17.5399	17.466	17.5145	17.4171	17.4496	17.5289	17.4756	17.4168	17.3353	17.459	17.3218	17.2755	17.3585	17.01	17.0174	16.9783	16.8519	16.8365	16.9525	16.8094	16.8476	16.937	17.4867	17.5231	17.4659	17.4847	17.4037	17.3186	17.0019	16.8803	16.8647	+	15	38.8	51.736	0	131.45	72	0.0363992	-0.0208362	-0.00204335	-0.0830109	-0.168143
Q9JIM4	Dual specificity protein phosphatase 12	13.981	13.8705	13.8767	13.7689	13.6679	13.7346	13.6228	13.6442	13.4278	13.9701	13.6928	13.6928	13.7582	13.8578	13.8194	13.9676	13.9687	13.8145	13.8315	13.7796	13.5957	13.8025	13.7475	13.6512	13.9148	13.8592	13.6806	13.9094	13.7238	13.565	13.7852	13.8118	13.9169	13.7356	13.7337	13.8182	+	2	10	37.196	0	26.01	8	-0.185611	-0.344443	-0.124167	-0.0976263	0.00750991
D3ZBB8	Cytoplasmic dynein 2 heavy chain 1	12.3354	12.4909	12.7189	12.5759	12.5722	12.6247	12.5625	12.6871	12.6905	12.4806	12.7898	12.9848	12.9076	13.0143	13.0099	12.7905	12.7127	12.6397	12.6652	12.6431	12.6479	12.6264	12.637	12.7631	12.7744	12.9554	13.0076	12.5151	12.5909	12.6467	12.7518	12.9773	12.7143	12.6521	12.6755	12.9125	+	10	3.9	492.16	0	27.054	28	0.0758412	0.131647	0.236688	0.462211	0.199257
A0A0G2K464	Secretory carrier-associated membrane protein	16.6641	16.6341	16.5487	16.4967	16.5175	16.4718	16.0654	16.353	16.3476	16.8311	16.6214	16.5667	16.4619	16.5677	16.5229	16.4027	16.6542	16.6737	16.1643	16.4877	16.3352	16.7994	16.4448	16.511	16.4663	16.7018	16.6743	16.6156	16.4953	16.2553	16.6731	16.5175	16.5769	16.3291	16.5851	16.6141	+	3	19.1	26.068	0	24.028	17	-0.120277	-0.360267	0.0574526	-0.0981177	-0.0387284
M0R5Q9	Glycerophosphodiester phosphodiesterase 1	14.5138	14.682	14.634	14.6254	14.4006	14.4458	14.3419	14.3233	14.2685	14.6637	14.3008	14.3758	14.4988	14.6465	14.6035	14.5151	14.782	14.8649	14.1975	14.4364	14.3416	14.616	14.2163	14.1228	14.6559	14.9652	15.0286	14.6099	14.4906	14.3113	14.4468	14.5829	14.7207	14.3252	14.3184	14.8832	+	2	8.8	32.047	0	14.425	5	-0.119298	-0.298656	-0.16314	-0.0269991	0.110776
F1MA36	Spectrin beta chain	18.3206	18.3902	18.3367	17.469	17.3967	17.3702	17.4183	17.4051	17.4434	18.1806	18.194	18.2112	18.8595	18.9291	18.913	17.4098	17.31	17.3348	16.949	16.8564	16.858	18.2592	18.2372	18.2669	16.9509	16.8689	16.9196	18.3492	17.412	17.4223	18.1953	18.9005	17.3516	16.8878	18.2544	16.9131	+	2	4.4	271.01	0	5.8657	24	-0.937206	-0.926887	-0.153909	0.551354	-0.997614
Q9QYF3	Unconventional myosin-Va	15.2648	15.0808	15.1575	15.2659	14.9813	15.0171	15.0151	14.8582	15.0112	14.9659	15.0477	14.9548	15.2859	15.1452	15.2539	15.2337	15.1145	15.2203	14.9033	14.8752	15.0077	15.0329	14.8723	14.9875	15.3942	15.3627	15.3937	15.1677	15.0881	14.9615	14.9895	15.2283	15.1895	14.9287	14.9642	15.3835	+	1	46	211.76	0.0041956	2.0812	7	-0.0796388	-0.206201	-0.178234	0.0606198	0.0217645
Q9QYW0	Protein AATF	14.9666	15.0461	15.1641	14.9214	14.983	15.1374	15.0465	15.1081	15.0906	14.9284	14.97	15.044	15.0623	15.1375	15.3672	15.0068	15.2144	15.3659	14.9929	14.9632	15.0302	14.9705	14.9086	15.0155	15.2504	15.2741	15.4732	15.0589	15.0139	15.0817	14.9808	15.189	15.1957	14.9954	14.9649	15.3325	+	13	33.3	59.496	0	66.212	38	-0.0450287	0.022797	-0.0781364	0.130067	0.136756
Q9QZH7	F-box/LRR-repeat protein 20	13.3877	13.4074	13.2936	13.3834	13.5119	13.3261	13.3311	13.4412	13.2927	13.3165	13.4832	13.2986	13.4033	13.7305	13.5754	13.4535	13.5878	13.4365	13.2613	13.3979	13.2974	13.2218	13.5898	13.4508	13.5965	13.8386	13.6443	13.3629	13.4071	13.355	13.3661	13.5697	13.4926	13.3189	13.4208	13.6931	+	3	15.9	30.46	0	11.248	12	0.0442517	-0.007891	0.00317356	0.206853	0.129702
Q9QZK8	Deoxyribonuclease-2-alpha	13.608	13.6787	13.4538	13.5286	13.4636	13.4565	13.4898	13.4433	13.5401	13.5528	13.4547	13.5731	13.4473	13.5506	13.6594	13.5035	13.4794	13.5118	13.3165	13.4734	13.392	13.653	13.9827	13.9239	13.5281	13.4737	13.5541	13.5802	13.4829	13.4911	13.5269	13.5524	13.4983	13.394	13.8532	13.5186	+	3	8.6	38.175	0	6.2677	10	-0.0972558	-0.0891091	-0.0533059	-0.0277127	-0.081885
Q9R0A8	HAUS augmin-like complex subunit 1	14.1498	14.3035	14.2746	13.927	14.001	14.0668	14.0316	14.0054	13.907	14.1403	13.9037	13.991	14.2197	14.119	14.2254	14.4865	14.7639	14.5935	14.3384	14.4373	14.462	14.1203	14.3337	14.2413	14.3398	14.402	14.397	14.2426	13.9983	13.9813	14.0117	14.188	14.6147	14.4126	14.2317	14.3796	+	3	11.5	31.497	0	10.815	13	-0.244325	-0.261303	-0.23095	-0.0546079	0.372032
G3V6K1	Transcobalamin 2, isoform CRA_a	14.528	14.4249	14.5752	14.5415	14.341	14.6197	14.5906	14.4162	14.5433	14.4982	14.3624	14.6011	14.5191	14.6008	14.6402	14.4041	14.5275	14.5375	14.2151	14.203	14.4037	14.1314	14.2413	14.4282	13.9165	14.0713	14.3365	14.5093	14.5007	14.5167	14.4873	14.5867	14.4897	14.2739	14.2669	14.1081	+	3	10.3	47.516	0	29.499	8	-0.00858407	0.00737097	-0.0220785	0.0773904	-0.0196256
Q9R0I8	Phosphatidylinositol 5-phosphate 4-kinase type-2 alpha	14.8789	14.9599	14.9241	14.8092	14.8648	14.8771	14.9571	14.7311	14.9413	14.7636	14.8491	14.9139	14.9845	14.9948	14.896	15.0633	15.0482	15.0152	14.8004	14.7976	14.9231	14.7908	14.8319	14.8638	15.1864	15.3774	15.2592	14.921	14.8504	14.8765	14.8422	14.9584	15.0422	14.8404	14.8288	15.2743	+	5	25.1	46.209	0	29.337	18	-0.0706206	-0.0444692	-0.0787483	0.0374512	0.121262
Q9R0T4	Cadherin-1	17.3222	17.3635	17.268	17.2631	17.1855	17.2408	17.0986	17.0439	17.0123	17.7029	17.6017	17.5776	17.1812	17.2672	17.2297	17.0836	17.0313	17.14	16.9369	16.8324	16.9712	17.6716	17.5505	17.5362	17.118	17.1223	17.1685	17.3179	17.2298	17.0516	17.6274	17.226	17.085	16.9135	17.5861	17.1363	+	10	20	98.714	0	44.359	48	-0.0880973	-0.26629	0.309511	-0.0918667	-0.232936
Q9R1D1	Transcriptional repressor CTCF	16.4963	16.4369	16.5116	16.583	16.558	16.5999	16.598	16.5909	16.6212	16.5429	16.4395	16.5099	16.6027	16.5722	16.5836	16.2573	16.2317	16.2822	16.4862	16.4395	16.5664	16.6207	16.5507	16.605	16.4102	16.3561	16.3102	16.4816	16.5803	16.6034	16.4975	16.5862	16.2571	16.4974	16.5922	16.3589	+	11	26.2	83.879	0	66.194	45	0.0986798	0.121771	0.0158533	0.104562	-0.22452
Q924K5	Myocilin	16.2801	16.2281	16.3872	16.1675	16.1743	16.2966	15.8583	16.0261	16.2044	16.679	16.4611	16.5598	16.1947	16.1724	16.357	15.8972	15.979	16.1694	15.586	15.8802	16.0589	16.59	16.4362	16.5362	15.749	15.9511	16.0843	16.2985	16.2128	16.0296	16.5666	16.2414	16.0152	15.8417	16.5208	15.9281	+	2	3.5	55.094	0.0066553	1.7079	11	-0.0856346	-0.268864	0.268157	-0.0570659	-0.283293
A0A0G2K199	Procollagen-proline 3-dioxygenase	14.406	14.7128	14.5887	14.5139	14.5527	14.3948	14.432	14.2855	14.222	14.5419	14.8548	14.7597	14.3741	14.5519	14.4316	14.3499	14.2821	14.1599	14.4088	14.1948	14.1372	14.4888	14.9834	14.9072	14.4061	14.4523	14.2394	14.5691	14.4871	14.3132	14.7188	14.4526	14.264	14.2469	14.7931	14.3659	+	4	9.6	83.513	0	19.49	11	-0.082011	-0.255964	0.149665	-0.116582	-0.305156
Q9R1U5	Serine/threonine-protein kinase SIK1	11.103	11.0675	10.5748	10.3739	10.8823	10.6438	10.2453	11.2386	9.89983	10.9752	11.2407	10.8799	11.1357	10.9625	10.8364	10.873	11.2919	11.2094	10.2782	10.9719	10.6839	11.2571	11.4947	11.2332	11.5638	12.3363	11.9393	10.9151	10.6333	10.4612	11.0319	10.9782	11.1248	10.6447	11.3283	11.9465	+	2	7.7	84.908	0	16.902	6	-0.281784	-0.453871	0.116834	0.0630834	0.209646
Q9WU49	Calcium-regulated heat stable protein 1	14.5948	14.5591	14.5413	14.4737	14.4814	14.4451	14.4083	14.4936	14.4002	14.6198	14.5897	14.6014	14.527	14.7137	14.65	14.7109	14.7729	14.6667	14.6962	14.7732	14.728	14.8477	14.9653	14.9316	14.9996	15.1759	14.8217	14.565	14.4667	14.434	14.6036	14.6302	14.7168	14.7325	14.9149	14.999	+	3	42.9	15.906	0	58.374	17	-0.0982921	-0.130994	0.0386146	0.0651926	0.151819
F1LNT8	Vesicle-associated membrane protein 8	15.7215	15.5125	15.5566	16.2057	16.2077	16.2087	16.0688	16.0756	16.0751	16.3872	16.3595	16.2669	16.1321	16.0412	16.1296	15.8212	15.6513	15.7262	15.6959	15.5747	15.5966	16.21	16.1527	16.0969	16.103	15.9327	16.0698	15.5969	16.2074	16.0732	16.3378	16.101	15.7329	15.6224	16.1532	16.0352	+	2	24.2	11.189	0	7.8185	6	0.610486	0.476257	0.740947	0.504076	0.135993
Q9WUL0	DNA topoisomerase 1	20.7768	20.7642	20.7675	20.9414	20.9408	20.9262	20.6666	20.6669	20.6647	20.7731	20.7773	20.769	20.801	20.7968	20.804	20.4596	20.4563	20.4536	20.7158	20.6909	20.7164	20.7745	20.7629	20.7627	20.8835	20.8666	20.8496	20.7695	20.9361	20.6661	20.7731	20.8006	20.4565	20.7077	20.7667	20.8666	+	38	46.3	90.759	0	323.31	285	0.166665	-0.10341	0.00366216	0.0311293	-0.312968
Q9WUS0	Adenylate kinase 4, mitochondrial	14.6489	14.6943	14.501	14.6161	14.5589	14.5934	14.6998	14.4465	14.6012	14.624	14.6359	14.448	14.6968	14.6639	14.588	14.8281	14.7266	14.5097	14.3981	14.2687	14.5615	14.6504	14.688	14.5599	15.1638	14.9331	14.8386	14.6147	14.5895	14.5825	14.5693	14.6496	14.6882	14.4095	14.6328	14.9785	+	5	36.3	25.203	0	47.901	24	-0.0252238	-0.0322116	-0.0454012	0.0348537	0.0734552
D4A4R8	Circadian locomoter output cycles protein kaput	9.66541	9.83728	9.52524	9.43072	9.68711	9.55643	9.64391	8.59974	8.88737	9.64032	10.041	10.56	9.03392	9.81145	9.95851	10.2668	10.4147	10.1964	9.02561	9.14877	9.46988	9.19016	10.1165	9.9344	9.77814	10.1001	10.7171	9.67598	9.55809	9.04367	10.0804	9.6013	10.2926	9.21476	9.74701	10.1984	+	1	3.7	94.107	0	3.6251	2	-0.11789	-0.632308	0.404458	-0.0746837	0.616644
B0K006	Claudin	15.7628	15.7467	15.7312	15.6546	15.6424	15.608	15.256	15.5224	15.3684	15.6952	15.7189	15.7357	15.7696	15.7855	15.7403	15.7743	15.8002	15.8781	15.4624	15.6378	15.4872	15.7591	15.6685	15.7202	15.9528	15.9243	15.9642	15.7469	15.635	15.3823	15.7166	15.7651	15.8175	15.5292	15.7159	15.9471	+	2	15.6	22.431	0	18.008	24	-0.111928	-0.36464	-0.0303173	0.0182397	0.0706152
Q9Z1N1	Fructose-1,6-bisphosphatase isozyme 2	12.445	12.3344	12.1161	12.1346	11.8318	11.4991	12.4676	11.8102	11.7278	12.437	12.3435	12.2339	12.2024	12.0486	12.4788	12.4877	12.3461	12.0254	11.8649	11.8147	11.309	12.533	12.5503	12.0404	12.5487	12.5559	12.1868	12.2985	11.8218	12.0019	12.3381	12.2433	12.2864	11.6628	12.3745	12.4305	+	2	10.9	36.887	0	13.532	12	-0.476704	-0.296668	0.0396036	-0.0552367	-0.0121138
Q9Z269	Vesicle-associated membrane protein-associated protein B	19.1938	19.1392	19.0959	19.1552	19.0733	19.0781	19.4579	19.4435	19.4005	19.058	18.998	18.9672	19.0547	19.0095	18.979	19.1262	19.0794	19.0445	19.3905	19.3786	19.3369	19.1238	19.0639	19.0478	18.8174	18.7376	18.7305	19.1429	19.1022	19.434	19.0077	19.0144	19.0834	19.3687	19.0785	18.7618	+	9	53.5	26.916	0	248.51	96	-0.040755	0.291015	-0.135211	-0.128559	-0.0595604
A0A096MJ27	VWFA domain-containing protein (Fragment)	15.9295	15.9918	15.9937	15.8123	15.8713	15.7911	15.2555	15.4335	15.3554	16.0228	16.0406	16.0332	15.9046	15.8209	15.8761	15.7002	15.7106	15.7776	15.2954	15.2709	15.3846	15.9271	15.9861	15.9629	15.9352	15.9568	15.8579	15.9717	15.8249	15.3481	16.0322	15.8672	15.7294	15.3169	15.9587	15.9166	+	2	3	117.89	0	4.4891	6	-0.146776	-0.623576	0.0604992	-0.104509	-0.242255
A0A096MJ89	Arrestin-C	14.3011	14.5606	14.2023	13.5868	13.5869	13.495	12.1624	11.5886	12.03	13.1308	13.17	12.9203	13.9883	14.1055	13.8893	14.6116	14.7898	14.5423	12.7656	12.803	12.7844	12.9118	13.1675	12.975	15.1408	15.4212	15.0598	14.3547	13.5562	11.927	13.0737	13.9944	14.6479	12.7844	13.0181	15.2073	+	2	4.7	42.207	0.00045208	2.8687	14	-0.798461	-2.42769	-1.28098	-0.360291	0.293237
A0A096MJ94	BMS1 ribosome biogenesis factor (Fragment)	14.3842	14.2646	14.1645	14.6453	14.4229	14.5097	14.271	14.1328	14.1433	14.6902	14.5352	14.5435	14.5658	14.3899	14.4555	14.4299	14.4767	14.4703	14.4121	14.0778	14.3068	14.4092	14.2691	14.2146	14.8311	14.654	14.5332	14.2711	14.526	14.1824	14.5896	14.4704	14.459	14.2656	14.2976	14.6728	+	13	22.4	117.84	0	150.08	35	0.254887	-0.0886971	0.318517	0.199349	0.187915
A0A096MJI4	GRB10-interacting GYF protein 2 (Fragment)	15.2832	15.1563	15.0716	15.1009	14.9659	14.9369	14.6494	14.7083	14.7058	14.8932	14.996	14.9778	15.2879	15.0827	15.0797	15.2772	15.2309	15.2899	14.831	14.8962	14.7602	15.0027	14.9602	14.8767	15.5358	15.4067	15.3957	15.1703	15.0012	14.6878	14.9557	15.1501	15.266	14.8291	14.9465	15.4461	+	6	16.4	64.047	0	27.996	27	-0.169121	-0.482527	-0.214638	-0.0202401	0.0956685
D3ZDW2	Small EDRK-rich factor 1	14.9027	14.9167	14.9729	14.6138	14.5187	14.783	14.8214	14.9292	15.0862	14.4126	14.1347	14.4575	14.3923	14.239	14.4557	14.3793	14.5168	14.6241	15.0856	15.1075	15.2059	14.6524	14.6343	14.7862	14.2025	14.1406	14.198	14.9308	14.6385	14.9456	14.3349	14.3623	14.5067	15.133	14.691	14.1804	+	1	13.6	6.9909	0.0051739	1.9611	4	-0.2923	0.0148341	-0.595821	-0.568442	-0.424036
A0A096MKC0	GRB10-interacting GYF protein 2 (Fragment)	16.1129	16.0756	16.1106	15.9984	16.0272	15.9546	16.0814	15.8928	15.6323	16.0883	16.214	16.2075	16.3796	16.3897	16.4506	16.3824	16.5572	16.7728	16.035	15.9095	15.7937	16.2801	16.4278	16.5791	16.3081	16.3401	16.5304	16.0997	15.9934	15.8689	16.1699	16.4066	16.5708	15.9127	16.429	16.3929	+	10	25.7	83.432	0	102.82	28	-0.106272	-0.23083	0.0702458	0.306932	0.471096
A0A0G2K4W3	Mediator complex subunit 12	14.7768	14.9764	14.9244	14.6098	14.7519	14.7968	14.5165	14.6342	14.6101	14.5239	14.7663	14.7975	14.8059	14.9749	14.9257	14.8663	14.9787	15.0758	14.5504	14.5537	14.7578	14.5576	14.7209	14.7967	15.0331	15.1774	15.148	14.8925	14.7195	14.5869	14.6959	14.9021	14.9736	14.6206	14.6917	15.1195	+	8	6.5	241.88	0	17.396	19	-0.173012	-0.305625	-0.196625	0.00960899	0.081077
A0A096MKH2	Similar to RIKEN cDNA 1110059P08	15.8736	15.7751	15.8561	15.5772	15.6176	15.5538	15.7467	15.7651	15.7238	15.7877	15.7608	15.7086	15.8317	15.7748	15.8751	15.9961	15.8985	15.9338	15.9449	15.9559	16.0581	15.8045	15.8649	15.8299	15.8186	15.6494	15.6434	15.8349	15.5829	15.7452	15.7524	15.8272	15.9428	15.9863	15.8331	15.7038	+	6	27.5	33.975	0	121.24	43	-0.252075	-0.0897264	-0.0825881	-0.00774629	0.107822
A0A1B0GWS5	Complement C5 (Fragment)	14.9775	14.7779	14.8585	14.9361	14.656	14.6692	14.5778	14.4698	14.2751	15.0874	14.9285	15.0344	14.851	14.7297	14.7308	14.8889	14.6805	14.6782	14.5354	14.3477	14.3505	15.0566	14.8201	14.9937	15.1145	14.7247	14.9314	14.8713	14.7538	14.4409	15.0168	14.7705	14.7492	14.4112	14.9568	14.9235	+	3	5.9	150.91	0	3.6503	8	-0.117549	-0.430416	0.145462	-0.100821	-0.122116
M0R4L3	PTS1-BP	15.2502	15.1095	15.0645	15.0918	15.0424	15.0374	14.7276	14.8361	14.8984	15.4924	15.2771	15.2216	15.0955	15.1361	15.1549	15.1218	15.143	15.1074	14.7897	14.7016	14.7929	15.3117	15.3037	15.1171	15.352	15.2294	15.2754	15.1414	15.0572	14.8207	15.3304	15.1289	15.1241	14.7614	15.2441	15.2856	+	11	30.1	67.03	0	32.294	36	-0.0841577	-0.320692	0.188981	-0.0125334	-0.0173327
A0A0G2JSM4	BET1-like protein	14.769	14.7022	14.7977	14.8215	14.7426	14.913	14.9208	14.7864	15.0395	15.0396	14.9687	15.132	14.8369	14.8104	14.9185	14.7065	14.6753	14.7615	14.4885	14.5595	14.6759	14.8312	14.7227	14.7715	14.8404	14.927	14.8872	14.7563	14.8257	14.9156	15.0467	14.8553	14.7144	14.5746	14.7751	14.8849	+	4	47.7	12.41	0	39.754	12	0.0693766	0.159278	0.290441	0.0989705	-0.0418675
A0A0G2JSY8	Transcription factor jun-B	16.0444	16.0102	15.9412	15.8002	15.8014	15.886	16.0703	16.1389	16.0604	15.7497	15.792	15.7158	16.0196	15.9796	15.9655	16.2792	16.2127	16.2329	17.1407	17.1444	17.1429	17.7798	17.7609	17.7928	18.2441	18.1761	18.2175	15.9986	15.8292	16.0899	15.7525	15.9882	16.2416	17.1427	17.7778	18.2126	+	7	31.7	35.795	0	138.9	35	-0.169395	0.0912558	-0.246143	-0.0103807	0.242965
A0A0G2JT63	Cytoplasmic FMR1-interacting protein 2	14.7563	14.5899	14.6458	14.9234	14.7125	14.7447	14.7771	14.8104	14.8424	14.6529	14.7507	14.7613	14.6669	14.4993	14.7302	15.2327	15.08	14.8702	14.9896	14.7977	14.8212	14.8576	14.6361	14.7725	15.0467	14.87	14.817	14.664	14.7935	14.81	14.7216	14.6322	15.061	14.8695	14.7554	14.9112	+	13	24.8	112.03	0	36.13	30	0.129543	0.146004	0.0576713	-0.031818	0.396978
D4AEG5	RNA helicase	14.3181	14.2884	14.1743	14.3089	14.383	14.0837	14.6279	14.7134	14.6181	14.3795	14.5289	14.3475	14.398	14.2927	14.388	14.2483	14.3196	14.1669	14.2567	14.3769	14.2541	14.3691	14.2889	14.2815	14.3908	14.4676	14.2543	14.2603	14.2585	14.6531	14.4186	14.3596	14.245	14.2959	14.3132	14.3709	+	6	14	75.895	0	24.149	15	-0.00175449	0.392847	0.15834	0.0992731	-0.0153335
A0A0G2JTX2	PRA1 family protein	15.6483	15.5697	15.5155	15.5528	15.4281	15.3677	15.3708	15.2747	15.3205	15.4969	15.4521	15.3757	15.6167	15.4998	15.3589	15.8769	15.7708	15.8671	15.4266	15.3286	15.2165	15.4628	15.3696	15.0992	15.8545	15.6946	15.6692	15.5778	15.4495	15.322	15.4416	15.4918	15.8383	15.3239	15.3105	15.7394	+	4	23	19.078	0	13.155	39	-0.128291	-0.255832	-0.136262	-0.0860344	0.260442
Q9Z296	Putative glycogen storage disease type 1b protein	16.2323	15.986	16.1119	16.0494	15.8655	16.0337	15.5395	15.2964	15.569	16.6588	16.3244	16.4743	15.8314	15.8457	15.7661	15.6992	15.781	15.7357	15.4955	15.2312	15.4749	16.5902	16.3315	16.4406	15.8235	15.7978	15.8235	16.1101	15.9829	15.4683	16.4858	15.8144	15.7386	15.4005	16.4541	15.8149	+	1	2.1	46.304	0.0014841	2.6131	8	-0.127221	-0.641788	0.375715	-0.295668	-0.371448
A0A0G2JUD4	Selenoprotein I	15.8385	15.9192	15.799	15.7718	15.8751	15.8119	16.1256	16.045	16.284	15.893	15.8497	15.8994	15.9978	15.9868	16.0036	15.8632	16.0841	15.8978	15.6135	15.8715	15.8046	15.7635	15.9163	15.852	15.9755	16.1095	16.1793	15.8522	15.8196	16.1516	15.8807	15.9961	15.9484	15.7632	15.8439	16.0881	+	3	7.3	43.991	0	27.362	22	-0.0326214	0.299325	0.028473	0.14382	0.0961358
A0A0G2JUM3	Protein XRP2	16.1692	16.2933	16.2843	16.4768	16.5247	16.4565	16.926	16.9184	16.8561	16.3266	16.4186	16.3193	15.9645	16.1531	16.0088	15.9705	16.15	16.0509	16.6936	16.6746	16.6085	16.3484	16.4592	16.3714	15.6243	15.9579	15.8179	16.2489	16.486	16.9002	16.3548	16.0421	16.0571	16.6589	16.393	15.8	+	5	18.8	44.775	0	15.732	15	0.23709	0.651241	0.105923	-0.206777	-0.191784
A0A0G2JUV6	Sorting nexin 14	10.5007	10.3747	10.999	10.6547	10.3292	10.6719	10.2412	10.2721	9.59355	9.64388	10.5677	9.98142	10.7183	10.4524	10.577	11.0967	10.8921	11.0539	10.3304	10.6319	10.2813	10.6547	10.4734	9.97821	11.1409	10.6896	11.508	10.6248	10.552	10.0356	10.0643	10.5826	11.0142	10.4145	10.3688	11.1129	+	2	4	72.74	0	4.3736	4	-0.0728471	-0.589204	-0.560478	-0.0422051	0.389416
A0A0G2JUZ3	Myb-related transcription factor, partner of profilin	16.2734	16.2228	16.3296	16.1828	16.1647	16.147	15.7807	15.776	15.7665	16.4746	16.4742	16.4371	16.2506	16.3215	16.3345	16.1611	16.1634	16.1515	15.7072	15.6187	15.7238	16.3636	16.3243	16.4045	16.3584	16.3542	16.3939	16.2753	16.1648	15.7744	16.462	16.3022	16.1586	15.6832	16.3641	16.3689	+	2	12	41.594	0	3.4702	13	-0.110465	-0.500904	0.186693	0.0269204	-0.116651
A0A0G2JVD0	RNA binding motif protein 28 (Predicted), isoform CRA_b	15.1048	14.9593	15.0389	15.357	15.3941	15.4147	15.0676	14.7652	14.8317	15.338	15.2871	15.3189	15.457	15.3761	15.4595	15.2009	15.2328	15.1515	15.0916	14.7674	14.893	15.2423	15.1872	15.2547	15.6099	15.7133	15.6779	15.0343	15.3886	14.8882	15.3147	15.4309	15.1951	14.9173	15.2281	15.667	+	8	15	78.235	0	35.701	36	0.35424	-0.146181	0.280321	0.396524	0.160728
A0A0G2JVL6	NADH dehydrogenase [ubiquinone] 1 alpha subcomplex subunit 8	18.3419	18.3984	18.3534	18.1599	18.1966	18.1584	18.362	18.4438	18.4676	18.3007	18.3027	18.2673	18.1159	18.1247	18.0782	18.1783	18.2253	18.2029	18.5253	18.5569	18.5633	18.4156	18.4558	18.4232	18.0543	18.0174	18.028	18.3646	18.1716	18.4245	18.2902	18.1063	18.2022	18.5485	18.4315	18.0333	+	8	56.4	19.965	0	66.37	62	-0.192947	0.0599082	-0.0743446	-0.258294	-0.162374
A0A0G2JWM4	Forkhead box J3	10.2586	10.4484	9.83047	9.81242	10.2173	9.70047	10.864	9.96012	10.4276	10.0816	9.60596	10.3748	10.215	9.74234	9.95349	11.1138	10.7761	11.0374	10.4189	10.3166	10.4652	10.1566	9.80017	9.93118	10.6648	11.016	10.5028	10.1792	9.91007	10.4172	10.0208	9.97027	10.9758	10.4002	9.96263	10.7279	+	1	3.6	70.141	0	3.3568	3	-0.269085	0.238086	-0.158373	-0.20889	0.796636
A0A0G2JWZ2	Amine oxidase	12.8458	12.8819	13.1142	12.3688	12.7102	13.0072	12.332	12.5351	12.4938	13.0636	13.2157	13.0669	12.8617	12.8633	12.9897	12.6343	12.6894	13.0649	12.1544	12.2569	12.309	12.9158	13.2197	13.0807	12.9234	12.765	13.2118	12.9473	12.6954	12.4536	13.1154	12.9049	12.7962	12.2401	13.0721	12.9667	+	1	8	151.65	0.00015165	3.0071	14	-0.251898	-0.493657	0.168134	-0.0423996	-0.151124
B1WBZ5	Nusap1 protein	15.3278	15.4118	15.3421	15.6377	15.6817	15.558	15.5185	15.5349	15.4015	15.5628	15.6075	15.5232	15.505	15.6346	15.4835	15.2668	15.4581	15.1471	15.325	15.3963	15.2891	15.524	15.5618	15.4285	15.4938	15.6652	15.5176	15.3606	15.6258	15.485	15.5645	15.541	15.2907	15.3368	15.5048	15.5589	+	5	13.9	47.412	0	17.691	16	0.265264	0.124385	0.203963	0.180466	-0.0698944
A0A0G2JXW4	Heterogeneous nuclear ribonucleoprotein C, isoform CRA_a	13.7551	13.7351	14.0352	13.5974	13.7433	13.727	13.552	13.5569	13.5904	13.6616	13.5399	13.8597	13.8211	13.6428	13.9061	13.6581	13.508	13.7059	13.4277	13.4998	13.5019	13.6113	13.4992	13.592	14.2984	14.2314	14.2059	13.8418	13.6892	13.5664	13.687	13.79	13.624	13.4765	13.5675	14.2452	+	1	50.8	34.384	0	69.535	14	-0.152526	-0.275347	-0.154725	-0.0517784	-0.2178
A0A0G2JY25	Uncharacterized protein	13.4604	13.4595	13.7519	13.2683	13.0112	13.1648	15.3106	14.9723	14.8861	13.5264	13.3744	13.4409	13.0369	13.0304	12.9652	13.5688	13.5949	13.8184	13.783	13.3051	13.4566	13.6889	13.5379	13.5963	14.443	14.3716	14.4191	13.5573	13.1481	15.0563	13.4472	13.0108	13.6607	13.5149	13.6077	14.4112	+	1	0.5	235.74	0.0044765	2.0354	6	-0.409169	1.49905	-0.110046	-0.546423	0.103415
A0A0G2JY68	Ribosomal L1 domain-containing protein 1-like	17.264	17.1511	17.2604	17.6521	17.6517	17.681	17.1427	16.9879	17.1584	17.6066	17.594	17.641	17.6314	17.5091	17.6559	17.4051	17.27	17.3436	17.1677	17.1079	17.1503	17.4126	17.3542	17.466	17.9302	17.7512	17.838	17.2252	17.6616	17.0963	17.6139	17.5988	17.3396	17.142	17.411	17.8398	+	6	41.7	51.488	0	268.99	91	0.436437	-0.128842	0.388694	0.373634	0.114409
A0A0G2JYD4	Vacuolar protein sorting 13 homolog D	13.6564	14.0397	14.0626	13.8369	14.1065	14.0457	13.9362	14.2684	14.2761	13.7609	13.8363	13.8312	13.7476	13.7456	13.8446	13.8883	13.5193	13.5931	13.5673	13.8339	13.7563	13.5138	13.3886	13.2586	13.6677	12.9959	13.2117	13.9196	13.9964	14.1602	13.8095	13.7793	13.6669	13.7192	13.387	13.2918	+	2	0.5	487.85	0	5.2391	4	0.0767854	0.240664	-0.110093	-0.140313	-0.252684
A0A0G2JYG4	Protein SHQ1 homolog	14.2942	14.3636	14.4051	14.1423	14.3716	14.3839	14.0954	14.2617	14.2865	14.0227	14.1062	14.2711	14.158	14.0173	14.1646	14.3795	14.4158	14.4309	14.2513	14.2522	14.3045	14.0715	14.1548	14.1315	14.4634	14.5732	14.6713	14.3543	14.2992	14.2145	14.1334	14.1133	14.4087	14.2693	14.1193	14.5693	+	3	6.6	57.568	0	4.1671	8	-0.0550385	-0.139791	-0.220915	-0.240967	0.0544574
F1LR77	Tetratricopeptide repeat domain 13	13.0721	12.9155	12.7036	12.8782	12.6114	12.4622	13.0264	13.3719	13.0515	13.1047	13.0346	12.8815	13.2419	13.4161	13.1702	13.129	13.5435	13.3047	12.8775	12.8732	12.8327	13.1678	12.919	12.7855	13.3563	13.321	13.105	12.8971	12.6506	13.1499	13.0069	13.276	13.3257	12.8611	12.9574	13.2608	+	3	6.3	89.386	0.00015277	3.1713	4	-0.246505	0.252813	0.109796	0.378928	0.428604
A0A0G2JZF6	NADH:ubiquinone oxidoreductase complex assembly factor 2	14.9907	15.0488	14.8809	15.0053	14.992	15.0485	15.5368	15.3115	15.4005	15.1945	15.219	15.0508	15.1122	14.9746	14.9749	15.2561	15.1177	15.0392	15.1155	15.0314	15.2227	15.1699	15.0924	15.0664	15.1521	15.2213	15.1766	14.9734	15.0153	15.4163	15.1547	15.0205	15.1377	15.1232	15.1096	15.1833	+	6	52.4	19.554	0	24.682	26	0.0418583	0.442838	0.181316	0.0471151	0.164235
A0A0G2JZP7	SPG11 vesicle-trafficking-associated, spatacsin	11.7264	11.6669	11.924	11.4457	12.1652	11.8775	12.1218	11.8546	12.2329	11.6355	12.0874	12.0487	12.0511	11.8806	11.6891	11.5226	11.8106	11.3713	12.4195	12.4402	12.1165	11.5063	11.9233	11.7544	11.5075	11.8599	11.856	11.7724	11.8295	12.0698	11.9239	11.8736	11.5682	12.3254	11.728	11.7412	+	3	3.1	277.83	0	7.7107	8	0.0570726	0.297364	0.151435	0.101167	-0.204242
A0A0G2K059	Calcium uniporter protein	16.4011	16.2743	16.3424	16.2874	16.2895	16.3839	16.7808	16.85	16.8918	16.8771	16.924	16.849	16.5889	16.5827	16.6483	16.3657	16.4346	16.3457	16.3185	16.337	16.3116	16.8585	16.9416	16.8431	16.3407	16.4046	16.3136	16.3393	16.3203	16.8409	16.8834	16.6067	16.382	16.3224	16.8811	16.353	+	4	20.3	36.057	0	18.201	13	-0.018996	0.501635	0.544121	0.267398	0.042751
A0A0G2K0J4	Nipped-B protein	17.5608	17.5077	17.5363	17.5644	17.5243	17.5213	17.3029	17.2497	17.1721	18.0455	17.9546	18.0068	17.4272	17.3848	17.3561	17.2474	17.2356	17.2483	17.049	17.0639	17.0701	17.9404	17.8652	17.8654	17.2603	17.2424	17.2018	17.5349	17.5367	17.2416	18.0023	17.3894	17.2438	17.061	17.8903	17.2348	+	7	3	315.23	0	18.968	27	0.00174454	-0.293328	0.467383	-0.145531	-0.29117
A0A0G2K0Z9	NOP14 nucleolar protein	14.9969	15.1474	15.1409	14.7575	15.1416	15.1431	14.565	14.9947	14.8489	14.6756	15.2362	15.0505	14.7395	15.1831	15.2181	15.6275	15.5265	15.3584	14.5359	14.9788	14.8274	14.6287	15.1549	14.982	15.0138	15.3701	15.4035	15.0951	15.0141	14.8029	14.9874	15.0469	15.5041	14.7807	14.9219	15.2625	+	7	11.3	98.515	0	25.923	21	-0.081022	-0.292212	-0.107662	-0.0482244	0.409018
A0A0G2K1A6	CREB-regulated transcription coactivator 3	13.3548	13.225	13.0549	13.0484	12.8421	12.8231	12.9129	12.7925	12.8808	13.2147	12.9403	12.7693	13.0882	12.8933	12.8154	13.7116	13.4044	13.2903	13.7699	13.2131	13.3422	12.893	13.0137	12.8151	13.7813	13.3065	13.1491	13.2116	12.9045	12.8621	12.9748	12.9323	13.4688	13.4417	12.9073	13.4123	+	3	8.4	56.477	0	9.608	8	-0.307046	-0.349503	-0.236814	-0.279316	0.257209
A0A0G2K1E3	[Histone H3]-lysine(4) N-trimethyltransferase	16.118	16.163	16.128	16.0083	16.0793	16.0314	15.9627	16.1235	16.0364	16.0311	16.001	16.0543	16.1032	16.1639	16.2054	15.9167	15.9015	15.9514	16.0245	16.1072	16.1834	16.0485	16.1146	16.1787	15.6138	15.6138	15.7058	16.1363	16.0397	16.0409	16.0288	16.1575	15.9232	16.105	16.114	15.6444	+	4	2.9	294.91	0	9.4192	6	-0.0966286	-0.095452	-0.107536	0.0211771	-0.213101
A0A0G2K1E8	Coiled-coil domain-containing 92B	13.6972	13.6122	13.6759	13.7855	13.7266	14.0259	14.0744	14.0831	14.1387	13.6908	13.339	13.7177	13.53	13.2821	13.5656	13.7457	13.6807	13.6263	14.089	14.107	14.3534	13.7898	13.5928	13.6904	13.8097	13.6236	13.6698	13.6617	13.846	14.0987	13.5825	13.4592	13.6842	14.1831	13.691	13.701	+	4	14.1	32.774	0	22.799	22	0.184268	0.436973	-0.079242	-0.202508	0.0224963
A0A0G2K1S6	Malic enzyme	14.5806	14.6258	14.3823	14.6049	14.5692	14.3562	14.2871	14.3417	14.3836	14.5724	14.5586	14.514	14.8125	14.7314	14.523	15.0645	14.8314	14.4694	14.4137	14.4207	14.3051	14.6001	14.399	14.5759	15.2819	15.0824	14.5326	14.5296	14.5101	14.3375	14.5483	14.6889	14.7884	14.3799	14.525	14.9656	+	1	72.5	63.832	0	8.3544	26	-0.0194642	-0.192114	0.0187569	0.159349	0.258831
A0A0G2K1W9	Lactate dehydrogenase D	16.14	16.1715	16.2592	16.0928	16.1123	16.1278	15.9881	16.0564	16.0517	15.9899	15.98	16.0474	16.1587	16.1019	16.164	16.1964	16.2458	16.1932	16.0072	15.9888	16.0834	15.8592	15.9815	16.0346	16.3857	16.3211	16.3453	16.1902	16.111	16.032	16.0057	16.1415	16.2118	16.0265	15.9584	16.3507	+	6	16.4	51.842	0	14.651	19	-0.0792739	-0.158211	-0.184492	-0.0487165	0.0215524
D4A239	Similar to Hypothetical zinc finger protein KIAA0222 (Predicted)	13.0507	13.1689	13.1083	12.8274	12.8852	12.8584	12.593	13.1587	13.0793	12.9751	13.0057	12.6482	12.8854	12.9532	12.9548	13.0386	13.2809	13.1744	12.6573	12.8902	12.6295	12.6956	12.7546	12.8771	13.3267	13.4684	13.7795	13.1093	12.857	12.9437	12.8764	12.9311	13.1647	12.7257	12.7757	13.5249	+	3	5.2	123.79	0	10.302	7	-0.252316	-0.165624	-0.232955	-0.17818	0.0553583
F1LZ34	S-adenosylmethionine synthase	15.9023	15.6843	15.659	15.5706	15.617	15.5321	15.1787	15.2138	15.1713	15.9353	15.9961	15.8888	16.3245	15.8081	15.9579	15.2733	15.36	15.3844	15.1125	15.2112	15.1187	16.1171	16.018	16.0155	15.2505	15.3462	15.3177	15.7486	15.5732	15.1879	15.94	16.0302	15.3392	15.1475	16.0502	15.3048	+	1	6.6	43.468	0.007326	1.6506	10	-0.175321	-0.560638	0.191471	0.281591	-0.40932
A0A0G2K2U7	Glycerol-3-phosphate acyltransferase 1, mitochondrial	14.1858	14.3229	14.2643	14.4428	14.4547	14.2135	14.5049	14.7632	14.1731	14.542	14.6471	14.5208	14.5448	14.6737	14.4295	14.6197	14.483	14.5435	14.3358	14.4042	14.207	14.3786	14.3922	14.2882	14.6671	14.684	14.6919	14.2577	14.3703	14.4804	14.57	14.5493	14.5487	14.3157	14.353	14.681	+	7	14.7	93.726	0	63.495	27	0.112678	0.222722	0.312322	0.291652	0.291032
B5DFF7	Dual specificity protein phosphatase	16.0511	16.0747	15.6715	15.7365	15.6794	15.6254	15.5298	15.3809	15.592	15.7608	15.8298	15.7279	15.9562	16.0117	15.5368	16.0892	16.1052	15.6758	15.6093	15.5095	15.5988	15.7454	15.7086	15.7253	16.3332	16.4686	15.762	15.9324	15.6804	15.5009	15.7728	15.8349	15.9567	15.5725	15.7264	16.1879	+	6	44.3	20.468	0	56.721	24	-0.252001	-0.431503	-0.159616	-0.0975281	0.0242854
A0A0G2K412	Solute carrier family 35 member C1	13.2178	13.3428	13.157	13.404	13.5419	13.3875	12.9289	13.3793	13.0103	13.302	13.3691	13.2515	13.0235	13.2573	13.2509	13.2016	13.3753	13.4671	13.3028	13.4896	13.1856	13.4297	13.2935	13.1287	13.6316	13.6601	13.4238	13.2392	13.4445	13.1061	13.3075	13.1772	13.348	13.326	13.284	13.5718	+	3	16	38.255	0	22.958	13	0.205269	-0.13307	0.068328	-0.0619967	0.108781
A0A0G2K475	BRCA1-interacting protein C-terminal helicase 1	12.5654	12.7087	12.9967	12.6997	13.0701	12.7008	13.0923	13.3664	13.2025	13.4116	13.5885	13.7702	13.0098	12.7234	13.2207	12.1485	12.4111	12.6846	12.2189	12.5838	12.6715	13.5969	13.6946	13.6591	12.4561	12.2544	12.2813	12.7569	12.8235	13.2204	13.5901	12.9846	12.4147	12.4914	13.6502	12.3306	+	2	3.6	130.37	0.0037807	2.178	3	0.0666198	0.463495	0.833184	0.227707	-0.342215
B2RYB3	Serine and arginine repetitive matrix 1	16.6675	16.4791	16.7143	16.6957	16.553	16.7632	16.3273	16.0703	16.3974	16.6657	16.4433	16.6944	16.6326	16.3826	16.6381	16.3027	16.0549	16.2529	16.6711	16.4039	16.77	16.6614	16.3831	16.7031	16.4952	16.3257	16.3559	16.6203	16.6706	16.265	16.6011	16.5511	16.2035	16.615	16.5825	16.3923	+	7	10.5	102.43	0	184.26	35	0.0503393	-0.355319	-0.0191818	-0.069181	-0.41683
M0RAZ1	Ig-like domain-containing protein	13.9929	14.0876	13.9739	13.8429	13.9782	13.8702	13.6425	13.6657	13.7145	14.4526	14.574	14.653	13.7747	13.8418	13.6906	13.611	13.5791	13.3848	13.2217	13.4762	13.2045	14.693	14.5719	14.5841	13.6466	13.6917	13.5501	14.0181	13.8971	13.6742	14.5598	13.769	13.5249	13.3008	14.6164	13.6295	+	1	12.7	11.106	0	26.749	3	-0.121019	-0.343872	0.541747	-0.249075	-0.493151
A0A0G2K5K1	Anoctamin	11.6649	11.84	11.9106	11.8457	12.3543	12.3193	12.0746	12.1914	12.2668	12.0658	12.1027	12.2684	11.9128	12.1703	12.07	11.9041	12.0742	11.854	11.7281	11.7275	11.8956	11.9995	11.4666	12.1327	12.2371	12.4662	12.2741	11.8052	12.1731	12.1776	12.1456	12.051	11.9441	11.7837	11.8663	12.3258	+	3	7	102.52	0	11.742	13	0.367928	0.372384	0.340442	0.245838	0.138905
B5DFH6	Non-specific serine/threonine protein kinase (Fragment)	18.5594	18.5044	18.5015	18.6573	18.5981	18.6339	18.3589	18.3045	18.3262	18.4035	18.3664	18.3789	18.2774	18.2604	18.2494	18.5964	18.5052	18.5472	18.6844	18.6519	18.6911	18.5631	18.5032	18.5434	18.6741	18.6038	18.6212	18.5217	18.6298	18.3299	18.3829	18.2624	18.5496	18.6758	18.5366	18.633	+	1	0.8	134.61	0.0078608	1.5962	20	0.108014	-0.191868	-0.138819	-0.259364	0.0278515
A0A0G2K654	H1.2 linker histone, cluster member	19.9974	20.034	20.0578	21.0686	21.044	21.0778	19.8433	19.9158	19.9386	21.2599	21.249	21.2657	21.2846	21.2916	21.2717	20.1881	20.2104	20.2277	19.8052	19.8929	19.9197	20.9266	20.9259	20.9316	21.495	21.4711	21.4919	20.0298	21.0635	19.8992	21.2582	21.2827	20.2087	19.8726	20.928	21.486	+	3	31.1	21.316	0	95.926	233	1.03373	-0.130544	1.22844	1.2529	0.178954
A0A0G2K677	Spectrin beta chain	15.4094	15.1888	15.4614	14.8952	14.7315	14.8364	14.3975	14.4348	14.4342	14.9686	14.8178	14.8554	15.4696	15.3998	15.3614	15.7691	15.4909	15.5812	14.6328	14.4669	14.4722	14.8361	14.8298	14.8582	16.1473	15.8962	15.9151	15.3532	14.821	14.4222	14.8806	15.4103	15.6137	14.524	14.8414	15.9862	+	4	4.4	288.81	0	31.409	16	-0.532144	-0.931035	-0.472591	0.0570721	0.260557
A0A0G2K6A9	Protein RUFY3	15.1392	15.0763	15.0249	15.0283	14.9148	14.8982	14.886	14.9486	14.9945	14.8083	14.8474	14.8982	14.9453	14.9876	14.9942	15.2997	15.2633	15.2829	14.8267	14.9268	14.9706	14.8418	14.8627	14.9929	15.3376	15.2564	15.2781	15.0801	14.9471	14.943	14.8513	14.9757	15.282	14.9081	14.8991	15.2907	+	6	16.2	72.041	0	24.355	19	-0.133048	-0.137145	-0.228843	-0.104463	0.201833
A0A0G2K6D0	Lysine demethylase 6A	13.4499	13.4114	13.3371	13.4017	13.4397	13.0723	13.2335	13.3263	13.3085	13.5196	13.3967	13.259	13.5869	13.5035	13.2728	13.8852	13.7373	13.5635	13.1463	13.2699	13.1184	13.3406	13.3338	13.2799	13.7198	13.8491	13.5435	13.3995	13.3046	13.2894	13.3918	13.4544	13.7287	13.1782	13.3181	13.7041	+	5	7.7	149.99	0	46.349	24	-0.0948782	-0.110029	-0.00770119	0.0549222	0.329196
A0A0G2K6I6	Delta-tubulin	11.5395	11.3648	11.948	11.773	11.2348	11.5675	11.4601	10.6104	11.3577	11.1488	11.1002	11.7721	11.6349	11.4102	12.1072	11.3826	11.8519	11.7904	10.652	10.963	11.4926	11.8147	11.1015	11.4264	12.1055	12.2859	12.885	11.6175	11.5251	11.1427	11.3404	11.7174	11.675	11.0359	11.4475	12.4255	+	2	9.7	54.422	0	3.7074	4	-0.0923583	-0.474717	-0.277089	0.0999617	0.0575107
A0A0G2K6T6	SET domain-containing 1A, histone lysine methyltransferase	13.8625	13.8879	14.0286	13.7506	13.751	13.8173	13.7703	13.9758	13.7839	13.8041	13.7275	13.7168	13.943	14.0175	14.0319	13.8259	13.9467	14.0845	13.6833	13.9003	13.8898	13.7397	13.901	13.8574	14.1598	14.0967	14.2792	13.9263	13.773	13.8433	13.7494	13.9975	13.9524	13.8244	13.8327	14.1786	+	13	14.5	186.49	0	102.94	34	-0.153351	-0.0829751	-0.176877	0.0711451	0.02605
A0A0G2K712	TBC1 domain family, member 5	12.1959	11.9426	12.459	12.0979	12.1511	12.1313	11.7922	12.0873	11.8542	11.9762	12.2094	12.2152	12.406	12.5127	12.4888	12.1241	12.3144	12.2146	11.9216	12.2095	11.899	12.0556	12.6873	12.2953	12.5378	12.6126	12.3253	12.1992	12.1267	11.9113	12.1336	12.4691	12.2177	12.01	12.3461	12.4919	+	3	7.7	93.062	0	14.074	10	-0.0724431	-0.28794	-0.0655905	0.269954	0.0185137
G3V931	Centrosomal protein of 76 kDa	14.6204	14.5934	14.5826	14.5911	14.6569	14.5265	14.5415	14.5681	14.4627	14.6648	14.6982	14.5711	14.6475	14.6601	14.5831	14.4489	14.5952	14.4208	14.2382	14.347	14.2169	14.5086	14.4813	14.4298	14.5017	14.594	14.5524	14.5988	14.5915	14.5241	14.6447	14.6302	14.4883	14.2674	14.4732	14.5494	+	4	9.3	74.245	0	19.143	15	-0.00733698	-0.0746956	0.0458642	0.0314294	-0.110539
A0A0G2K781	PPFIA-binding protein 1	13.8761	13.9379	13.9478	13.8499	13.8958	13.8689	14.0139	14.0999	13.963	13.8542	13.7993	13.8432	14.0155	14.0349	13.9327	13.8683	14.1296	14.0272	13.7943	13.6912	13.7072	13.9203	14.1061	13.9469	14.0874	14.2403	14.1471	13.9206	13.8715	14.0256	13.8322	13.9944	14.0083	13.7309	13.9911	14.1582	+	5	8.5	116.1	0	123.42	14	-0.0490949	0.105004	-0.0883769	0.0737671	0.0877359
A0A0G2K7C2	Kinesin family member 20B	15.1587	15.1886	15.0404	15.0631	14.8709	15.0605	14.9412	14.5385	15.0558	15.0202	14.8061	15.099	15.1038	14.9472	15.1106	15.1761	15.3116	15.0615	14.9356	14.8756	15.0332	15.0426	14.8347	15.1101	15.4513	15.7566	15.2006	15.1292	14.9982	14.8452	14.9751	15.0538	15.1831	14.9481	14.9958	15.4695	+	12	10.4	198.7	0	38.52	41	-0.131043	-0.284078	-0.154143	-0.0753847	0.0538245
A0A0G2K845	Adiponectin, C1Q and collagen domain-containing	16.8645	16.8533	16.8431	16.7617	16.8026	16.8184	16.3851	16.4186	16.4071	17.205	17.2008	17.2422	16.7506	16.7187	16.758	16.6598	16.6326	16.6196	16.3298	16.2558	16.2928	17.0662	17.1018	17.137	16.7012	16.7555	16.6568	16.8536	16.7942	16.4036	17.216	16.7424	16.6373	16.2928	17.1017	16.7045	+	2	11	23.466	0	13.173	32	-0.0593904	-0.450028	0.362369	-0.111207	-0.216311
A0A0G2K8I0	SH3 domain-binding glutamic acid-rich-like protein	14.394	14.299	14.5597	14.5226	14.3221	14.4303	14.5529	14.4813	14.5662	14.6094	14.6281	14.6123	14.5235	14.5749	14.3551	14.6443	14.5307	14.5892	14.779	14.7482	14.7897	14.629	14.8391	14.5111	14.7076	14.8982	14.5734	14.4176	14.425	14.5335	14.6166	14.4845	14.5881	14.7723	14.6597	14.7264	+	2	28.3	10.686	0	8.9742	9	0.00741127	0.115891	0.199009	0.0669235	0.170487
A0A1B0GWP1	Elongation of very long chain fatty acids protein (Fragment)	12.0779	11.9234	12.1918	12.1951	11.9827	11.6828	11.6658	11.8152	11.728	12.0707	12.1993	12.1487	11.8278	11.8317	11.6627	12.2467	12.247	12.2507	11.8286	12.0678	11.7079	11.8752	11.9221	11.8563	12.397	12.2348	12.3286	12.0643	11.9536	11.7364	12.1396	11.7741	12.2481	11.8681	11.8846	12.3202	+	1	7.3	20.575	0	4.7018	8	-0.110772	-0.327981	0.0752294	-0.290261	0.183786
A0A0G2K8P5	Stathmin	14.714	14.7033	14.7692	14.6861	14.6632	14.6442	14.7474	14.7148	14.5311	14.5333	14.5043	14.4808	14.5084	14.31	14.4611	14.6577	14.5481	14.5851	14.7521	14.6728	14.6913	14.5343	14.2764	14.3669	14.2794	14.3528	14.148	14.7288	14.6645	14.6644	14.5061	14.4265	14.597	14.7054	14.3925	14.2601	+	2	10.6	20.937	0	9.3672	6	-0.0643543	-0.0643838	-0.222685	-0.30234	-0.131862
A0A0G2K8Q8	Ubiquinol-cytochrome c reductase, complex III subunit X	12.3365	12.5222	12.7312	12.5673	12.6847	12.9538	12.4571	12.5874	12.7395	12.6794	12.8732	13.1384	12.5916	12.8682	12.8716	12.8479	12.7542	13.0696	12.4047	12.4522	12.8136	12.5641	12.4543	12.591	12.9022	12.9588	13.0154	12.53	12.7353	12.5946	12.897	12.7771	12.8906	12.5568	12.5365	12.9588	+	1	27.4	7.099	0	4.9374	5	0.205275	0.0646353	0.366975	0.247138	0.360567
A0A0G2K8Y7	Transmembrane and coiled-coil domain family 3	14.5717	14.5323	14.5283	14.521	14.4029	14.5603	14.3964	14.4198	14.4756	14.4211	14.3986	14.6014	14.4632	14.5124	14.4974	14.4158	14.5757	14.4276	14.2759	14.2083	14.1527	14.2457	14.1688	14.2162	14.3461	14.6218	14.5529	14.5441	14.4947	14.4306	14.4737	14.491	14.473	14.2123	14.2102	14.5069	+	4	10.4	51.725	0	14.205	16	-0.0493603	-0.113513	-0.0703824	-0.0531189	-0.0710455
A0A0G2K9B4	39S ribosomal protein L15, mitochondrial	15.8561	15.7898	15.7803	15.7126	15.6472	15.6922	15.6168	15.6279	15.7164	15.6427	15.588	15.6348	15.869	15.7483	15.762	16.0223	15.8796	15.8477	15.7632	15.7947	15.7377	15.5793	15.6575	15.7183	16.2622	15.9155	15.8683	15.8088	15.684	15.6537	15.6218	15.7931	15.9165	15.7652	15.6517	16.0153	+	8	33.2	33.652	0	20.802	18	-0.124759	-0.155045	-0.186934	-0.0156503	0.107788
I6LBX8	Protocadherin gamma c3	13.1057	12.7117	13.2378	13.0395	13.0807	13.2075	13.1943	13.3234	13.1367	13.4009	13.2183	13.3097	13.2342	13.3665	13.2324	13.3493	13.2529	13.3102	12.8978	12.9925	13.0977	13.228	13.2994	13.4384	13.9626	13.6482	14.1032	13.0184	13.1093	13.2181	13.3096	13.2777	13.3041	12.996	13.3219	13.9047	+	4	10.2	101.04	0	24.827	26	0.0908514	0.199729	0.291209	0.259327	0.285702
A0A0G2K9N2	Vav guanine nucleotide exchange factor 2	15.0396	15.0044	15.2629	15.214	15.0986	15.2037	15.194	15.1971	15.2312	15.5034	15.5021	15.5117	15.0061	14.9536	15.0848	14.9175	14.8924	15.108	14.9175	14.895	15.0573	15.4266	15.5101	15.5796	14.8925	14.8959	15.14	15.1023	15.1721	15.2075	15.5057	15.0148	14.9726	14.9566	15.5054	14.9761	+	5	8.7	89.341	0	21.256	13	0.0697813	0.105152	0.403398	-0.0874633	-0.129686
D3ZFK6	Autophagy-related 16-like 1	14.3897	14.3968	14.3706	14.3595	14.5108	14.1947	14.3331	14.3354	14.0729	14.3779	14.4562	14.398	14.3225	14.4681	14.4542	14.5651	14.5049	14.7137	14.2708	14.5602	14.2235	14.3704	14.4342	14.2709	14.7978	14.557	14.954	14.3857	14.355	14.2471	14.4107	14.4149	14.5946	14.3515	14.3585	14.7696	+	7	21.4	67.962	0	105.52	24	-0.0307281	-0.138567	0.0250009	0.0292305	0.208872
A0A0G2KA14	C-type lectin domain-containing 16A	16.3664	16.4753	16.4758	16.4231	16.4575	16.5174	16.9237	17.0154	16.9319	16.4229	16.5626	16.5699	16.1622	16.2692	16.3509	16.6532	16.8251	16.7371	16.7945	16.8671	16.7961	16.5761	16.6824	16.6936	16.1192	16.2189	16.3653	16.4392	16.466	16.957	16.5185	16.2608	16.7385	16.8192	16.6507	16.2344	+	4	6.9	110.35	0	16.09	14	0.0268287	0.517847	0.0792971	-0.178386	0.299313
Q7TMC7	Signal recognition particle receptor subunit beta	20.3708	20.3707	20.3879	20.2012	20.2105	20.1858	19.9245	19.9672	19.9187	20.4823	20.468	20.4719	20.4764	20.4719	20.4807	20.1811	20.1642	20.1527	19.8711	19.9295	19.8799	20.4201	20.4216	20.4217	20.2142	20.2459	20.202	20.3765	20.1992	19.9368	20.4741	20.4764	20.166	19.8935	20.4211	20.2207	+	20	21.7	107.41	0	323.31	213	-0.177329	-0.43968	0.0975775	0.099865	-0.2105
A0A0G2QC38	Serine and arginine-rich-splicing factor 11	16.3282	16.4279	16.517	16.2615	16.3448	16.3249	15.8423	15.8714	15.8742	16.396	16.4518	16.4491	16.0808	16.1334	16.2621	16.2418	16.2258	16.3059	16.0314	16.0293	16.1065	16.4306	16.5044	16.5124	16.3607	16.4297	16.5428	16.4244	16.3104	15.8627	16.4323	16.1588	16.2578	16.0557	16.4825	16.4444	+	1	19.4	56.66	0	26.149	21	-0.113951	-0.561698	0.00795052	-0.265598	-0.166547
A0A0H2UHX9	Tetratricopeptide repeat protein 30	12.2046	12.2872	12.3275	11.9876	12.2053	11.9096	11.9899	12.1039	12.2166	12.073	11.9765	12.0385	12.0749	12.2236	12.3723	12.417	12.4957	12.6258	12.3644	12.434	12.2168	12.1683	12.212	12.1583	12.7948	12.3605	12.7932	12.2731	12.0342	12.1035	12.0293	12.2236	12.5128	12.3384	12.1795	12.6495	+	3	8.3	76.206	0	8.4276	16	-0.238938	-0.169658	-0.243768	-0.0495026	0.239696
D3ZBE8	UPF3B, regulator of nonsense mediated mRNA decay	15.5809	15.6421	15.7572	15.6598	15.8231	15.8908	15.6875	15.6377	15.6204	15.5702	15.7036	15.7209	15.6247	15.7229	15.7777	15.3373	15.4035	15.1501	15.4424	15.4406	15.432	15.6503	15.6021	15.5274	15.6344	15.7119	15.7573	15.6601	15.7912	15.6485	15.6649	15.7084	15.2969	15.4383	15.5932	15.7012	+	8	20.6	57.063	0	28.661	20	0.131115	-0.0115436	0.0048053	0.048346	-0.363148
Q6MG74	C3/C5 convertase	19.2954	19.2852	19.2766	19.2069	19.211	19.2288	18.8594	18.8758	18.8681	19.6745	19.6897	19.6794	19.1907	19.1579	19.2105	18.9723	18.9687	19.0162	18.7216	18.7294	18.7664	19.622	19.6391	19.6496	19.0068	19.0271	19.0233	19.2858	19.2156	18.8678	19.6812	19.1864	18.9857	18.7391	19.6369	19.0191	+	11	13.1	85.12	0	99.384	145	-0.0701765	-0.417958	0.395436	-0.0993849	-0.300034
A0A140TAI6	60S ribosomal protein L36	18.5055	18.5642	18.5101	18.8092	18.8874	18.8283	18.4725	18.539	18.4923	18.7996	18.8771	18.8392	18.8333	18.9167	18.9118	18.6671	18.678	18.6841	18.5094	18.6025	18.5528	18.6949	18.764	18.7204	18.9451	19.0046	18.9577	18.5266	18.8416	18.5012	18.8386	18.8873	18.6764	18.5549	18.7264	18.9691	+	4	30.5	12.254	0	66.393	80	0.315026	-0.0253521	0.312019	0.360652	0.149809
Q5XI93	Tetratricopeptide repeat domain 4	13.4206	13.3965	13.5084	13.3938	13.2444	13.1217	13.1871	13.181	13.303	13.1797	12.9658	13.4102	13.327	13.2911	13.5676	13.6907	13.419	13.5827	13.1993	13.1219	13.3888	13.2125	13.1055	13.3643	13.3957	13.5139	13.9351	13.4418	13.2533	13.2237	13.1852	13.3953	13.5641	13.2367	13.2274	13.6149	+	2	18.6	27.328	0	12.775	8	-0.188531	-0.218094	-0.256584	-0.046558	0.122318
A0A222NUN6	Ccdc186	13.9487	14.0699	14.3433	13.586	14.0062	14.2614	14.5634	14.5036	14.2494	13.9797	13.9303	14.2234	14.0557	14.1298	14.246	14.309	14.2292	14.4658	14.3985	14.1615	14.3175	14.0551	14.0874	14.1682	14.4784	14.2731	14.5538	14.1207	13.9512	14.4388	14.0445	14.1438	14.3346	14.2925	14.1036	14.4351	+	6	7.3	105.39	0	13.701	14	-0.169456	0.318129	-0.0761772	0.0231467	0.213987
A0JN30	Canopy 2 homolog (Zebrafish)	14.7189	14.7296	14.8571	14.4231	14.2494	14.6062	14.9288	14.8298	14.7707	14.6105	14.5853	14.6534	14.7533	14.5327	14.6474	14.9639	14.7062	14.7737	14.9678	14.7829	14.8006	15.0285	14.7866	14.7846	14.7955	14.7873	15.049	14.7685	14.4263	14.8431	14.6164	14.6445	14.8146	14.8504	14.8665	14.8772	+	4	28.6	20.709	0	78.745	24	-0.342264	0.0745535	-0.152105	-0.124028	0.0460946
Q66HI5	Ferritin	16.7367	16.6432	16.6303	16.5882	16.671	16.6906	16.2814	16.2841	16.2765	16.2481	16.2526	16.2552	16.9143	16.8159	16.7973	16.7185	16.6862	16.7076	16.9744	17.051	17.0952	16.4068	16.4709	16.4559	16.496	16.507	16.4729	16.6701	16.6499	16.2806	16.252	16.8425	16.7041	17.0402	16.4445	16.492	+	5	43.4	21.099	0	106.25	24	-0.0201385	-0.38942	-0.418108	0.172435	0.0340414
A0JPN0	RING-type E3 ubiquitin transferase RAD18	13.7867	13.8974	13.924	14.1273	14.1712	13.9968	14.1938	14.4206	14.0884	14.1607	14.2425	13.9468	14.0003	14.1431	14.0027	13.9772	13.9859	13.84	13.7363	13.8564	13.6654	13.8592	13.7956	13.7906	14.0038	14.1175	14.0169	13.8694	14.0984	14.2343	14.1166	14.0487	13.9344	13.7527	13.8151	14.0461	+	5	13	56.008	0	6.9081	9	0.229038	0.364876	0.247256	0.179293	0.0649678
A9UMW0	Ubiquitin-like protein 5	15.3041	15.1543	15.1624	15.0507	14.9895	14.8712	15.2933	15.1697	15.1246	15.1071	14.9729	14.9126	14.8391	14.9124	14.9065	15.0337	15.0549	14.8679	15.1848	15.0878	14.955	15.0198	15.0643	15.0134	14.9103	14.8869	14.7775	15.2069	14.9705	15.1959	14.9975	14.886	14.9855	15.0759	15.0325	14.8582	+	2	27.4	8.5468	0	3.5146	4	-0.23645	-0.0110295	-0.209379	-0.320921	-0.221426
B0BMV0	Rap2ip protein (Fragment)	11.8727	11.9606	11.922	11.6702	11.8609	11.7804	11.3498	11.7594	11.5822	11.7893	11.6623	11.8051	12.0706	12.0007	11.8752	12.1527	12.3344	12.081	11.6181	12.0906	11.7573	11.8388	11.794	11.7581	12.3614	12.3623	12.4409	11.9185	11.7705	11.5638	11.7522	11.9822	12.1894	11.822	11.797	12.3882	+	1	33	36.342	0	16.787	18	-0.147971	-0.354679	-0.166235	0.0636957	0.270912
B0BN81	40S ribosomal protein S5	18.8558	18.936	18.8674	18.7054	18.6939	18.7127	18.9945	18.9956	19.0373	18.5534	18.5642	18.5441	18.6598	18.6577	18.6893	18.8991	18.8809	18.9299	18.9481	19.0086	18.9827	18.7832	18.7578	18.7558	18.7794	18.7369	18.7096	18.8864	18.704	19.0092	18.5539	18.6689	18.9033	18.9798	18.7656	18.742	+	11	47.5	22.906	0	165.3	169	-0.182394	0.122768	-0.332504	-0.217468	0.016888
B0BN82	Ribosome production factor 2 homolog	13.5529	13.6029	13.339	14.1608	14.2182	13.9838	13.9869	13.9672	13.7859	14.2692	14.3316	14.2415	14.1302	14.1538	13.7647	13.6992	13.5658	13.536	13.7558	13.6629	13.5545	13.9968	14.1511	13.8773	13.9352	14.0763	13.9539	13.4982	14.1209	13.9133	14.2808	14.0162	13.6003	13.6578	14.0084	13.9884	+	3	15.7	35.256	0	28.884	8	0.622689	0.415093	0.782527	0.518002	0.102106
B0BN89	Dihydrouridine synthase 2	14.0429	14.1048	14.2861	14.0248	13.7256	13.7252	13.9037	13.8027	13.5246	13.9548	13.829	13.6881	13.9529	13.9686	14.2289	13.9721	13.9794	14.1133	13.8535	13.7705	13.5923	13.8737	13.7301	13.828	14.0775	13.9607	14.1797	14.1446	13.8252	13.7437	13.824	14.0501	14.0216	13.7388	13.8106	14.0726	+	6	17	55.41	0	20.263	13	-0.319393	-0.40092	-0.320628	-0.0944534	-0.123006
B0BNJ4	ETHE1, persulfide dioxygenase	14.1334	14.1124	14.3143	14.021	14.0195	14.2537	14.1011	14.11	14.0543	14.0325	14.0954	14.3621	14.2672	14.4382	14.2544	14.2312	14.2112	14.1543	14.0413	14.02	14.1503	14.1568	14.1868	14.3744	14.5144	14.3518	14.6469	14.1867	14.0981	14.0885	14.1633	14.3199	14.1989	14.0705	14.2393	14.5044	+	4	33.1	27.676	0	29.241	12	-0.0886107	-0.098204	-0.0233284	0.133247	0.01223
B0BNL2	Peptidyl-prolyl cis-trans isomerase	19.0263	18.9561	18.9783	18.833	18.8095	18.769	18.9269	18.8823	18.8144	18.6544	18.6071	18.6027	18.7673	18.6987	18.7077	18.8736	18.9129	18.888	18.9001	18.8674	18.8305	18.8303	18.7861	18.7559	18.862	18.8694	18.8361	18.9869	18.8038	18.8745	18.6214	18.7246	18.8915	18.866	18.7908	18.8558	+	8	59.4	18.332	0	135.66	69	-0.183036	-0.112355	-0.365495	-0.2623	-0.0953683
B0K014	D-aminoacyl-tRNA deacylase	17.9255	17.9083	17.8685	17.744	17.674	17.6618	17.2978	17.2906	17.3583	17.5568	17.5418	17.5859	17.6943	17.7491	17.6276	17.9072	17.871	17.8507	17.6587	17.7056	17.6	17.5932	17.6188	17.5948	18.0478	18.0326	17.9634	17.9008	17.6933	17.3156	17.5615	17.6904	17.8763	17.6548	17.6023	18.0146	+	7	45.5	23.394	0	84.713	57	-0.207513	-0.585234	-0.339306	-0.210435	-0.0244875
B0K031	60S ribosomal protein L7	20.4416	20.4129	20.4447	20.8477	20.8085	20.9033	20.3941	20.4005	20.4254	20.8866	20.8716	20.9664	20.9629	20.9044	20.9778	20.6112	20.6269	20.5899	20.4897	20.5541	20.4511	20.7601	20.825	20.7586	21.0227	21.0617	21.074	20.4331	20.8531	20.4067	20.9082	20.9484	20.6093	20.4983	20.7812	21.0528	+	24	60.8	30.313	0	149.66	299	0.420088	-0.0263967	0.475157	0.515308	0.176274
B1WBN4	RNA exonuclease 4	16.8249	16.7821	16.9066	16.8852	16.8273	16.973	16.7036	16.6671	16.6719	17.2204	17.2916	17.3091	16.8406	16.748	16.8209	16.6845	16.5937	16.6143	16.4461	16.4574	16.5018	17.1259	17.1638	17.2247	16.7048	16.6861	16.6789	16.8379	16.8952	16.6809	17.2737	16.8032	16.6308	16.4684	17.1715	16.6899	+	8	26.4	45.427	0	12.096	19	0.0573056	-0.157028	0.43584	-0.0346927	-0.207054
B1WBS1	Ornithine aminotransferase-like 1 (Predicted)	13.7764	13.5979	13.6744	13.7246	13.6424	13.7648	13.702	13.6897	13.8103	13.7059	13.4812	13.8473	13.874	13.7036	13.9567	13.9286	14.0064	13.8284	13.6666	13.6486	13.8371	13.7113	13.685	13.7453	13.91	14.1278	13.9806	13.6829	13.7106	13.734	13.6781	13.8447	13.9211	13.7174	13.7139	14.0061	+	4	12.5	76.382	0	41.793	8	0.0276829	0.0510836	-0.00479121	0.161827	0.238201
B1WBU2	LOC682033 protein	12.6532	12.3001	12.7826	12.7883	12.3871	12.9546	12.1635	12.5003	11.6202	12.7409	12.5535	12.6795	12.4717	12.6413	12.0055	12.2251	12.615	12.2332	12.1773	12.36	11.8021	12.8891	12.6534	13.0549	12.6913	12.6083	12.7316	12.5787	12.71	12.0947	12.6579	12.3728	12.3578	12.1131	12.8658	12.6771	+	2	4.5	60.111	0	3.427	6	0.131343	-0.483991	0.0792742	-0.205855	-0.220888
B1WBZ4	CDC45 cell division cycle 45-like (S. cerevisiae)	14.1453	13.9845	14.1129	14.1617	14.1824	14.2267	14.1941	14.1632	14.1782	13.9765	14.2185	14.1083	14.3287	14.1021	14.176	14.5417	14.6723	14.5185	14.354	14.3501	14.2835	13.9919	14.271	14.1136	14.4209	14.4621	14.3468	14.0809	14.1903	14.1785	14.1011	14.2023	14.5775	14.3292	14.1255	14.4099	+	8	16.1	65.938	0	19.894	25	0.109357	0.0976054	0.020196	0.121357	0.496583
B1WC01	Kinesin-like protein	14.0642	13.811	13.94	14.0757	14.004	14.0383	14.0077	14.2591	14.1589	13.7903	13.9199	13.9424	14.06	14.017	13.8761	14.2458	14.2057	14.3963	14.1161	13.9534	14.0997	13.9119	13.9455	13.9993	14.0783	14.1177	14.1047	13.9384	14.0393	14.1419	13.8842	13.9844	14.2826	14.0564	13.9522	14.1002	+	7	9.7	100.02	0	14.234	23	0.100937	0.203496	-0.0541683	0.045972	0.344178
Q3B8P1	Ctdsp1 protein (Fragment)	10.9289	11.1191	11.004	11.087	11.1177	11.0716	10.5486	11.1007	10.423	10.8119	11.1324	10.9903	11.0901	11.2213	11.3726	11.3077	11.4721	11.4165	10.6542	11.0732	10.979	10.3392	11.2021	10.8483	11.0608	11.306	11.4181	11.0173	11.0921	10.6907	10.9782	11.228	11.3988	10.9021	10.7966	11.2616	+	2	14.4	15.301	0	5.8291	9	0.0747683	-0.326577	-0.0391124	0.210685	0.381452
B1WC28	Core histone macro-H2A	18.9576	19.0045	18.9613	19.2326	19.2602	19.2315	18.9193	18.949	18.941	19.2246	19.2071	19.1971	19.3441	19.3229	19.3332	18.9524	19.0163	18.9489	18.928	18.9207	18.8796	19.1569	19.1352	19.1805	19.2779	19.2738	19.2801	18.9744	19.2414	18.9365	19.2096	19.3334	18.9725	18.9094	19.1575	19.2773	+	16	51.3	40.092	0	307.8	131	0.266985	-0.0379858	0.235162	0.358955	-0.00194005
B1WC84	Canopy 4 homolog (Zebrafish)	14.5566	14.4081	14.3319	14.5095	14.3114	14.2524	14.7868	14.6049	14.4508	14.6594	14.5236	14.4022	14.4341	14.2899	14.239	14.4643	14.0336	14.1469	14.5709	14.424	14.3657	14.7377	14.5439	14.3934	14.2198	14.097	14.1545	14.4322	14.3578	14.6142	14.5284	14.321	14.2149	14.4536	14.5583	14.1571	+	3	15	28.384	0	84.616	9	-0.0744273	0.181999	0.096193	-0.111163	-0.217293
B2GUV5	V-type proton ATPase subunit G	14.1655	14.1293	14.2966	13.911	13.8474	13.6788	13.9445	13.577	13.8117	13.8807	13.4338	13.6477	13.954	13.8977	14.0577	14.4052	14.3571	14.4746	14.0526	14.0512	14.267	14.1967	14.0195	14.1863	14.3351	14.2183	14.3309	14.1971	13.8124	13.7777	13.6541	13.9698	14.4123	14.1236	14.1342	14.2948	+	3	40.7	13.71	0	69.989	11	-0.384748	-0.419401	-0.543061	-0.227339	0.215177
B2GV02	Rac GTPase-activating protein 1	17.3631	17.3279	17.3619	17.4643	17.4684	17.4575	17.6147	17.6646	17.5833	17.3327	17.3764	17.2814	17.4509	17.4275	17.3988	17.3014	17.2473	17.206	17.4252	17.4653	17.3642	17.548	17.543	17.4784	17.7096	17.8516	17.7232	17.351	17.4634	17.6209	17.3301	17.4257	17.2515	17.4182	17.5231	17.7615	+	18	39.3	69.919	0	152.73	102	0.112405	0.269873	-0.0208365	0.0747605	-0.0994316
B2GV65	HIG1 domain family, member 2A	13.3479	13.4952	13.6481	13.202	13.454	13.4215	13.2318	13.1467	13.5224	13.627	13.7647	13.6564	13.824	13.7341	13.7988	13.591	13.7906	13.8558	13.175	13.1772	13.4374	13.4091	13.2771	13.5373	13.603	13.8331	13.9049	13.497	13.3592	13.3003	13.6827	13.7856	13.7458	13.2632	13.4078	13.7803	+	3	34.9	11.43	0	10.19	13	-0.13785	-0.196733	0.185647	0.288591	0.248754
B2GV83	AlkB homolog 4, lysine demethylase	13.8856	13.7792	13.9557	13.9334	13.779	13.8882	13.8364	13.6281	13.6671	14.2354	14.3187	14.401	14.1328	14.0886	14.0725	13.8033	13.909	13.945	13.6818	13.7729	13.716	13.8042	13.6501	13.719	14.0934	14.19	14.1422	13.8735	13.8669	13.7105	14.3184	14.098	13.8858	13.7236	13.7244	14.1419	+	3	17.3	33.556	0	16.304	7	-0.0066373	-0.162973	0.444853	0.224463	0.0122707
B2GV96	Coiled-coil domain-containing 115	14.3548	14.4046	14.148	13.9667	13.9642	13.4714	14.3882	14.3339	14.1461	13.883	13.8548	13.6169	13.9961	14.1134	13.8049	14.4345	14.4948	14.2876	14.3259	14.3576	13.9438	14.1202	14.1078	13.9768	14.0182	14.0529	13.4754	14.3025	13.8007	14.2894	13.7849	13.9714	14.4056	14.2091	14.0683	13.8488	+	5	41.7	19.814	0	14.149	18	-0.501748	-0.013113	-0.517614	-0.331043	0.103112
B2RYB1	Thioredoxin domain-containing 11	12.7944	13.0807	13.2547	12.4754	12.6675	12.6019	12.7884	12.1356	12.2519	12.9069	12.392	12.6544	12.8742	12.9408	12.9693	12.7742	13.252	13.1282	12.5526	12.4293	12.3749	12.7201	12.349	12.6687	12.9273	13.4644	13.45	13.0433	12.5816	12.392	12.6511	12.9281	13.0515	12.4522	12.5793	13.2806	+	4	8.3	105.91	0	13.714	7	-0.461666	-0.651293	-0.392156	-0.115197	0.00818066
B2RYC4	RING-type E3 ubiquitin transferase	13.7784	13.9002	13.822	13.7518	13.9608	13.5182	13.7671	13.7636	13.7488	13.7299	13.9016	13.8385	13.7769	14.0552	13.9085	13.8856	14.1487	13.9627	13.5591	13.7797	13.8297	13.5778	13.9177	13.7865	14.2619	14.2493	14.1397	13.8335	13.7436	13.7598	13.8233	13.9135	13.999	13.7229	13.7606	14.217	+	4	8.6	66.872	0	20.831	14	-0.0899017	-0.0737044	-0.010203	0.0799828	0.165467
B2RYI7	Wdr41 protein	13.584	13.6168	13.4969	13.4447	13.3507	13.4277	13.3435	13.3088	13.0372	13.548	13.5787	13.3363	13.4156	13.7227	13.333	13.6328	13.8615	13.7415	13.5002	13.6295	13.3623	13.555	13.3771	13.4184	13.6174	13.9127	13.8145	13.5659	13.4077	13.2298	13.4877	13.4904	13.7453	13.4973	13.4501	13.7815	+	5	17.8	51.439	0	31.265	18	-0.15819	-0.336077	-0.0782403	-0.0754654	0.179396
B2RYK2	2-(3-amino-3-carboxypropyl)histidine synthase	11.3115	10.9546	10.7231	10.9833	10.9661	10.6136	10.6764	10.801	10.3799	10.68	10.495	10.6039	10.9112	11.0792	10.5789	11.0831	10.995	11.2766	10.5993	10.3206	10.8313	10.7233	10.5491	10.5971	11.0726	11.0177	11.5004	10.9964	10.8544	10.6191	10.593	10.8564	11.1182	10.5837	10.6232	11.1969	+	2	5.5	48.104	0	4.4458	5	-0.142019	-0.377293	-0.403412	-0.139956	0.121834
B2RYM3	Inter-alpha trypsin inhibitor, heavy chain 1	17.8403	17.8272	17.875	17.8098	17.7245	17.7421	17.3494	17.2462	17.2144	18.0596	18.0603	18.1012	17.591	17.5983	17.6202	17.5732	17.5591	17.5741	17.2413	17.2019	17.2212	17.9499	17.9225	17.9638	17.679	17.63	17.67	17.8475	17.7588	17.27	18.0737	17.6031	17.5688	17.2215	17.9454	17.6597	+	4	7.5	100.59	0	19.352	38	-0.0886975	-0.577506	0.226196	-0.244355	-0.278712
B2RYM6	Zc3hc1 protein	15.6582	15.5904	15.5959	15.6677	15.694	15.616	15.7252	15.7285	15.7325	15.789	15.815	15.6804	15.6842	15.7112	15.6402	15.4277	15.5983	15.6847	15.2585	15.4049	15.4565	15.3538	15.5544	15.4901	15.5947	15.4843	15.4691	15.6148	15.6593	15.7287	15.7615	15.6785	15.5703	15.3733	15.4661	15.5161	+	10	32.7	55.324	0	76.718	37	0.044425	0.113912	0.146627	0.0637109	-0.044569
B2RYN3	Eukaryotic translation elongation factor 1 epsilon 1	16.7399	16.7379	16.7433	16.4757	16.4331	16.4272	16.3764	16.4402	16.3778	16.5484	16.6029	16.4604	16.5794	16.6228	16.5817	16.7274	16.7592	16.6458	16.6946	16.6861	16.617	16.5904	16.5455	16.4342	16.5709	16.6369	16.5752	16.7404	16.4453	16.3981	16.5373	16.5946	16.7108	16.6659	16.5234	16.5943	+	5	31	19.842	0	23.637	23	-0.29502	-0.34223	-0.203108	-0.145744	-0.0295794
B2RYQ5	Enhancer of rudimentary homolog	15.7599	15.6999	15.6104	15.5881	15.5835	15.4411	15.8289	15.8211	15.7008	15.9026	15.7515	15.7489	15.7647	15.6036	15.7455	15.6196	15.4724	15.4326	15.6688	15.6915	15.5822	15.8063	15.5764	15.6627	15.4029	15.2895	15.2749	15.6901	15.5376	15.7836	15.801	15.7046	15.5082	15.6475	15.6818	15.3224	+	3	41.3	12.259	0	22.281	14	-0.152507	0.0935205	0.110933	0.0145118	-0.181859
B2RYS6	Hypoxanthine phosphoribosyltransferase	16.0208	16.0935	16.0033	16.0269	16.0719	16.0654	16.2412	16.3392	16.1719	16.2421	16.2358	16.2166	16.1594	16.1752	16.1204	15.9464	16.151	15.9996	16.0678	16.0715	16.0189	16.4849	16.5702	16.4652	16.184	16.2397	16.2157	16.0392	16.0547	16.2508	16.2315	16.1516	16.0323	16.0528	16.5068	16.2131	+	5	34.2	25.557	0	20.192	23	0.0155251	0.21156	0.192305	0.112435	-0.00688517
B2RZ16	GINS complex subunit 1	15.9209	16.0734	15.9453	15.8005	15.8372	15.788	15.9126	16.0621	16.0298	15.7705	15.9179	15.803	15.8309	15.9913	15.7895	16.2008	16.2414	15.9834	15.8274	15.9537	15.9422	15.8387	15.9732	15.9564	16.0307	15.9983	15.8207	15.9799	15.8086	16.0015	15.8304	15.8705	16.1419	15.9078	15.9227	15.9499	+	4	30.1	22.931	0	39.078	21	-0.171277	0.0216417	-0.149416	-0.109323	0.162001
B2RZ66	Signal recognition particle 19	15.5328	15.59	15.5187	15.4873	15.5281	15.5584	15.7898	15.7786	15.9375	15.2336	15.4382	15.2396	15.2771	15.2734	15.3087	15.4943	15.5407	15.5309	15.7012	15.7421	15.7774	15.6315	15.5872	15.5981	15.129	15.3018	15.2306	15.5472	15.5246	15.8353	15.3038	15.2864	15.522	15.7402	15.6056	15.2205	+	6	57.6	16.138	0	103.76	32	-0.0225668	0.288126	-0.243356	-0.260749	-0.0251903
B2RZA9	Ube2l3 protein	18.7679	18.7907	18.7185	18.4059	18.3695	18.3409	18.6326	18.7972	18.6944	18.3984	18.3992	18.3138	18.4497	18.3934	18.3844	18.7028	18.6554	18.6661	18.8937	18.9337	18.883	18.6829	18.7521	18.681	18.5767	18.4617	18.4475	18.759	18.3721	18.7081	18.3705	18.4092	18.6747	18.9035	18.7053	18.4953	+	11	70.1	17.861	0	107.41	104	-0.386911	-0.0509685	-0.388541	-0.349853	-0.0842835
B2RZB6	U6 snRNA-associated Sm-like protein LSm8	14.9015	14.9173	15.123	14.2436	14.4924	14.585	14.1883	14.4666	14.4704	14.5122	14.8257	14.7696	14.7869	14.8409	14.9312	15.0107	14.9513	15.1843	14.3603	14.6076	14.5236	14.3939	14.6696	14.6088	15.6153	15.4245	15.8598	14.9806	14.4403	14.3751	14.7025	14.853	15.0487	14.4972	14.5574	15.6332	+	5	69.8	10.403	0	31.921	16	-0.54031	-0.605508	-0.278111	-0.127588	0.0681264
B2RZB8	Proteasome assembly chaperone 4	13.8546	13.78	13.9631	13.8974	13.9995	13.9668	13.5614	13.5747	13.599	14.1585	13.8782	14.0559	13.9475	13.8816	14.0172	13.4698	13.5912	13.5579	13.2833	13.5799	13.5379	13.6959	13.8953	13.9229	13.7228	13.795	13.5498	13.8659	13.9545	13.5784	14.0309	13.9488	13.5397	13.467	13.8381	13.6892	+	3	45.5	13.743	0	47.854	7	0.0886596	-0.287524	0.164989	0.0828849	-0.32623
B2RZD1	Protein transport protein Sec61 subunit beta	16.6142	16.6946	16.641	16.677	16.7221	16.6769	17.0396	17.1101	17.1042	16.7301	16.679	16.7337	16.5718	16.6556	16.5513	16.5147	16.5415	16.5523	16.7864	16.8404	16.8815	16.5675	16.6786	16.6601	16.3375	16.5309	16.4016	16.6499	16.692	17.0846	16.7143	16.5929	16.5362	16.8361	16.6354	16.4233	+	2	21.9	9.9884	0	25.78	20	0.0420602	0.434648	0.0643387	-0.0570538	-0.113789
B2RZD4	60S ribosomal protein L34	19.2972	19.3018	19.3318	19.7771	19.7723	19.7717	19.2379	19.2178	19.215	19.7084	19.7013	19.6941	19.847	19.8266	19.8305	19.4834	19.5257	19.5214	19.2327	19.2189	19.2419	19.6285	19.636	19.6296	20.017	19.9825	19.9666	19.3103	19.7737	19.2236	19.7012	19.8347	19.5102	19.2311	19.6314	19.9887	+	4	28.2	13.293	0	47.004	112	0.463456	-0.0866976	0.390982	0.524436	0.199899
B2RZD6	NDUFA4, mitochondrial complex-associated	18.3084	18.2364	18.2687	18.1558	18.1802	18.1632	18.4256	18.4315	18.4809	18.3579	18.3092	18.3268	18.1282	18.1108	18.1776	18.0741	18.1269	18.1518	18.2144	18.2324	18.212	18.1953	18.1438	18.13	17.9671	17.9283	17.9954	18.2712	18.1664	18.446	18.3313	18.1389	18.1176	18.2196	18.1564	17.9636	+	6	56.1	9.3267	0	43.911	50	-0.104778	0.174836	0.0601006	-0.132276	-0.153537
B3DM87	Fbxw17 protein	13.8399	13.7555	13.9033	13.705	13.8818	13.8527	13.6556	13.854	13.8953	13.5608	13.7285	13.7131	13.6332	13.7763	13.9754	13.9691	14.0103	14.0317	13.5887	13.7468	13.7426	13.544	13.5803	13.729	13.9876	14.1491	14.1392	13.8329	13.8132	13.8016	13.6675	13.795	14.0037	13.6927	13.6178	14.092	+	1	3.7	28.913	0	3.2776	3	-0.0197316	-0.0312716	-0.165412	-0.0379418	0.170743
B4F765	Intraflagellar transport 27	15.7128	15.6448	15.6097	15.4285	15.4648	15.3685	14.9743	14.8078	14.956	16.0327	16.0478	15.89	15.3141	15.2739	15.3354	15.2514	15.1763	15.1377	15.0971	14.8169	14.9637	15.9531	15.9117	15.7172	15.3147	15.3901	15.3084	15.6558	15.4206	14.9127	15.9902	15.3078	15.1885	14.9592	15.8607	15.3377	+	6	59.7	20.796	0	18.378	24	-0.235138	-0.743065	0.33444	-0.347976	-0.467271
F7EYF1	HECT-type E3 ubiquitin transferase (Fragment)	13.8634	14.0506	14.0309	14.1461	14.1702	14.1436	14.0305	14.2238	14.1036	13.9222	14.1831	14.207	14.1269	14.248	14.3104	14.0263	14.2362	14.1675	13.855	13.7187	13.9432	13.6121	13.6237	13.7457	13.8669	13.9249	13.8597	13.9817	14.1533	14.1193	14.1041	14.2284	14.1433	13.839	13.6605	13.8839	+	5	11.3	86.616	0	11.315	17	0.171643	0.137631	0.122438	0.246786	0.161662
B4F775	Golgi associated PDZ and coiled-coil motif containing (Predicted)	17.7964	17.8696	17.9275	17.5155	17.5711	17.6203	16.9301	17.0251	17.0745	18.1363	18.1994	18.1888	17.6736	17.6434	17.6645	17.4417	17.4817	17.535	16.9428	17.017	17.073	18.1385	18.2013	18.1648	17.6349	17.6262	17.7077	17.8645	17.569	17.0099	18.1748	17.6605	17.4861	17.0109	18.1682	17.6562	+	2	10.1	34.167	0	18.475	4	-0.295523	-0.854577	0.310321	-0.20401	-0.37836
B4F787	Chmp1b protein (Fragment)	16.7879	16.8564	16.8633	16.8075	16.8901	16.937	16.9768	17.0584	17.0182	17.0878	17.1409	17.1146	16.5525	16.5858	16.6921	16.5909	16.6831	16.7033	16.7522	16.8264	16.7681	16.9555	17.0224	17.0147	16.4921	16.57	16.4862	16.8359	16.8782	17.0178	17.1145	16.6102	16.6591	16.7822	16.9975	16.5161	+	3	10	25.644	0.0004531	2.9073	3	0.042289	0.181914	0.278572	-0.225728	-0.176774
B4F7A4	Ccdc49 protein (Fragment)	11.9723	11.983	12.0436	12.2908	11.9841	11.7765	12.4893	12.1394	11.8759	12.2748	11.9748	11.6376	11.8462	12.397	11.9194	12.0987	12.0796	12.1579	12.181	12.1273	12.1197	12.6917	12.5221	12.4419	14.0376	13.6977	13.4289	11.9997	12.0171	12.1682	11.9624	12.0542	12.1121	12.1427	12.5519	13.7214	+	2	11.3	41.387	0	9.246	12	0.0174703	0.168537	-0.0372517	0.0545712	0.112409
Q4L2A2	CD99 (Fragment)	14.2313	14.1451	14.1699	13.8455	13.9219	13.9635	14.0608	14.5091	14.4157	13.5811	13.826	13.6224	14.0142	14.1188	14.0944	14.1051	14.287	14.11	14.4754	14.6124	14.5076	13.957	14.0439	14.0309	13.8054	14.0938	13.9037	14.1821	13.9103	14.3285	13.6765	14.0758	14.1674	14.5318	14.0106	13.9343	+	2	24.8	16.544	0	28.13	6	-0.271833	0.146406	-0.505609	-0.106314	-0.0147352
B5DEG6	Glycinamide ribonucleotide synthetase	15.9192	15.8038	15.8913	15.9908	15.8944	15.9525	15.4961	15.4986	15.3136	16.0891	15.8825	15.7924	15.8047	15.6774	15.7615	16.0047	15.9634	15.8942	15.9238	15.9368	15.9108	15.7927	15.8244	15.848	16.0428	15.9368	15.9627	15.8715	15.9459	15.4361	15.9213	15.7479	15.9541	15.9238	15.8217	15.9808	+	1	70	45.682	0	35.545	12	0.0744225	-0.435366	0.049869	-0.123608	0.0826203
B5DEL2	Cleavage and polyadenylation-specific factor 1	18.4863	18.4993	18.4408	18.2989	18.3238	18.3051	18.0769	18.1619	18.0741	18.6698	18.6163	18.6059	18.4498	18.4301	18.4067	18.3127	18.3504	18.283	17.9741	18.0697	17.9794	18.6128	18.5753	18.5839	18.3357	18.4887	18.4037	18.4755	18.3093	18.1043	18.6307	18.4288	18.3154	18.0077	18.5907	18.4094	+	28	30.9	160.75	0	152.12	165	-0.166204	-0.371196	0.155197	-0.046639	-0.160118
B5DEL7	Protein transport protein Sec61 subunit gamma	11.2666	11.4445	11.371	11.091	11.4154	11.5566	11.2207	11.658	11.6584	11.759	11.7099	11.9317	11.6118	11.8723	11.4978	11.8981	12.416	12.0332	10.8887	11.2355	11.2474	11.0581	12.0858	11.6602	11.8846	12.4837	12.3875	11.3607	11.3543	11.5124	11.8002	11.6606	12.1158	11.1239	11.6013	12.2519	+	1	17.6	7.7412	0	20.405	15	-0.00639253	0.151635	0.439467	0.299922	0.755055
B5DEQ4	RCG27500, isoform CRA_c	17.767	17.8539	17.803	17.6432	17.6758	17.6944	18.1521	18.0963	18.1033	17.5461	17.5104	17.5623	17.6358	17.5663	17.5548	17.6296	17.8094	17.6933	18.0121	18.0301	18.0006	17.7684	17.7551	17.7584	17.2289	17.4576	17.4013	17.8079	17.6711	18.1172	17.5396	17.5856	17.7108	18.0143	17.7606	17.3626	+	5	40.9	25.352	0	22.639	28	-0.136808	0.30926	-0.268325	-0.222326	-0.0971886
B5DF04	DNA repair protein RAD51 homolog	16.6764	16.7	16.723	16.6599	16.7274	16.6928	16.7099	16.8931	16.8503	16.7326	16.7475	16.6999	16.7849	16.8231	16.7772	16.7959	16.8443	16.8252	16.6264	16.8109	16.7199	16.7091	16.8348	16.7287	16.9442	17.0806	17.043	16.6998	16.6934	16.8178	16.7266	16.7951	16.8218	16.7191	16.7575	17.0226	+	13	55.8	36.968	0	95.159	48	-0.00641701	0.117986	0.0268721	0.0953224	0.122027
B5DF13	RCG63400	11.121	10.7407	11.6982	10.6518	10.8823	10.809	10.3293	10.5858	10.2106	10.6336	10.6609	10.4655	11.1163	10.7555	11.7489	11.5963	11.272	11.7493	10.2559	9.66162	10.8796	10.4968	10.2787	11.1983	11.6494	12.0143	12.3391	11.1866	10.7811	10.3752	10.5867	11.2069	11.5392	10.2657	10.6579	12.001	+	2	9.9	47.357	0	8.5886	7	-0.405584	-0.811417	-0.599983	0.0202523	0.352585
B5DF32	I-kappa-B kinase	16.5506	16.4657	16.7106	16.2604	16.2747	16.0464	16.1755	16.3452	16.304	16.2418	16.2375	16.1467	16.2456	16.4182	16.2275	16.2997	16.4074	16.2742	16.2088	16.303	16.4256	16.5283	16.4787	16.8384	16.8546	16.8577	17.1763	16.5756	16.1938	16.2749	16.2087	16.2971	16.3271	16.3125	16.6151	16.9628	+	17	31.7	82.188	0	44.814	53	-0.381795	-0.300754	-0.366949	-0.278497	-0.248542
B5DF80	Polyadenylate-binding protein	16.3572	16.3222	16.3922	16.2509	16.2141	16.2678	16.0719	16.068	16.1424	16.1717	16.1708	16.2902	16.4089	16.3867	16.8453	16.5181	16.4376	16.5873	15.99	16.0237	16.0296	16.0674	16.0619	16.1297	16.2545	16.2708	16.2089	16.3572	16.2443	16.0941	16.2109	16.547	16.5143	16.0144	16.0863	16.2448	+	2	20.5	71.028	0.0014765	2.5107	3	-0.112934	-0.263107	-0.146304	0.189738	0.157123
B5DF86	Conserved oligomeric Golgi complex subunit 8	14.6676	14.4457	14.617	14.7379	14.489	14.7304	14.6755	14.5731	14.6411	14.7388	14.7012	14.7678	14.9159	14.7384	14.7404	14.9386	14.7014	14.7785	14.6802	14.5627	14.6268	14.663	14.7085	14.6206	14.9051	14.943	14.9536	14.5768	14.6525	14.6299	14.7359	14.7982	14.8062	14.6232	14.664	14.9339	+	12	26.2	70.761	0	49.188	46	0.0756645	0.0531117	0.159151	0.221444	0.229411
B5DFC6	Glucosamine-6-phosphate isomerase	19.5559	19.5275	19.5353	19.6461	19.5452	19.588	19.6661	19.6497	19.5951	19.6788	19.6304	19.6288	19.7013	19.6826	19.7256	19.8286	19.8957	19.8837	19.6473	19.5965	19.5972	19.6948	19.6399	19.6409	19.8313	19.8258	19.8256	19.5396	19.5931	19.637	19.646	19.7032	19.8694	19.6137	19.6585	19.8275	+	14	81	32.579	0	227.84	168	0.053538	0.0974004	0.106417	0.163602	0.329773
B5DFD8	SH3 domain-binding glutamic acid-rich-like protein	14.3866	14.3768	14.4129	13.7782	13.9652	14.11	14.3199	14.3291	14.3893	14.1339	14.019	14.2403	14.249	14.2038	14.3654	14.2555	14.2866	14.2178	14.475	14.5762	14.8004	14.4823	14.5076	14.6976	14.1954	14.2576	14.2965	14.3921	13.9511	14.3461	14.1311	14.2728	14.2533	14.6172	14.5625	14.2498	+	3	38.6	12.8	0	18.682	10	-0.440986	-0.0459734	-0.261031	-0.119348	-0.13879
B5DFJ7	Tmem9 protein	14.9506	14.9518	14.9701	15.097	14.9854	15.0258	14.8398	14.8849	15.0027	14.9636	14.9299	14.8144	14.9766	14.9017	14.9433	15.1533	15.0402	15.0645	14.8745	14.8767	14.9637	14.8183	14.8993	14.8369	15.2392	15.0724	15.3728	14.9575	15.0361	14.9092	14.9026	14.9405	15.086	14.905	14.8515	15.2281	+	3	32.8	20.589	0	87.193	14	0.078605	-0.0483103	-0.0548661	-0.0169305	0.128524
D3Z7Z5	RAN-binding protein 10	14.7358	14.5227	14.9079	14.6845	14.6045	14.8097	14.5435	14.5887	14.6848	14.5926	14.6033	14.7564	14.7158	14.5411	14.8019	14.889	14.7184	14.9391	14.6102	14.64	14.7277	14.7057	14.5148	14.6923	14.9431	14.9523	15.0748	14.7221	14.6996	14.6057	14.6508	14.6863	14.8488	14.6593	14.6376	14.9901	+	4	9.9	77.815	0	25.034	9	-0.022536	-0.116476	-0.0713609	-0.0358488	0.126717
D3Z822	Non-specific serine/threonine protein kinase	17.704	17.7197	17.7419	17.7529	17.7894	17.77	17.6276	17.7135	17.647	18.2498	18.3063	18.2488	17.6725	17.7139	17.6662	17.4688	17.4824	17.4437	17.3245	17.3115	17.2824	18.0948	18.1746	18.1152	17.4751	17.4362	17.444	17.7219	17.7708	17.6627	18.2683	17.6842	17.4649	17.3061	18.1282	17.4518	+	16	10.2	300.5	0	51.837	60	0.0488834	-0.0591612	0.546419	-0.0376967	-0.25695
D3Z962	Transforming, acidic coiled-coil-containing protein 3	17.155	17.2256	17.0459	16.9077	16.8072	16.8285	16.4544	16.187	16.6761	17.2202	17.3011	17.1192	16.9461	17.0266	16.8934	16.8848	16.8986	16.8225	16.4397	16.3343	16.7545	17.1522	17.1627	17.0637	17.0377	17.0697	16.8664	17.1421	16.8478	16.4392	17.2135	16.9554	16.8686	16.5095	17.1262	16.9912	+	10	30.7	65.176	0	76.301	39	-0.294349	-0.702963	0.0713425	-0.186778	-0.273526
D3Z981	Plexin A1	18.2348	18.2199	18.2051	18.181	18.1293	18.1386	17.5924	17.627	17.5466	18.6585	18.6445	18.5816	18.0112	18.0152	17.9449	17.8713	17.9346	17.9249	17.4067	17.4769	17.49	18.4117	18.4537	18.3796	17.8752	17.9116	17.8275	18.22	18.1496	17.5886	18.6282	17.9904	17.9103	17.4579	18.415	17.8714	+	2	2.4	213.19	0.0097371	1.47	15	-0.0703056	-0.631305	0.408244	-0.229529	-0.309676
D3Z9I9	StAR-related lipid transfer (START) domain containing 4 (Predicted)	13.4245	13.3623	13.1067	13.2656	13.0832	12.8753	12.9815	13.0603	12.9117	13.0914	13.1606	12.7944	13.4214	13.3744	13.321	13.3199	13.4182	13.3854	12.9931	12.8823	12.7122	13.2054	13.3052	12.88	13.6197	13.6017	13.0984	13.2978	13.0747	12.9845	13.0155	13.3723	13.3745	12.8625	13.1302	13.4399	+	5	42.4	25.544	0	18.397	15	-0.223135	-0.313299	-0.282316	0.0744614	0.076665
D3Z9K2	Mitochondrial ribosomal protein L54	13.0068	12.9362	13.1512	12.5824	12.5373	12.7198	12.6181	12.4556	12.8446	12.1265	12.3669	12.2229	12.3247	12.6798	12.621	12.6775	12.7657	13.1721	12.9685	12.9688	13.2456	12.5579	12.8245	13.0765	12.3583	12.7454	12.3483	13.0314	12.6132	12.6394	12.2388	12.5418	12.8718	13.061	12.8196	12.484	+	2	42.2	15.286	0	60.821	5	-0.41824	-0.392032	-0.79267	-0.4896	-0.159671
D3ZAE3	DENN domain-containing 6B	10.0078	10.4613	9.34847	8.90101	8.65998	9.06327	9.26596	9.6768	8.84572	9.60467	9.51025	8.97242	9.49087	10.1398	9.71941	9.37424	9.81557	9.54682	9.12715	9.2648	9.33247	9.38235	9.24583	9.45765	9.77268	9.67365	9.61161	9.93918	8.87475	9.26283	9.36245	9.78336	9.57887	9.24147	9.36194	9.68598	+	1	1.7	66.592	0.0022059	2.4174	3	-1.06443	-0.676356	-0.576736	-0.155826	-0.36031
D3ZAH3	NEDD1 gamma-tubulin ring complex targeting factor	17.3552	17.2242	17.304	17.1624	17.1739	17.2225	16.9572	17.1468	16.9889	17.5812	17.3337	17.534	17.2372	17.1671	17.2124	16.9662	17.1211	17.0634	16.8161	17.1082	16.849	17.5376	17.3406	17.468	17.0736	17.1615	17.058	17.2945	17.1862	17.031	17.483	17.2056	17.0502	16.9245	17.4487	17.0977	+	15	30	71.244	0	59.725	44	-0.108232	-0.263509	0.188482	-0.0888906	-0.244251
D3ZAS1	40S ribosomal protein S2	15.7933	15.8759	15.8572	15.937	15.9038	15.9756	15.6348	15.7431	15.6697	15.9294	15.9874	15.937	15.7529	15.8676	15.9395	16.1057	16.0478	16.083	15.9304	15.9423	15.9639	15.8125	15.7617	15.8809	16.2279	16.2113	16.276	15.8421	15.9388	15.6825	15.9513	15.8533	16.0788	15.9455	15.8184	16.2384	+	1	28.5	30.871	0	9.3396	58	0.0966672	-0.159618	0.109133	0.0111861	0.236681
D3ZAZ1	Formin-like 1	16.8241	16.6684	16.6314	16.524	16.3912	16.3701	15.3329	15.2855	15.3111	16.9134	16.8143	16.8202	16.7523	16.6885	16.5585	16.6712	16.6041	16.6051	15.3662	15.5794	15.3987	16.3625	16.2351	16.2483	16.7163	16.5444	16.5789	16.708	16.4284	15.3098	16.8493	16.6664	16.6268	15.4481	16.282	16.6132	+	3	4.4	115.53	0	5.7253	8	-0.279528	-1.39811	0.141361	-0.0415362	-0.0811522
D3ZBJ0	U6 snRNA-associated Sm-like protein LSm5	10.5938	10.8179	10.9233	10.5698	10.3662	10.5182	10.8839	11.0996	10.7449	10.8003	11.1412	10.8853	11.1529	10.6282	11.0312	10.9608	11.1283	11.0854	10.6895	10.621	10.665	11.0182	10.9055	10.8689	10.8383	11.219	10.7887	10.7783	10.4848	10.9094	10.9423	10.9375	11.0582	10.6585	10.9309	10.9487	+	2	46.2	9.9374	0	4.3846	9	-0.293573	0.131109	0.163942	0.159132	0.279843
D3ZC56	Dystonin	20.9796	20.9761	20.9801	20.892	20.9068	20.8967	20.7291	20.7263	20.6848	21.106	21.0962	21.1263	20.9644	20.969	20.9516	20.888	20.8959	20.8741	20.6763	20.6707	20.6141	20.9937	20.9959	21.0155	20.9333	20.9467	20.9342	20.9786	20.8985	20.7134	21.1095	20.9617	20.886	20.6537	21.0017	20.9381	+	158	28.9	847.2	0	323.31	722	-0.0801112	-0.265241	0.130863	-0.0169391	-0.0926268
D3ZC63	Cytidine/uridine monophosphate kinase 2	15.1135	14.9604	14.9113	14.8958	14.9486	14.9051	14.7535	14.8681	14.8475	14.7787	14.8934	14.923	15.0029	14.9487	15.0395	15.1788	15.1773	15.1123	14.7942	14.6016	14.8223	14.8653	14.7408	14.9319	15.394	15.2893	15.164	14.9951	14.9165	14.823	14.865	14.997	15.1561	14.7394	14.846	15.2824	+	10	35.6	50.113	0	47.688	38	-0.0785952	-0.172032	-0.130056	0.00195099	0.161016
D3ZCG5	Matrix metallopeptidase 15	16.5651	16.4942	16.5965	16.7434	16.7606	16.7468	16.8161	16.7985	16.8586	17.3254	17.3192	17.3675	16.7245	16.5461	16.6349	16.0012	15.8291	16.0389	16.1823	16.0898	16.2445	17.3475	17.3242	17.3292	15.9003	15.8449	15.9366	16.552	16.7503	16.8244	17.3374	16.6352	15.9564	16.1722	17.3336	15.8939	+	3	10.4	74.776	0	8.0395	4	0.198332	0.272442	0.78541	0.0832215	-0.595551
D3ZCH1	Ankyrin repeat domain 12	14.7416	14.7088	14.675	14.6544	14.5387	14.538	15.7886	15.6756	15.6078	14.7945	14.7443	14.9054	14.6919	14.605	14.7284	14.7891	14.7068	14.7425	14.6259	14.6078	14.6989	14.8261	14.6892	14.7168	15.0399	14.9846	15.1005	14.7085	14.577	15.6907	14.8148	14.6751	14.7461	14.6442	14.744	15.0416	+	2	1.2	233.25	0.0067845	1.6921	8	-0.131452	0.982189	0.106295	-0.0333807	0.037661
D3ZCV0	Actinin alpha 2	12.2106	12.1037	11.9518	12.7657	12.4757	12.7333	12.3054	12.453	12.2746	12.2679	12.2824	12.2374	12.1596	11.8864	12.0919	12.1731	12.2808	12.0384	12.2129	12.2407	12.1569	12.1644	12.1632	12.2316	12.4197	12.457	12.337	12.0887	12.6582	12.3444	12.2625	12.046	12.1641	12.2035	12.1864	12.4046	+	3	17.8	103.83	0	11.936	5	0.569494	0.255624	0.1738	-0.0427554	0.0753864
D3ZER1	Homeobox-containing 1	12.5139	12.6328	12.597	12.3391	12.64	12.4032	12.7718	12.4439	12.6309	12.8388	12.4081	12.8103	12.7269	12.4649	12.6615	11.7561	11.049	11.9611	12.2765	11.9652	12.1409	12.2833	12.4243	12.2062	12.4529	11.9663	12.2458	12.5812	12.4608	12.6155	12.6857	12.6178	11.5887	12.1275	12.3046	12.2216	+	2	9.4	45.51	0	6.7433	10	-0.120427	0.0343304	0.104545	0.0365649	-0.992463
D3ZF12	Signal peptidase complex subunit 3	15.5524	15.5929	15.7127	15.7674	15.7905	15.8447	16.0709	16.0719	16.1528	15.7723	15.8216	15.8599	15.7212	15.5883	15.7248	15.5797	15.6782	15.7162	15.7899	15.8656	15.9677	15.7341	15.8067	15.7708	15.5678	15.6458	15.597	15.6193	15.8009	16.0985	15.8179	15.6781	15.658	15.8744	15.7705	15.6035	+	4	21.7	20.327	0	15.972	16	0.181559	0.479218	0.198602	0.0587601	0.0387106
D3ZFC6	Inter-alpha-trypsin inhibitor heavy chain 4	18.1874	18.1482	18.2007	18.0092	18.0229	18.0137	17.7577	17.8109	17.768	18.3857	18.4446	18.4497	18.0698	18.0292	18.0522	17.9072	17.799	17.7921	17.5913	17.5544	17.6053	18.2585	18.3321	18.2882	17.9942	17.8452	17.8853	18.1788	18.0153	17.7788	18.4266	18.0504	17.8328	17.5837	18.293	17.9082	+	4	3.8	103.75	0	9.8354	33	-0.16346	-0.399922	0.247877	-0.128329	-0.345993
D3ZFH5	Inter-alpha-trypsin inhibitor heavy chain 2	15.5316	15.5725	15.6511	15.403	15.3529	15.3779	15.458	15.3489	15.5681	15.8747	15.8931	15.782	15.3184	15.5524	15.4454	15.3182	15.3697	15.3399	14.9371	15.0176	14.8796	15.7373	15.918	15.789	15.5286	15.5269	15.4474	15.5851	15.378	15.4583	15.8499	15.4388	15.3426	14.9448	15.8148	15.501	+	2	9.2	92.368	0	69.674	13	-0.20711	-0.126764	0.26487	-0.146303	-0.242462
D3ZFK8	FERM, ARH/RhoGEF and pleckstrin domain protein 2	15.7428	15.758	15.7009	15.1645	15.2429	15.3046	14.9594	15.1393	15.1348	14.9682	15.0211	15.0639	15.677	15.7223	15.6488	16.2394	16.294	16.1929	14.9775	15.0869	15.161	15.2205	15.2665	15.3052	17.2554	17.32	17.1375	15.7339	15.2374	15.0779	15.0178	15.6827	16.2421	15.0751	15.2641	17.2376	+	3	2.7	120.8	0	7.4964	26	-0.496561	-0.656059	-0.716155	-0.0512373	0.508213
D3ZG48	RNA helicase	15.1162	15.0284	14.8302	15.0966	15.0005	14.9542	14.8464	15.0237	15.0456	14.9859	14.9081	14.8503	15.1056	15.0153	14.9523	15.0735	15.0403	14.914	14.9712	14.8758	14.9077	15.1451	15.0121	14.9049	15.4186	15.2316	15.1822	14.9916	15.0171	14.9719	14.9148	15.0244	15.0093	14.9182	15.0207	15.2774	+	8	17.7	82.134	0	51.738	28	0.0254809	-0.0197372	-0.0768311	0.0327585	0.0176516
D3ZG88	Mammary tumor virus receptor 2, isoform CRA_a	14.6878	14.8997	14.8273	14.3112	14.4848	14.2427	14.5551	14.4751	14.4139	14.4265	14.5055	14.4326	14.5868	14.8079	14.5934	14.5942	14.8831	14.6084	14.7172	14.6547	14.6892	14.5775	14.6625	14.4731	14.3781	14.8814	14.6788	14.8049	14.3462	14.4814	14.4549	14.6627	14.6952	14.687	14.571	14.6461	+	7	71.4	21.318	0	125.83	16	-0.458727	-0.323573	-0.350089	-0.142248	-0.109728
D3ZGR7	RCG51149	15.4091	15.5984	15.4602	15.4368	15.4026	15.3895	15.6621	15.6653	15.6046	15.2775	15.0693	15.139	15.1349	15.0455	14.9745	15.3633	15.3276	15.3229	15.5596	15.5805	15.5453	15.4179	15.2549	15.3746	15.0799	15.382	14.9989	15.4892	15.4096	15.644	15.162	15.0517	15.3379	15.5618	15.3491	15.1536	+	3	13.9	18.472	0	9.0968	12	-0.0795813	0.154778	-0.327261	-0.437561	-0.151273
D3ZGY1	PYM homolog 1, exon junction complex-associated factor	16.7406	16.7072	16.7327	16.5447	16.6621	16.6253	16.8758	16.8443	16.8052	16.2977	16.3953	16.2918	16.4505	16.538	16.3145	16.59	16.6685	16.5162	16.7398	16.7841	16.7842	16.566	16.6457	16.5031	16.4564	16.4472	16.3927	16.7268	16.6107	16.8417	16.3283	16.4343	16.5916	16.7694	16.5716	16.4321	+	7	59.1	22.726	0	112.19	48	-0.116133	0.114889	-0.398582	-0.292502	-0.13527
D3ZH40	Ubiquitinyl hydrolase 1	12.1379	12.1054	12.2264	12.2435	12.2149	12.1528	11.8209	11.6171	12.0726	11.8297	11.9687	11.9207	12.1004	12.2735	12.0771	12.0249	12.1392	12.2745	12.0329	12.1334	12.0801	12.0598	12.0223	11.9245	12.2746	12.2469	12.3003	12.1565	12.2037	11.8369	11.9064	12.1503	12.1462	12.0821	12.0022	12.274	+	3	5.1	91.954	0	15.514	8	0.0472033	-0.319646	-0.250167	-0.00622136	-0.0103556
D3ZHS3	Nucleolar protein 4-like	13.1303	13.2831	12.9411	13.0583	13.3652	12.9595	13.3781	13.5601	13.5734	13.0632	13.2451	13.0876	12.9113	13.1132	12.5604	12.9408	13.0044	12.9597	13.2323	13.3636	13.249	13.0525	12.9706	12.8395	13.2836	13.2	13.1532	13.1182	13.1277	13.5039	13.132	12.8616	12.9683	13.2817	12.9542	13.2123	+	3	12.8	48.592	0	42.925	11	0.00946612	0.385663	0.0137466	-0.256585	-0.149915
D3ZHV1	RCG35421, isoform CRA_b	15.2185	15.6183	15.6402	15.1292	15.348	15.6193	14.8499	14.515	14.5539	14.9382	15.0599	15.089	15.3358	15.6327	15.6586	15.4712	16.0008	16.171	14.7006	14.8198	14.8355	15.0193	14.8722	15.0496	16.0023	16.7682	16.9976	15.4924	15.3655	14.6396	15.029	15.5424	15.881	14.7853	14.9804	16.5894	+	6	13.9	73.539	0	12.048	17	-0.126884	-0.852739	-0.463317	0.0499965	0.388644
D3ZHY6	ATP-dependent RNA helicase DDX54	13.4113	13.4958	13.2812	13.7288	13.9004	13.571	13.5781	13.556	13.3273	14.0792	13.9127	13.6982	13.8752	13.794	13.8728	13.7448	13.42	13.4435	13.3136	13.4625	13.2637	13.8447	13.9028	13.5767	13.9775	13.7557	13.8081	13.3961	13.7334	13.4871	13.8967	13.8473	13.5361	13.3466	13.7747	13.8471	+	6	15.3	102.16	0	13.865	12	0.33724	0.0909732	0.500558	0.451182	0.139952
D3ZIF0	Zinc finger protein 512	16.4729	16.3731	16.1841	16.6831	16.7539	16.5871	16.1485	16.332	16.1496	16.402	16.5817	16.4102	16.6066	16.6231	16.3439	16.6592	16.3462	16.1899	16.2277	16.4084	16.2426	16.2937	16.5113	16.367	16.7965	16.7291	16.6141	16.3433	16.6747	16.21	16.4646	16.5245	16.3984	16.2929	16.3907	16.7132	+	11	24	63.958	0	54.802	28	0.331388	-0.133293	0.121316	0.181185	0.0551075
D3ZIK0	Heparosan-N-sulfate-glucuronate 5-epimerase	17.8802	17.7789	17.7165	17.5903	17.5048	17.5186	17.2371	17.1425	17.3063	18.0388	17.9891	17.7721	17.5998	17.5854	17.6315	17.409	17.4159	17.4957	17.1635	17.0869	17.3559	18.1055	18.0001	17.8405	17.4606	17.4772	17.5304	17.7919	17.5379	17.2286	17.9333	17.6056	17.4402	17.2021	17.982	17.4894	+	12	26.5	70.118	0	52.626	37	-0.253953	-0.563232	0.141483	-0.186277	-0.351651
D3ZIM6	Ribonuclease K	13.7184	14.0216	13.9497	13.6924	13.9159	13.7552	13.5342	13.6154	13.6444	13.4848	13.7314	13.6661	13.7757	13.7629	13.8666	13.8171	13.7231	13.7604	13.5539	13.7822	13.7614	13.5118	13.5196	13.606	13.9529	13.9576	13.8472	13.8966	13.7878	13.598	13.6274	13.8017	13.7669	13.6992	13.5458	13.9192	+	1	9.2	10.992	0.0014789	2.5377	7	-0.108745	-0.298579	-0.269165	-0.0948689	-0.129705
D3ZIX4	H1.10 linker histone	15.3598	15.3041	15.249	15.5952	15.4319	15.5899	15.0525	15.0371	15.166	15.5417	15.5521	15.604	15.6584	15.5631	15.7221	15.512	15.3253	15.4538	15.2354	15.1927	15.1971	15.5505	15.4843	15.5422	15.9645	15.9465	15.941	15.3043	15.539	15.0852	15.5659	15.6479	15.4304	15.2084	15.5257	15.9507	+	2	15.6	20.488	0	44.296	14	0.234731	-0.219104	0.261624	0.343602	0.12609
D3ZJ08	Histone H3	20.4244	20.429	20.4049	20.6688	20.6653	20.6781	20.3966	20.3715	20.3525	20.573	20.552	20.5686	20.8085	20.8166	20.8159	20.4303	20.4411	20.4458	20.4227	20.4188	20.408	20.5787	20.5536	20.5708	20.6205	20.6336	20.6378	20.4194	20.6707	20.3736	20.5645	20.8137	20.439	20.4165	20.5677	20.6306	+	1	48.5	15.388	0	153.07	454	0.251289	-0.0458911	0.145098	0.394255	0.0195946
D3ZJ29	Uridine kinase-like 1 (Predicted)	14.0469	13.7171	13.6507	13.6152	13.5197	13.5056	13.1942	13.3149	13.1428	13.0561	13.6598	13.2263	13.8502	13.8937	13.5511	14.4726	14.2073	13.8141	13.1045	13.3365	12.9934	13.1195	13.2585	13.1151	14.8607	14.5211	14.2953	13.8049	13.5469	13.2173	13.3141	13.765	14.1647	13.1448	13.1644	14.559	+	4	8.8	96.153	0	37.474	11	-0.258053	-0.587592	-0.490842	-0.0398826	0.359765
D3ZJA8	Nuclear envelope phosphatase-regulatory subunit 1	13.837	13.468	13.7182	13.4945	13.6824	13.6632	13.7906	13.4997	13.5115	13.9088	13.7696	13.7206	14.1046	14.0196	14.012	13.647	13.8372	13.8175	13.4995	13.7635	13.4494	13.3847	13.6543	13.6193	13.7303	13.8007	13.7318	13.6744	13.6134	13.6006	13.7997	14.0454	13.7672	13.5708	13.5528	13.7543	+	2	12	14.233	0	8.2441	7	-0.0610479	-0.0738087	0.125268	0.370982	0.0928161
D3ZJY1	39S ribosomal protein L28, mitochondrial	14.2161	14.4129	14.3753	14.2619	14.3053	14.0835	14.4463	14.2548	14.1323	13.9076	14.2099	14.0355	14.0248	14.0315	14.1586	14.8271	14.442	14.4151	14.6445	14.4095	14.2881	14.3652	14.3268	14.282	13.9171	14.2344	14.2794	14.3348	14.2169	14.2778	14.051	14.0716	14.5614	14.4474	14.3246	14.1436	+	7	30.7	30.236	0	14.467	24	-0.117863	-0.0569833	-0.283778	-0.26312	0.226632
D3ZK56	Ras-related protein Rap-2	15.1104	14.9826	15.0299	15.088	15.2203	15.1442	14.8552	15.0958	15.0663	15.0332	14.8848	15.1291	15.0085	15.0402	15.074	15.0481	15.0921	15.1792	14.9192	15.0351	14.9896	15.1188	15.3113	15.2596	15.1031	15.824	15.6881	15.041	15.1508	15.0058	15.0157	15.0409	15.1064	14.9813	15.2299	15.5384	+	3	48.1	20.745	0	28.411	27	0.109854	-0.0352001	-0.0253044	-0.00010704	0.0654539
D3ZKN4	Similar to junction-mediating and regulatory protein (Predicted)	13.1984	13.0851	13.0869	13.8486	13.2361	13.1363	13.5318	13.0495	12.9718	13.2515	12.9646	12.9577	13.4443	13.0087	12.7658	13.3186	12.8789	12.9291	13.3186	12.8976	12.6631	13.9935	13.6685	12.9579	14.851	14.4059	13.5212	13.1235	13.407	13.1844	13.058	13.0729	13.0422	12.9598	13.54	14.2594	+	2	3.5	89.627	0	5.2173	4	0.283535	0.0609284	-0.0655037	-0.050524	-0.0812842
D3ZLF0	GTP-binding protein 6 (putative)	11.9486	11.4993	11.8149	12.2477	12.1554	12.0799	12.5083	12.2677	12.6391	12.4197	12.0183	12.1522	12.3475	11.835	12.0085	11.6928	11.1421	11.3168	11.974	11.933	12.1355	12.1806	11.9634	12.1735	11.7365	11.1451	11.756	11.7543	12.161	12.4717	12.1967	12.0637	11.3839	12.0142	12.1058	11.5459	+	2	6	56.551	0	4.0088	2	0.406746	0.717435	0.442462	0.309395	-0.370354
D3ZLU8	Homeo box B6	12.8802	12.4779	12.5233	12.3887	12.3896	12.4961	12.6655	12.5885	12.7642	12.7162	12.3942	12.9221	12.7253	12.6663	12.5353	12.6854	12.4106	12.5504	12.6431	12.4627	12.8503	12.8945	12.8209	12.9675	13.1794	13.2441	12.8899	12.6271	12.4248	12.6727	12.6775	12.6423	12.5488	12.652	12.8943	13.1045	+	2	14.3	25.31	0	14.008	4	-0.202313	0.0455971	0.0503502	0.0151829	-0.0783138
D3ZMD6	Glutamine and serine rich 1 (Predicted)	14.1111	13.9895	13.8807	13.9765	13.8269	13.9587	13.6229	13.8462	13.7347	14.0642	13.9701	14.1107	14.0294	13.9773	14.0112	13.848	13.3459	13.2922	13.6536	13.4096	13.5981	13.8801	13.9091	13.9928	13.9737	13.9673	13.8902	13.9937	13.9207	13.7346	14.0483	14.006	13.4953	13.5538	13.9274	13.9437	+	2	2.5	184.97	0	4.6459	4	-0.0730674	-0.259121	0.0545846	0.0122189	-0.49839
D3ZME7	HscB mitochondrial iron-sulfur cluster co-chaperone	13.9126	14.047	13.8756	13.7338	13.7291	13.5883	14.082	13.8645	14.0393	13.8624	13.7532	13.581	13.8245	14.0642	13.7358	14.1233	14.2703	14.1268	14.0345	13.9845	13.9554	14.0109	14.0418	13.9522	14.1394	14.2897	14.0935	13.9451	13.6837	13.9953	13.7322	13.8748	14.1735	13.9915	14.0017	14.1742	+	3	15	27.065	0	6.9029	7	-0.261318	0.0502018	-0.212876	-0.0702279	0.228398
D3ZMJ7	Non-specific serine/threonine protein kinase	14.3792	14.119	14.0708	14.4578	14.4858	14.2367	14.3211	13.8934	13.8916	14.8362	14.8841	14.8123	14.219	14.2972	13.9933	14.3048	14.3021	13.961	13.7685	13.8252	13.4535	14.4965	14.3361	14.0782	13.9148	13.667	13.5273	14.1897	14.3934	14.0354	14.8442	14.1699	14.1893	13.6824	14.3036	13.7031	+	5	8.1	218.34	0	23.403	18	0.203769	-0.154297	0.654532	-0.0198236	-0.00040209
D3ZN59	Similar to High mobility group protein 2 (HMG-2)	15.3127	15.4739	15.4587	15.3517	15.5463	15.5846	15.2628	15.4071	15.3977	14.6953	15.1525	14.9192	14.8646	15.1714	15.0904	15.0437	15.2368	15.2652	15.0781	15.2028	15.4015	14.6563	14.9372	15.0282	14.9741	14.9961	14.8827	15.4151	15.4942	15.3558	14.9224	15.0421	15.1819	15.2274	14.8739	14.9509	+	2	50.2	24.016	0	57.694	13	0.0791174	-0.0592721	-0.492769	-0.372992	-0.233214
D3ZNF4	TBL1X receptor 1	14.177	14.1279	14.283	13.9913	14.0615	13.9328	13.9814	14.1564	13.9259	14.1829	14.3211	14.1988	14.3218	14.3248	14.3279	14.3084	14.4059	14.1943	13.9788	14.2037	13.9621	14.3043	14.1998	14.294	14.5136	14.6579	14.4565	14.1959	13.9952	14.0212	14.2343	14.3248	14.3029	14.0482	14.266	14.5427	+	3	26.7	55.67	0	32.982	15	-0.200713	-0.174724	0.0383635	0.128855	0.106941
F1M6L8	Coiled-coil domain-containing protein 72	17.7354	17.8851	17.84	17.4229	17.4806	17.4006	17.4194	17.5187	17.4227	17.0517	17.0614	17.0401	17.0583	17.1216	17.1004	17.2941	17.2921	17.2464	17.6678	17.7555	17.6925	17.4551	17.5287	17.4549	17.1768	17.1418	16.9836	17.8202	17.4347	17.4536	17.051	17.0934	17.2775	17.7053	17.4796	17.1007	+	3	31.2	7.0242	0	8.2919	25	-0.385468	-0.366575	-0.769147	-0.72677	-0.542664
D3ZP60	Uncharacterized protein RGD1308559_predicted	14.3619	14.4021	14.506	14.6301	14.6229	14.6528	14.7904	14.7675	14.9486	14.7223	14.8399	14.849	14.5969	14.6219	14.5644	14.2938	14.151	14.4281	14.1146	14.0729	14.1483	14.218	14.3116	14.4541	14.3911	14.1451	14.4515	14.4233	14.6352	14.8355	14.8037	14.5944	14.291	14.1119	14.3279	14.3292	+	1	0.7	134.74	0.0066497	1.7006	5	0.211911	0.412194	0.380369	0.171078	-0.132336
D3ZP89	Amine oxidase, flavin containing 1 (Predicted)	16.6115	16.731	16.6205	16.3619	16.4406	16.447	15.9568	15.9977	16.0033	16.957	17.0434	16.8659	16.3818	16.4774	16.4276	16.1011	16.1773	16.3419	15.6027	15.6475	15.7211	16.6313	16.6704	16.6582	16.2305	16.2397	16.3542	16.6543	16.4165	15.9859	16.9554	16.4289	16.2068	15.6571	16.6533	16.2748	+	3	6.1	92.555	0	15.011	11	-0.237838	-0.668402	0.301088	-0.225403	-0.447565
Q6PDW2	60S ribosomal protein L21	19.3662	19.3458	19.3056	19.51	19.5467	19.5178	19.2735	19.3441	19.2738	19.4242	19.4961	19.4702	19.5508	19.5802	19.5465	19.5441	19.5213	19.4903	19.2644	19.3445	19.3024	19.3975	19.4637	19.4039	19.7011	19.7294	19.7044	19.3392	19.5248	19.2971	19.4635	19.5592	19.5186	19.3038	19.4217	19.7116	+	8	38.1	18.579	0	25.935	174	0.18564	-0.0420656	0.12432	0.220002	0.179382
D3ZQ25	Fibulin-1	18.9321	18.9397	18.925	18.7772	18.8249	18.7991	18.9127	18.8704	18.8829	18.9584	18.99	18.925	18.9761	18.9386	18.8882	18.6443	18.5886	18.6793	18.6372	18.5368	18.5431	18.706	18.68	18.6628	18.4963	18.4432	18.4263	18.9323	18.8004	18.8887	18.9578	18.9343	18.6374	18.5724	18.683	18.4552	+	3	27.9	78.071	0	211.93	118	-0.131895	-0.0435896	0.0255318	0.00201997	-0.294866
D3ZQ30	Telomere length regulation protein TEL2 homolog	14.2782	14.2154	14.1048	14.1337	14.0275	14.066	14.0802	13.8019	14.0817	14.0917	14.0421	14.0928	14.1039	14.0212	14.1029	14.4839	14.1907	14.1447	13.8569	13.7072	14.0212	13.9527	13.9388	14.0343	14.7427	14.4184	14.2567	14.1995	14.0757	13.9879	14.0755	14.076	14.2731	13.8618	13.9753	14.4726	+	5	8.9	93.059	0	21.645	12	-0.123727	-0.21152	-0.123932	-0.12344	0.0736218
D3ZQ77	Similar to HTGN29 protein;keratinocytes associated transmembrane protein 2, isoform CRA_a	13.3981	13.7361	13.5908	13.5072	13.6212	13.6027	13.453	13.6871	13.6682	13.9684	13.8684	13.6583	13.8291	13.9521	13.698	13.5291	13.5651	13.8049	13.0783	13.323	13.5522	13.8144	13.8925	13.5726	13.7198	14.1333	14.1158	13.575	13.577	13.6028	13.8317	13.8264	13.633	13.3179	13.7598	13.9896	+	2	13.6	28.263	0	3.6861	5	0.00202746	0.0277551	0.25668	0.251361	0.0579942
D3ZQK4	Thioredoxin domain-containing 16	14.0436	13.9878	13.7527	13.7008	13.9112	13.6728	13.6252	13.4899	13.6104	13.6189	13.6555	13.4537	13.8723	13.9662	13.9165	14.3359	14.4191	14.2167	13.6309	13.7598	13.5299	13.548	13.6478	13.5641	14.6292	14.877	14.7945	13.928	13.7616	13.5752	13.576	13.9183	14.3239	13.6402	13.5866	14.7669	+	5	9.6	91.736	0	30.207	22	-0.166406	-0.352858	-0.352	-0.0097134	0.39588
D3ZQW1	DNA helicase	17.338	17.3013	17.3081	17.6278	17.5643	17.5861	17.2989	17.2655	17.2236	18.2111	18.1857	18.1981	17.523	17.4474	17.4887	17.1926	17.1555	17.2041	16.9559	16.8719	16.8624	17.753	17.7264	17.7502	16.7195	16.5812	16.7108	17.3158	17.5927	17.2627	18.1983	17.4864	17.184	16.8967	17.7432	16.6705	+	3	3.9	156.24	0	4.4924	10	0.27692	-0.0531428	0.882507	0.170546	-0.131761
D3ZRB3	RCG21806	11.3632	11.2944	11.5273	11.4089	11.2831	11.2016	11.6884	10.9223	11.0758	11.4761	11.0303	11.2112	11.479	11.6364	11.5525	11.6767	11.8784	11.7413	11.0483	11.2819	11.5692	11.6663	11.2723	11.6352	11.9516	11.8714	11.8148	11.395	11.2979	11.2289	11.2392	11.556	11.7655	11.2998	11.5246	11.8792	+	1	8.1	23.601	0.003639	2.2023	3	-0.0970771	-0.166102	-0.155784	0.16099	0.37051
D3ZRX9	Calponin (Fragment)	15.1052	15.1528	15.2052	15.2157	15.0758	15.1969	15.0438	15.0162	15.0938	15.0038	14.9497	15.0491	15.024	14.8838	15.0307	15.1447	15.0499	15.1615	15.0663	15.0991	15.0927	15.0174	15.0963	15.1796	15.477	15.3898	15.3934	15.1544	15.1628	15.0513	15.0009	14.9795	15.1187	15.0861	15.0978	15.4201	+	5	32.4	24.069	0	16.83	19	0.00842121	-0.103118	-0.153507	-0.17487	-0.0356941
D3ZS72	Phosphatidylinositol-3,4,5-trisphosphate-dependent Rac exchange factor 1	16.7188	16.5958	16.8167	16.5698	16.5645	16.6051	16.3976	16.3159	16.3776	16.7863	16.683	16.8958	16.4898	16.5255	16.5255	16.4215	16.4254	16.4752	16.4141	16.3354	16.394	16.7285	16.6196	16.7847	16.4717	16.4862	16.4519	16.7105	16.5798	16.3637	16.7884	16.5136	16.4407	16.3812	16.7109	16.4699	+	12	12.5	184.39	0	27.774	29	-0.130667	-0.346731	0.0779051	-0.196835	-0.269785
D3ZSD3	GA-binding protein transcription factor subunit beta 2	13.2262	13.3977	13.4203	13.2774	13.3166	13.1358	12.9982	13.1218	12.9084	13.224	13.2841	13.1178	13.1883	13.3058	13.2939	13.451	13.5385	13.551	13.19	13.2809	13.159	13.0708	13.2577	13.1511	13.4552	13.6796	13.2567	13.3481	13.2433	13.0094	13.2086	13.2626	13.5135	13.2099	13.1599	13.4638	+	4	19.4	45.317	0	15.526	14	-0.104806	-0.33864	-0.139463	-0.0854348	0.1654
D3ZSF3	Peptidyl-prolyl cis-trans isomerase	18.558	18.5799	18.5556	18.5788	18.5908	18.5555	18.3656	18.3453	18.3094	18.6931	18.6628	18.6628	18.5536	18.5235	18.4793	18.5553	18.5562	18.4767	18.8007	18.7609	18.7365	18.7177	18.7354	18.7021	18.7498	18.7197	18.729	18.5645	18.5751	18.3401	18.6729	18.5188	18.5294	18.766	18.7184	18.7328	+	1	17.8	16.475	0	4.022	139	0.0105762	-0.224381	0.108421	-0.0457063	-0.0350605
D3ZSL2	ABRA C-terminal-like	12.1334	12.4791	12.2631	12.0822	12.3184	11.9716	12.3352	12.276	12.1059	12.6437	12.8755	12.3922	12.0448	12.298	12.2733	12.0777	12.0896	11.8574	12.392	12.1947	12.0428	12.6332	12.5502	12.3857	11.8411	12.3086	12.1294	12.2919	12.1241	12.239	12.6371	12.2054	12.0082	12.2098	12.523	12.093	+	3	46.9	9.0303	0	7.2595	8	-0.167829	-0.0529159	0.345234	-0.086537	-0.283663
D3ZSV8	Unc-79 homolog, NALCN channel complex subunit	18.2681	18.2656	18.3021	18.2223	18.2083	18.2187	17.8846	17.9479	17.8017	18.825	18.7393	18.7915	18.2309	18.2165	18.1897	17.9035	17.9013	17.8304	17.775	17.8235	17.6556	18.8919	18.8143	18.8613	18.0622	18.0523	17.9979	18.2786	18.2164	17.8781	18.7853	18.2124	17.8784	17.7513	18.8559	18.0375	+	4	2.7	282.81	0.0044772	2.0452	5	-0.0622031	-0.40053	0.506649	-0.0662542	-0.400213
D3ZSW5	Thioredoxin-like protein	14.0145	14.01	13.9757	14.0163	13.9224	14.0426	13.7247	13.9331	13.9079	14.1653	14.173	14.1232	13.907	13.6332	13.824	14.0034	13.8634	13.9073	14.3626	14.1799	14.1172	14.2087	13.9373	14.1148	13.8584	13.9531	13.9013	14.0001	13.9938	13.8552	14.1538	13.788	13.9247	14.2199	14.0869	13.9043	+	3	26.8	16.786	0	16.966	15	-0.00630161	-0.144848	0.153755	-0.212017	-0.0753603
D3ZSW9	RUN and FYVE domain-containing protein 2-like	16.5625	16.5549	16.4599	16.3325	16.3811	16.2297	15.8846	15.953	15.9385	16.2056	16.2951	16.1416	16.4788	16.5541	16.4383	16.7097	16.7302	16.5541	16.1993	16.1992	16.0907	16.2514	16.2312	16.1275	16.9485	17.0637	16.7646	16.5258	16.3144	15.9254	16.2141	16.4904	16.6646	16.1631	16.2034	16.9256	+	10	22.1	69.983	0	18.349	32	-0.211353	-0.600421	-0.311669	-0.0353685	0.138855
D3ZT64	Autophagy-related 2A	13.0614	12.8003	12.9794	12.9143	12.6017	12.8031	13.1072	13.182	13.189	13.0059	13.216	12.8376	12.9205	12.7197	12.8768	13.167	13.1495	13.1617	12.9847	12.5985	12.8691	13.05	13.1259	13.07	13.3264	13.0295	12.965	12.947	12.773	13.1594	13.0199	12.839	13.1594	12.8174	13.0819	13.1069	+	7	8.8	211.36	0	37.775	11	-0.173975	0.212386	0.0728509	-0.107984	0.212408
D3ZTM2	INO80 complex subunit D	12.0537	11.5954	12.0266	11.7631	11.3477	11.8183	10.869	11.3785	11.4387	11.7526	11.5998	11.6104	11.9454	11.2605	11.698	12.3086	12.0048	11.9707	11.2834	11.2688	11.6612	11.5822	11.1092	11.6978	12.6909	12.3166	12.6056	11.8919	11.6431	11.2287	11.6543	11.6346	12.0947	11.4045	11.4631	12.5377	+	3	6.2	112.42	0	4.2924	10	-0.248849	-0.663151	-0.237625	-0.257268	0.202786
D3ZTW1	Integrator complex subunit 5	13.8732	13.9656	13.9636	13.8278	13.8411	13.7572	13.6082	13.6905	13.59	14.0705	14.0518	13.9404	14.0067	14.1295	13.9988	13.839	13.9284	14.0663	13.6291	13.659	13.3568	14.0498	14.0745	13.9108	13.9086	14.0863	14.2757	13.9341	13.8087	13.6296	14.0209	14.045	13.9446	13.5483	14.0117	14.0902	+	6	11.2	108.4	0	41.023	19	-0.125415	-0.304547	0.0867491	0.110873	0.0104377
D3ZU52	COP9 (Constitutive photomorphogenic) homolog, subunit 7b (Arabidopsis thaliana) (Predicted), isoform CRA_b	13.2336	13.5597	13.6423	13.3147	13.355	13.4331	13.7077	13.7519	13.571	13.5152	13.5256	13.4859	13.5952	13.6153	13.5231	13.8039	13.6251	13.7146	13.8618	13.6744	13.7078	13.4074	13.5489	13.6219	13.5529	13.4228	13.612	13.4785	13.3676	13.6768	13.5089	13.5779	13.7145	13.748	13.5261	13.5292	+	4	17.1	35.94	0	8.7662	8	-0.110917	0.198338	0.0303863	0.0993631	0.236037
D3ZUC2	RNA helicase	12.6035	12.6577	12.5662	12.7757	12.701	12.5995	12.5975	12.7502	12.7797	12.6303	12.6417	12.7102	12.8327	12.6245	12.5587	12.8192	12.9786	12.8739	12.5082	12.744	12.497	12.5729	12.7448	12.5015	13.0375	13.1322	12.8891	12.6091	12.6921	12.7091	12.6607	12.672	12.8905	12.5831	12.6064	13.0196	+	2	3	113.76	0	7.3864	5	0.082982	0.100042	0.0516374	0.0628797	0.281449
D3ZUL1	Coiled-coil domain-containing 124	18.3834	18.4152	18.4145	18.2322	18.2304	18.2847	18.3075	18.2661	18.3301	18.0166	18.0323	18.0284	18.1517	18.1754	18.1732	18.1729	18.2001	18.2318	18.184	18.1965	18.2297	18.2388	18.2093	18.2341	18.2642	18.2756	18.334	18.4044	18.2491	18.3012	18.0258	18.1668	18.2016	18.2034	18.2274	18.2913	+	11	40.6	25.317	0	121.26	67	-0.155229	-0.10315	-0.3786	-0.237576	-0.202778
D3ZUQ2	N(alpha)-acetyltransferase 10, NatA catalytic subunit	14.7529	14.8967	14.9122	14.7707	14.6707	14.6881	14.6765	14.6633	14.6142	14.4672	14.6283	14.7366	14.5758	14.7779	14.7314	14.7959	14.852	14.8723	14.6617	14.6653	14.8229	14.7579	14.7287	14.8617	14.874	14.9583	14.9828	14.8539	14.7098	14.6513	14.6107	14.6951	14.8401	14.7166	14.7828	14.9384	+	4	61.3	26.611	0	55.772	11	-0.144105	-0.202607	-0.243239	-0.158886	-0.0138492
D3ZVI2	Transcription activation suppressor family member 2	19.3431	19.437	19.4004	19.2108	19.2783	19.2412	18.9707	19.0183	18.9993	19.0875	19.1312	19.1442	19.4199	19.4578	19.4328	19.3338	19.3851	19.3594	19.1179	19.188	19.1722	19.2362	19.2966	19.2785	19.1333	19.1967	19.2322	19.3935	19.2435	18.9961	19.121	19.4369	19.3594	19.1594	19.2704	19.1874	+	1	3.9	263.33	0	10.233	22	-0.150085	-0.397443	-0.272582	0.0433223	-0.0340979
D3ZWD6	Complement C8 alpha chain	14.1052	14.1983	14.1791	13.9156	13.9029	13.9903	13.593	13.6138	13.6532	14.2635	14.3127	14.3095	14.0676	14.2294	14.1842	14.2087	14.0352	14.0179	13.4629	13.3654	13.3571	14.1025	14.1964	14.2419	14.2937	14.2405	14.162	14.1608	13.9362	13.62	14.2952	14.1604	14.0873	13.3952	14.1803	14.2321	+	1	2.2	66.273	0	4.5794	12	-0.224592	-0.54084	0.134376	-0.000414759	-0.0735594
D3ZWW5	Solute carrier family 30 member 9	14.2548	13.7535	13.9836	13.871	13.8292	13.8991	13.1361	13.661	13.7324	13.444	13.7794	13.886	14.1815	14.0261	14.0261	14.4698	14.0224	13.9877	13.4682	13.6217	13.8246	13.6253	13.7329	13.8052	14.8866	14.3729	14.4849	13.9973	13.8664	13.5098	13.7031	14.0779	14.16	13.6382	13.7211	14.5815	+	4	8.8	62.684	0	8.7853	12	-0.130854	-0.487479	-0.294176	0.0805849	0.162664
D3ZX56	RNA helicase	14.1984	13.97	14.2382	13.9743	13.7707	13.7101	13.5515	13.9245	13.3594	13.7298	13.6386	13.5564	14.1309	13.9346	14.175	14.4088	14.163	14.5474	13.5711	13.638	13.4962	13.531	13.6539	13.5103	14.9089	14.5597	15.0479	14.1355	13.8184	13.6118	13.6416	14.0802	14.3731	13.5684	13.565	14.8389	+	5	10.5	68.575	0	4.8619	14	-0.317184	-0.523715	-0.493954	-0.0553963	0.237518
D3ZXH7	Aly/REF export factor	17.9177	17.8665	17.902	17.9876	17.9852	17.9313	17.8873	17.9285	17.8803	17.5318	17.5351	17.573	17.6626	17.6614	17.7079	17.7816	17.7409	17.7754	17.9462	17.9355	17.9029	17.6768	17.6672	17.6533	17.8251	17.7554	17.8783	17.8954	17.968	17.8987	17.5466	17.6773	17.766	17.9282	17.6658	17.8196	+	5	26.5	19.915	0	177.86	62	0.0726362	0.00331912	-0.348733	-0.21808	-0.129414
D3ZXI2	Nucleophosmin	18.4773	18.4887	18.5027	17.8023	17.8183	17.8566	16.8753	16.8617	16.972	18.0261	18.0147	18.0362	18.1485	18.1776	18.1982	18.254	18.3176	18.3598	17.1791	17.1653	17.1848	18.0372	18.0312	17.9308	18.6516	18.7171	18.7399	18.4896	17.8257	16.903	18.0257	18.1748	18.3105	17.1764	17.9997	18.7029	+	2	35	27.296	0.0097357	1.4697	14	-0.663823	-1.58653	-0.463912	-0.314791	-0.179081
D3ZXP3	Histone H2A	13.7734	13.7918	13.8967	13.7756	13.8037	13.7253	13.9313	13.8274	13.898	13.8576	13.9404	13.8677	14.2809	14.3975	14.3045	14.444	14.5869	14.3416	14.1674	14.3291	14.1536	14.4459	14.5944	14.5237	14.0496	14.0977	13.8119	13.8206	13.7682	13.8856	13.8886	14.3276	14.4575	14.2167	14.5213	13.9864	+	2	32.2	15.114	0	35.214	53	-0.0524273	0.0649649	0.0679703	0.507003	0.636899
D3ZY25	Protein SYS1 homolog	14.8985	14.8249	14.8511	14.783	14.8326	14.7896	14.3336	14.2765	14.2177	15.1909	15.2222	15.0455	14.7634	14.6668	14.6777	14.6576	14.7144	14.4742	14.4329	14.2558	14.2766	15.0522	14.9825	14.8705	14.6827	14.7486	14.753	14.8582	14.8018	14.2759	15.1529	14.7026	14.6154	14.3218	14.9684	14.7281	+	2	19.9	17.554	0	4.1255	5	-0.0564	-0.582213	0.294703	-0.155521	-0.242751
D3ZY39	Ribosomal RNA-processing 1B	14.2926	14.4461	14.3273	14.3765	14.5525	14.5446	14.4013	14.5315	14.4097	14.5169	14.5518	14.5198	14.5064	14.5138	14.468	14.4607	14.3142	14.4623	14.3697	14.4562	14.305	14.6041	14.7693	14.441	14.7411	14.6481	14.8144	14.3553	14.4912	14.4475	14.5295	14.4961	14.4124	14.3769	14.6048	14.7345	+	6	12.3	81.475	0	21.74	9	0.135884	0.0921526	0.174169	0.140744	0.0570692
D3ZYB6	DNA-directed RNA polymerase	11.3344	11.1484	11.0464	10.8325	11.1365	11.1544	10.809	10.978	10.2425	11.0848	11.0526	11.2769	11.1555	11.0315	10.9225	10.7651	11.6603	10.903	9.94815	10.7746	10.4087	10.945	10.8521	10.7347	11.5698	11.7251	11.0735	11.1764	11.0411	10.6765	11.1381	11.0365	11.1095	10.3771	10.8439	11.4561	+	5	8.1	135.82	0	7.3815	11	-0.135271	-0.499932	-0.0383062	-0.139911	-0.066946
D3ZYQ9	E3 ubiquitin protein ligase	16.3777	16.4253	16.5059	16.3121	16.2989	16.3601	16.2167	16.115	16.189	16.4916	16.5328	16.5829	16.2953	16.308	16.3128	16.337	16.3668	16.3732	16.1489	16.0893	16.0866	16.4594	16.4754	16.5055	16.3748	16.4371	16.6226	16.4363	16.3237	16.1736	16.5358	16.3053	16.359	16.1083	16.4801	16.4782	+	17	29.5	113.46	0	61.071	46	-0.112617	-0.26274	0.0994835	-0.130952	-0.0772914
G0Z7P9	Methyltransferase-like protein 9 (Fragment)	14.5964	14.4983	14.751	14.4947	14.3638	14.3062	14.2172	14.1136	14.3352	14.3856	14.2544	14.2755	14.7147	14.5238	14.6652	15.0427	14.7851	15.5015	14.4264	14.3119	14.3485	14.3367	14.3119	14.2041	15.0291	14.863	15.2745	14.6152	14.3882	14.222	14.3052	14.6346	15.1098	14.3623	14.2842	15.0555	+	5	17.7	36.31	0	10.617	10	-0.227014	-0.393256	-0.31008	0.019319	0.494522
D3ZZ21	Complex I-B17	13.4887	13.4539	13.487	13.3323	13.0921	13.4096	13.1139	13.1071	13.1941	13.3717	13.2825	13.4912	13.3571	13.1852	13.4071	13.6895	13.3252	13.6536	13.3535	13.1428	13.3398	13.4183	13.3288	13.5311	13.8427	13.7308	13.3575	13.4765	13.278	13.1384	13.3818	13.3164	13.5561	13.2787	13.4261	13.6437	+	3	28.1	15.638	0	15.518	12	-0.198527	-0.338165	-0.0947119	-0.160087	0.0795444
D3ZZ26	Protein phosphatase 1 regulatory subunit	13.2852	13.2532	13.6595	13.5294	13.6009	13.7377	13.3993	13.6511	13.7247	13.6364	14.1124	13.8828	13.8191	13.9452	14.0277	13.3796	13.335	13.6461	13.3924	13.6375	13.639	13.5408	13.8091	13.8999	13.2657	13.1157	13.592	13.3993	13.6226	13.5917	13.8772	13.9307	13.4535	13.5563	13.7499	13.3245	+	3	17.2	30.48	0	10.953	10	0.223313	0.192368	0.477905	0.531335	0.0542266
D3ZZC1	RCG43947	18.1695	18.1071	18.1114	18.1208	18.0372	18.0874	17.9574	17.9806	17.9926	18.1432	18.039	18.1103	18.1893	18.1235	18.0973	18.2205	18.099	18.146	18.1754	18.1151	18.1622	18.1589	18.1198	18.1174	18.5436	18.4164	18.3554	18.1294	18.0818	17.9769	18.0975	18.1367	18.1552	18.1509	18.132	18.4385	+	17	58.3	46.353	0	159.96	112	-0.0475471	-0.152502	-0.0318457	0.00736373	0.0258195
D3ZZH7	Round spermatid basic protein 1-like	13.6102	13.4035	13.1793	13.3875	13.1751	13.1235	13.4369	13.2827	12.833	13.6043	13.3521	13.4905	13.6408	13.642	13.4805	13.7522	13.7205	13.6077	13.3571	13.0211	13.1655	13.4402	13.516	13.339	13.9381	13.8599	13.6936	13.3977	13.2287	13.1842	13.4823	13.5878	13.6935	13.1812	13.4317	13.8305	+	3	4.6	92.31	0	7.7171	4	-0.168934	-0.213432	0.0846631	0.190109	0.295828
D3ZZW1	Dedicator of cyto-kinesis 1	19.4493	19.4527	19.4708	19.4476	19.4413	19.4585	19.035	18.9363	19.031	19.6703	19.7589	19.7305	19.3119	19.3309	19.3371	19.3357	19.3333	19.345	19.0499	18.9379	19.0318	19.517	19.5751	19.5843	19.3587	19.3204	19.3326	19.4576	19.4491	19.0008	19.7199	19.3266	19.338	19.0065	19.5588	19.3372	+	43	29.9	214.96	0	162.38	145	-0.00851445	-0.456841	0.262256	-0.130979	-0.119614
D4A067	Similar to hypothetical protein FLJ22965	14.1596	14.0711	14.1886	14.074	14.18	14.0088	14.3866	14.5104	14.4374	14.1818	14.3435	14.0622	14.2429	14.1016	14.0658	14.1847	14.3078	14.1028	14.1398	13.95	14.0771	14.1782	14.0867	14.0847	14.2552	14.0842	14.2426	14.1398	14.0876	14.4448	14.1958	14.1367	14.1984	14.0556	14.1165	14.194	+	3	15.8	25.594	0	8.2292	8	-0.0521584	0.305031	0.0560504	-0.00302369	0.0586329
D4A0L2	DMRT-like family A2	13.0072	12.5939	12.8471	13.2544	12.8736	13.3011	13.8045	13.4979	13.5912	12.9242	13.124	12.925	12.8665	12.9257	12.9012	12.9211	12.7224	12.5174	13.5593	13.3737	13.5349	13.2286	12.9737	13.3355	12.3446	11.4018	11.9419	12.8161	13.143	13.6312	12.9911	12.8978	12.7203	13.4893	13.1793	11.8961	+	1	7.7	53.883	0.0013405	2.6624	4	0.326937	0.815099	0.17497	0.0816941	-0.0957806
D4A0L4	Y-box-binding protein 3	13.1975	12.9101	12.9255	13.0953	13.0021	12.9974	13.1343	13.5787	13.2093	13.4562	13.2486	13.0508	13.0839	12.9873	13.0101	13.0407	13.0211	12.5866	12.8857	13.4371	13.225	13.442	13.3706	13.2308	12.8988	12.6326	12.5307	13.011	13.0316	13.3074	13.2519	13.0271	12.8828	13.1826	13.3478	12.6874	+	1	42.3	31.287	0	27.818	4	0.0205869	0.296414	0.24085	0.016101	-0.128213
D4A0T0	Complex I-PDSW	17.5276	17.6821	17.673	17.1214	17.2575	17.2699	17.4652	17.4988	17.5164	17.2405	17.284	17.2469	17.3462	17.4592	17.4411	17.6828	17.6745	17.7157	17.915	17.9389	17.9159	17.7003	17.6971	17.7543	17.5149	17.4763	17.5152	17.6276	17.2163	17.4934	17.2571	17.4155	17.691	17.9232	17.7172	17.5021	+	10	64.2	20.858	0	55.341	68	-0.411294	-0.13413	-0.370475	-0.21208	0.0634178
D4A0W1	ER membrane protein complex subunit 4	15.2567	15.3627	15.4327	15.4142	15.3696	15.4314	15.1784	15.1698	15.3287	15.2235	15.1538	15.1689	15.3791	15.3508	15.3385	15.1878	15.3948	15.3115	14.9656	15.096	15.1918	15.0341	14.9819	14.9934	15.2162	15.1512	15.2442	15.3507	15.4051	15.2256	15.1821	15.3561	15.298	15.0844	15.0032	15.2039	+	2	14.2	20.158	0	13.505	10	0.0543444	-0.125092	-0.168646	0.00539789	-0.0526781
D4A0Y6	Marker of proliferation Ki-67	19.6449	19.5981	19.6168	19.9817	19.9961	20.004	19.1179	19.1642	19.1853	19.8919	19.8593	19.848	19.7967	19.7607	19.76	19.2633	19.1582	19.1969	19.3967	19.4824	19.462	19.7363	19.7608	19.7103	19.9639	19.9464	19.9177	19.6199	19.9939	19.1558	19.8664	19.7725	19.2061	19.447	19.7358	19.9427	+	72	45.7	343.35	0	323.31	372	0.37403	-0.464087	0.246522	0.152566	-0.4138
D4A1C0	Cyclin M1 (Predicted)	13.1527	13.1343	13.2509	13.1413	13.1805	13.3289	13.3319	13.3389	13.1852	13.3423	13.3673	13.207	13.2421	13.3012	13.1941	13.3189	13.3295	13.5993	13.1499	13.207	13.2539	13.2959	13.0826	13.2371	13.72	13.5486	13.7901	13.1793	13.2169	13.2853	13.3055	13.2458	13.4159	13.2036	13.2052	13.6863	+	9	22.3	66.129	0	16.411	19	0.0375785	0.106006	0.126208	0.0664795	0.236598
D4A253	Cytochrome P450, family 2, subfamily c, polypeptide 7-like	17.5497	17.5151	17.4931	17.1969	17.1864	17.2162	16.6336	16.197	16.3607	16.9596	16.8582	16.9593	17.446	17.5029	17.4695	17.6197	17.7316	17.6251	16.8883	16.6737	16.8151	16.9636	16.8025	16.8376	17.933	18.0274	17.956	17.5193	17.1998	16.3971	16.9257	17.4728	17.6588	16.7924	16.8679	17.9721	+	1	1.6	50.5	0.0096074	1.48	13	-0.319472	-1.1222	-0.593589	-0.0464915	0.13949
D4A2C6	U6 snRNA-associated Sm-like protein LSm4	17.0055	17.075	16.9886	16.7318	16.8094	16.7899	17.0226	17.0957	17.0764	16.5626	16.59	16.5735	16.7568	16.7402	16.7411	16.9042	17.0169	16.9753	16.9327	17.0142	16.9762	16.8018	16.8773	16.8611	16.7698	16.8501	16.8949	17.023	16.7771	17.0649	16.5754	16.746	16.9655	16.9744	16.8467	16.8383	+	6	35.5	15.204	0	13.613	47	-0.245995	0.0418482	-0.447641	-0.277012	-0.0575691
D4A2L1	RIMS-binding protein 2	17.9145	17.8822	17.906	17.3918	17.3806	17.3565	16.6632	16.7763	16.8437	17.9753	17.9659	17.9738	17.7989	17.7651	17.7667	17.4178	17.417	17.4248	16.7383	16.7417	16.8302	18.0661	18.0042	17.9812	17.5097	17.4401	17.5082	17.9009	17.3763	16.761	17.9717	17.7769	17.4199	16.77	18.0172	17.486	+	4	7.8	118.72	0	8.5141	5	-0.52459	-1.13984	0.0708021	-0.123979	-0.481001
D4A305	Coiled-coil domain-containing protein 58	12.4966	12.4387	12.3108	12.6107	12.8986	12.8611	13.5993	13.8393	13.5393	12.9187	13.1377	12.8901	12.6574	13.0989	12.8389	12.4549	12.8809	12.7005	12.983	13.3902	13.0585	13.0244	13.2259	12.8455	12.029	12.543	12.5721	12.4154	12.7901	13.6593	12.9822	12.8651	12.6787	13.1439	13.0319	12.3814	+	2	25.7	16.69	0.00015154	2.9934	2	0.374753	1.24391	0.566785	0.449707	0.26335
D4A3D4	Abhydrolase domain containing 3 (Predicted)	13.6087	13.302	13.2285	13.0934	13.1141	13.1145	13.2587	13.2915	13.2726	13.5759	13.2971	13.3387	13.2745	13.309	13.4743	13.696	13.3664	13.1146	12.8649	13.2356	12.9805	13.2746	13.4171	13.3608	13.7337	13.5357	13.3733	13.3797	13.1073	13.2742	13.4039	13.3526	13.3923	13.027	13.3508	13.5476	+	4	19.2	46.229	0	14.034	11	-0.272409	-0.105483	0.024191	-0.0271243	0.0126108
D4A3P1	Ubiquilin 4	16.0572	16.0065	16.1755	15.7836	15.8061	15.872	15.9278	15.8403	16.0936	15.8106	16.0024	16.0007	15.8805	16.075	15.9571	16.238	16.1275	16.2457	16.1277	15.9668	16.2666	15.9863	16.1256	16.087	16.1377	16.1988	16.1248	16.0797	15.8206	15.9539	15.9379	15.9708	16.2037	16.1204	16.0663	16.1537	+	9	31.6	63.55	0	72.983	44	-0.259173	-0.125846	-0.141842	-0.108901	0.123992
D4A3T0	SOS Ras/Rac guanine nucleotide exchange factor 1	15.9252	16.0722	15.9959	16.0419	15.907	15.8267	15.9137	15.777	15.7346	15.9536	15.8596	15.8824	15.9449	16.0659	15.988	16.0973	16.1814	16.0054	15.9335	15.834	15.7033	15.8044	15.764	15.9354	16.2644	16.4485	16.0727	15.9978	15.9252	15.8084	15.8985	15.9996	16.0947	15.8236	15.8346	16.2619	+	11	12.4	151.09	0	48.447	35	-0.0725823	-0.189334	-0.0992549	0.00183591	0.0969108
D4A3X1	Similar to hypothetical protein	14.9026	15.0531	15.1141	14.8214	14.9374	15.0673	14.86	14.9327	14.7901	14.7745	14.8714	14.8696	14.8912	15.0841	14.994	15.1321	15.1023	15.1245	14.8736	14.943	14.9992	14.8532	14.7665	14.8821	15.1691	15.1286	15.2081	15.0233	14.942	14.8609	14.8385	14.9898	15.1196	14.9386	14.8339	15.1686	+	4	18	42.681	0	66.858	22	-0.0812534	-0.162335	-0.184764	-0.0334945	0.0963348
D4A3Z4	GC-rich sequence DNA-binding factor 2	11.8767	11.5567	11.9576	12.0803	12.0038	11.9404	11.7455	11.9921	11.8418	12.1444	12.1851	12.2338	12.0668	11.9561	11.8478	12.0932	12.1869	11.9917	12.0098	12.1028	11.8294	12.0297	11.9297	11.7049	12.096	12.3932	12.0374	11.797	12.0082	11.8598	12.1878	11.9569	12.0906	11.9807	11.8881	12.1756	+	4	6.7	82.836	0	7.6305	9	0.211194	0.062822	0.390799	0.159895	0.293595
D4A475	THUMP domain-containing 2	13.8424	13.7343	13.6994	14.0671	13.8754	13.9917	14.1776	14.1867	14.1841	13.8809	13.756	13.8581	13.4365	13.3892	13.661	13.8691	13.7427	13.7749	14.1223	13.9639	14.0673	13.7814	13.6263	13.8553	13.7588	13.7032	13.6769	13.7587	13.9781	14.1828	13.8317	13.4956	13.7956	14.0511	13.7543	13.713	+	2	6.6	59.194	0.0057029	1.8251	4	0.219392	0.424117	0.0729724	-0.263087	0.0368732
D4A4F4	Ngfi-A binding protein 2, isoform CRA_a	13.7468	13.6196	13.5541	13.7563	13.6453	13.7854	13.6902	13.509	13.4368	13.7136	13.7251	13.8828	13.7848	13.7187	13.7428	13.9043	13.8423	13.8569	13.7024	13.6117	13.7078	13.7544	13.6282	13.5396	14.0124	14.0078	13.9454	13.6402	13.729	13.5453	13.7738	13.7488	13.8678	13.674	13.6407	13.9885	+	3	12.6	56.612	0	10.518	17	0.0888268	-0.0948404	0.133653	0.108588	0.227656
D4A4M3	ATR-interacting protein	15.157	15.0664	15.0016	15.4293	15.3885	15.2523	15.4632	15.4144	15.466	15.4107	15.3679	15.2048	15.1957	15.1411	15.0976	15.3868	15.306	15.1792	15.5711	15.4744	15.423	15.378	15.2642	15.2834	15.3834	15.2534	15.2507	15.075	15.3567	15.4479	15.3278	15.1448	15.2907	15.4895	15.3085	15.2958	+	3	4.8	85.483	0	6.3693	10	0.28168	0.37284	0.252768	0.0697356	0.215633
D4A4P4	FAD synthase	14.4997	14.6049	14.6449	14.5372	14.4716	14.6492	14.7716	14.4621	14.6181	14.5593	14.6928	14.6419	14.6487	14.7316	14.4303	15.1058	14.8264	14.885	14.7391	14.476	14.5443	14.5394	14.5817	14.627	14.7783	14.8973	15.0302	14.5832	14.5526	14.6173	14.6313	14.6035	14.9391	14.5865	14.5827	14.902	+	7	23.3	54.604	0	42.296	25	-0.030531	0.0340818	0.0481434	0.0203556	0.355911
D4A4U2	Bardet-Biedl syndrome 1	13.6439	13.556	13.5039	13.459	13.1855	13.5406	13.3175	13.2371	13.096	13.4376	13.2958	13.1457	13.7493	13.6524	13.832	13.7371	13.6035	13.9147	13.5362	13.3817	13.4987	13.5527	13.4498	13.2638	13.9013	13.9483	13.6452	13.5679	13.395	13.2169	13.293	13.7446	13.7517	13.4722	13.4221	13.8316	+	5	17.3	65.441	0	40.942	23	-0.172926	-0.351074	-0.274921	0.176645	0.183793
D4A4W6	RCG20695, isoform CRA_b	16.3637	16.3011	16.3135	16.1714	16.1729	16.1543	16.1184	16.2392	16.1404	15.8961	16.0866	15.9459	16.084	16.184	16.0918	16.2872	16.4218	16.2936	16.2895	16.251	16.1996	16.0883	16.1601	16.0352	16.0539	16.2292	16.1244	16.3261	16.1662	16.166	15.9762	16.1199	16.3342	16.2467	16.0946	16.1358	+	2	24.3	12.576	0	10.592	7	-0.159878	-0.160085	-0.349894	-0.206166	0.00808052
D4A4W7	Mitochondria-localized glutamic acid-rich protein	16.0375	15.8963	15.9844	16.0508	15.8864	15.9735	16.0152	15.8172	15.9012	15.7975	15.8663	15.8439	15.9505	15.8603	15.9347	16.1576	16.0052	16.1521	15.9709	15.9588	15.8806	15.8214	15.7658	15.8072	16.2404	16.0501	16.2284	15.9728	15.9702	15.9112	15.8359	15.9152	16.105	15.9368	15.7981	16.1729	+	3	11.9	29.117	0	54.28	12	-0.00256162	-0.0615717	-0.136871	-0.0575809	0.132214
D4A500	HD domain containing 3 (Predicted), isoform CRA_b	13.0594	13.1532	13.1053	12.6533	12.9181	12.9522	12.6882	12.8378	12.9168	13.0977	13.1909	13.2556	13.2203	13.1547	13.1294	13.2415	13.2288	13.225	12.9317	12.9705	12.8409	13.2271	13.0655	13.2431	13.1531	13.3125	13.3805	13.106	12.8412	12.8143	13.1814	13.1681	13.2318	12.9144	13.1786	13.2821	+	3	24.6	20.254	0	25.665	10	-0.264786	-0.291725	0.0754217	0.0621523	0.125803
D4A503	Lin-37 DREAM MuvB core complex component	12.0251	12.3553	12.1575	11.8672	12.0966	12.1727	12.46	12.7192	12.6804	12.0614	12.1798	12.208	11.8741	11.9786	11.807	11.9503	12.185	12.0826	12.4668	12.4001	12.6757	12.1011	12.147	12.3779	11.8114	11.8332	12.1004	12.1793	12.0455	12.6199	12.1497	11.8865	12.0726	12.5142	12.2086	11.915	+	2	10.6	28.359	0	7.7151	9	-0.133792	0.440594	-0.0295588	-0.292757	-0.10667
D4A5D3	BUB1 mitotic checkpoint serine/threonine kinase	14.9213	14.8628	14.9812	15.061	14.8441	15.0842	15.2725	15.1366	15.285	14.9529	14.8505	14.865	14.7623	14.5404	14.6995	14.7737	14.7516	14.809	15.4533	15.2525	15.5003	14.8971	14.5484	14.8752	14.8876	14.7444	14.8033	14.9218	14.9964	15.2314	14.8895	14.6674	14.7781	15.402	14.7736	14.8118	+	5	9.1	120.12	0	55.315	22	0.0746475	0.309618	-0.0323079	-0.254357	-0.14367
D4A5F7	VPS8 subunit of CORVET complex	16.3705	16.3159	16.3629	16.4242	16.4225	16.2885	16.2681	16.1583	16.1568	16.8369	16.8569	16.676	16.3779	16.3761	16.3077	16.2103	16.222	16.1652	15.9573	15.8344	15.9852	16.7238	16.7449	16.6221	16.2328	16.0838	16.0986	16.3498	16.3784	16.1944	16.79	16.3539	16.1991	15.9256	16.6969	16.1384	+	18	19.6	146.52	0	56.611	51	0.0286115	-0.15536	0.440177	0.00412823	-0.150635
D4A6L1	TAP binding protein-like (Predicted)	15.9391	15.9474	15.8916	15.85	15.7466	15.6782	15.5777	15.4843	15.5186	15.9096	15.8767	15.8082	15.8052	15.7398	15.7622	15.7195	15.6796	15.7172	15.5216	15.5171	15.3198	15.8472	15.9697	15.7627	16.2051	16.1421	16.0788	15.926	15.7583	15.5268	15.8648	15.7691	15.7054	15.4529	15.8599	16.142	+	2	5.8	48.27	0.00045441	2.9864	2	-0.167776	-0.399193	-0.0612262	-0.156968	-0.220629
D4A769	Sterile alpha motif domain-containing 4B	17.8129	17.7192	17.7213	17.543	17.4983	17.5299	17.1054	16.9557	17.1101	18.162	18.0598	18.0956	17.6522	17.5715	17.5649	17.7039	17.6512	17.61	16.8932	16.7566	16.8937	18.0325	18.0023	18.0023	17.7153	17.6926	17.6385	17.7511	17.5237	17.0571	18.1058	17.5962	17.655	16.8478	18.0124	17.6821	+	5	10.6	74.911	0	16.375	46	-0.227406	-0.694036	0.354698	-0.15492	-0.0960912
D4A7G5	Glucosidase, alpha;neutral C	12.7771	12.6064	12.6791	12.883	12.781	12.4737	12.7927	12.4536	12.6165	13.1984	12.7539	12.9105	12.9786	12.6063	12.7418	13.3565	13.2056	12.909	12.7442	12.5584	12.8096	12.9472	12.8602	13.0468	13.132	13.2203	12.7814	12.6875	12.7126	12.6209	12.9543	12.7756	13.157	12.7041	12.9514	13.0446	+	6	10.5	103.56	0	17.617	13	0.0250088	-0.0666291	0.266715	0.0880141	0.469479
G3V6A9	Microfibril associated protein 4	11.8741	12.0868	12.1631	11.9533	12.3991	11.7553	11.6285	11.9572	11.9568	12.6198	12.3242	12.6668	11.6164	12.2052	12.235	11.9532	12.0884	11.9942	11.0689	11.6131	11.5622	12.1296	12.5236	12.4291	12.127	12.2026	12.0723	12.0413	12.0359	11.8475	12.5369	12.0189	12.0119	11.4147	12.3608	12.134	+	1	7	28.805	0	8.811	3	-0.00540547	-0.193823	0.495617	-0.0224589	-0.0294033
D4A8B1	Bardet-Biedl syndrome 4	14.4006	14.3332	14.4958	14.1728	14.3131	14.1978	14.2565	14.2671	14.3281	14.3589	13.9763	14.416	14.3325	14.4439	14.3007	14.4415	14.6625	14.4191	14.1902	14.0476	14.3276	14.1962	14.2326	14.2671	14.7356	14.7806	14.7779	14.4099	14.2279	14.2839	14.2504	14.359	14.5077	14.1885	14.232	14.7647	+	7	22.1	58.267	0	26.115	19	-0.181955	-0.125937	-0.159477	-0.0508428	0.0978321
D4A8C1	Centrosomal protein kizuna	16.4979	16.4244	16.5206	16.3128	16.298	16.1741	15.9852	15.9874	15.6256	16.1416	16.1785	16.0624	16.3772	16.3774	16.3701	16.5837	16.493	16.6271	16.1426	16.0799	15.9841	16.1353	16.1516	16.0072	16.6992	16.5334	16.7669	16.481	16.2616	15.8661	16.1275	16.3749	16.5679	16.0689	16.098	16.6665	+	3	6.4	77.474	0	4.7435	9	-0.219335	-0.614913	-0.353487	-0.106084	0.0869678
D4A9J3	Sema domain, immunoglobulin domain (Ig), transmembrane domain (TM) and short cytoplasmic domain, (Semaphorin) 4C (Predicted)	12.6412	12.936	12.6412	12.4365	12.6546	12.5322	12.2481	12.4268	12.3624	12.6656	12.5212	12.6533	12.8809	12.8761	12.537	13.125	13.3111	12.8793	12.3833	12.5078	12.357	12.275	12.4218	12.5847	13.5105	13.7961	13.4077	12.7395	12.5411	12.3458	12.6134	12.7647	13.1051	12.416	12.4272	13.5714	+	3	4.2	92.542	0.0001527	3.167	7	-0.198364	-0.393714	-0.126105	0.0251806	0.365665
D4A9U0	PHD finger protein 21B	17.3644	17.293	17.3534	17.1887	17.0783	17.0675	16.9247	16.8672	16.7381	17.7546	17.6601	17.6837	17.1444	17.0705	17.136	16.8506	16.8149	16.7303	16.6281	16.6398	16.56	17.7277	17.6858	17.6548	16.9218	16.8799	16.7588	17.337	17.1115	16.8434	17.6995	17.117	16.7986	16.6093	17.6894	16.8535	+	2	7.7	53.626	0.006523	1.7292	13	-0.225471	-0.493608	0.362509	-0.220006	-0.538379
D4A9V7	Methionine--tRNA ligase	11.4762	11.8991	11.3402	11.4626	11.5565	11.3549	11.6095	11.2641	11.5096	11.6403	11.5926	11.452	11.7222	11.6363	11.5082	12.0378	12.057	11.7445	11.4423	11.4751	11.7377	11.6796	11.6724	11.6399	11.8402	11.7583	11.7732	11.5718	11.458	11.4611	11.5616	11.6223	11.9464	11.5517	11.664	11.7906	+	2	5.5	65.752	0	13.311	8	-0.113838	-0.110769	-0.0101941	0.0504269	0.374617
D4A9Z8	Chromatin-modifying protein 4B-like 1	18.4418	18.3859	18.4326	18.2152	18.2105	18.238	18.1056	18.147	18.1204	18.4291	18.319	18.3613	18.2037	18.2021	18.2337	18.2389	18.2488	18.3063	18.0103	18.0894	18.0757	18.4161	18.4014	18.4082	18.2153	18.197	18.2753	18.4201	18.2212	18.1243	18.3698	18.2132	18.2646	18.0585	18.4086	18.2292	+	2	29	25.109	0	57.67	37	-0.198905	-0.295762	-0.0502929	-0.206945	-0.155463
D4AA05	Carboxylic ester hydrolase	13.3097	13.5075	13.2374	13.3721	13.2981	13.4647	12.9301	12.8692	13.1593	13.543	13.4613	13.6528	13.5054	13.4479	13.6354	13.5527	13.4586	13.5098	13.0299	12.8326	13.1193	13.4043	13.3427	13.3993	13.4613	13.5015	13.5703	13.3516	13.3783	12.9862	13.5524	13.5296	13.507	12.9939	13.3821	13.5111	+	1	2.7	62.361	0	29.216	16	0.0267715	-0.365341	0.200803	0.178009	0.155493
D4AAM1	RCG48016, isoform CRA_c	13.1312	12.9171	13.0463	13.4927	13.419	13.4552	13.5	13.0952	13.2741	13.8691	13.7568	13.6637	13.4809	13.2826	13.3781	13.1132	13.0167	13.0624	13.1729	13.0318	13.1642	13.2644	13.0818	13.1011	13.0943	13.1654	12.9744	13.0315	13.4556	13.2898	13.7632	13.3805	13.0641	13.123	13.1491	13.078	+	3	30.9	14.13	0	8.7765	7	0.424128	0.258243	0.731671	0.349031	0.0325861
D4AAR5	Zinc finger protein 511	11.483	10.9788	11.3668	11.1911	11.0547	11.5343	11.6475	11.7652	11.9494	11.4939	11.3519	11.3296	11.3357	11.4836	11.6682	11.6704	11.5323	11.6479	11.4493	11.4908	11.6171	11.5609	11.379	11.6299	11.4515	11.3702	11.0091	11.2762	11.26	11.7874	11.3918	11.4958	11.6169	11.5191	11.5233	11.2769	+	2	10	28.41	0	4.7494	5	-0.0161566	0.511181	0.115605	0.219651	0.340685
D4AAT4	Sm protein F	15.1302	15.2875	15.1645	15.0701	14.9664	14.967	15.0425	14.8888	14.7795	15.0278	15.0058	15.0913	15.1715	15.0652	15.041	15.2648	15.235	15.1002	15.0811	14.9846	14.9188	15.1561	14.9423	14.9541	15.39	15.4519	15.3421	15.1941	15.0012	14.9036	15.0416	15.0926	15.2	14.9948	15.0175	15.3947	+	2	23.3	9.7251	0	88.293	17	-0.192906	-0.2905	-0.152454	-0.101504	0.00588326
D4ABD7	Thyroid hormone receptor interactor 11	19.403	19.3234	19.37	19.2075	19.1641	19.2329	19.0774	19.0777	19.1194	19.3324	19.2539	19.3068	19.3964	19.3513	19.3638	19.2087	19.1828	19.2673	18.9432	18.9818	19.06	19.2687	19.217	19.2381	19.2726	19.2264	19.2853	19.3655	19.2015	19.0915	19.2977	19.3705	19.2196	18.995	19.2413	19.2614	+	44	29.7	225.97	0	323.31	135	-0.163928	-0.273959	-0.0677445	0.00500942	-0.145827
D4ABG0	Family with sequence similarity 83, member D	13.116	13.026	13.4518	13.2379	13.1118	13.3826	14.1038	14.3699	13.4102	13.5798	13.6482	13.5729	13.0817	12.9173	13.5118	13.1523	13.0113	13.4756	13.3419	13.4317	13.381	13.2447	13.3782	13.4598	13.0579	13.0647	13.2568	13.1979	13.2441	13.9613	13.6003	13.1703	13.2131	13.3849	13.3609	13.1265	+	3	7.5	64.324	0	23.105	5	0.0461492	0.763369	0.40237	-0.0276883	0.0151285
D4ABN3	Phosphoinositide 5-phosphatase	12.9265	12.7144	12.765	12.7829	12.4952	12.6532	13.1475	12.9956	12.9299	12.9257	12.743	12.8119	12.7491	12.7068	12.5596	13.0293	13.331	13.3312	13.0698	13.0922	13.0373	12.9147	12.7233	13.1164	13.4055	13.1253	13.3654	12.802	12.6437	13.0243	12.8269	12.6718	13.2305	13.0664	12.9181	13.2988	+	1	40	144.78	0.00045427	2.9738	6	-0.158238	0.22236	0.0248719	-0.130146	0.428501
D4ABP3	Cerebellar degeneration-related protein 2-like	12.0749	12.1432	11.971	11.5775	12.2628	12.0355	12.0042	11.9253	11.6614	11.4126	12.2925	11.9746	12.3256	12.1166	12.0973	12.6512	12.3574	12.0722	11.8536	11.7551	11.492	12.149	12.0084	11.9663	12.5094	12.5209	12.3384	12.063	11.9586	11.8637	11.8932	12.1798	12.3603	11.7003	12.0412	12.4562	+	3	9	53.222	0	14.078	6	-0.104395	-0.199358	-0.169808	0.116797	0.297284
D4ABV0	RGD1566320 (Predicted)	12.1785	12.0306	12.0961	12.0405	12.4438	12.2097	12.3708	12.436	12.2621	12.4425	12.6005	12.8017	12.1315	12.2252	12.5427	11.596	12.0798	12.105	11.825	12.1493	12.0203	12.2267	12.2497	12.3073	12.2498	11.9287	12.2307	12.1017	12.2313	12.3563	12.6149	12.2998	11.9269	11.9982	12.2612	12.1364	+	3	53.3	12.108	0	22.238	9	0.129613	0.254556	0.513187	0.198079	-0.174781
D4AC97	EMSY transcriptional repressor, BRCA2-interacting	13.4925	13.3606	13.4215	12.6305	12.5818	12.6786	10.7572	9.70713	9.86253	12.153	11.8144	12.1996	13.2329	13.0941	13.2655	13.7672	13.7003	13.7294	11.8408	11.6037	11.7203	11.7784	11.4834	11.9116	14.3487	14.3864	14.3659	13.4249	12.6303	10.109	12.0557	13.1975	13.7323	11.7216	11.7245	14.367	+	2	2.7	135.21	0.0094747	1.4913	3	-0.794535	-3.31589	-1.3692	-0.227351	0.30746
D4ACW1	NOP2 nucleolar protein	16.3347	16.4845	16.2737	16.6688	16.7539	16.5762	16.1631	16.1934	16.1737	16.4057	16.576	16.4831	16.5004	16.7549	16.5682	16.3551	16.6044	16.409	16.2612	16.3608	16.2212	16.3857	16.5367	16.4299	16.7058	17.046	16.706	16.3643	16.6663	16.1767	16.4883	16.6078	16.4562	16.2811	16.4507	16.8193	+	9	17.2	84.969	0	117.6	41	0.302005	-0.187542	0.124006	0.243537	0.0918926
D4ADE7	CD3e molecule associated protein	12.8272	12.6995	12.8505	12.9325	12.5563	12.902	12.4705	12.3501	12.766	12.3503	12.1497	12.6243	12.9761	12.5735	12.7503	12.8579	12.565	12.805	12.7541	12.5395	12.7507	12.6372	12.6171	12.4802	13.4579	12.8545	13.339	12.7924	12.7969	12.5289	12.3748	12.7666	12.7426	12.6814	12.5782	13.2171	+	4	21.8	49.412	0	15.567	19	0.00455057	-0.263514	-0.417621	-0.0257253	-0.0497306
D4ADF5	Programmed cell death 5	15.6078	15.4569	15.51	15.0093	15.1532	15.0743	15.4578	15.4228	15.4717	15.4163	15.3786	15.3715	15.1922	15.3089	15.2173	15.4442	15.5593	15.5862	15.4889	15.418	15.5025	15.6984	15.5757	15.5899	15.6255	15.6485	15.5387	15.5249	15.0789	15.4508	15.3888	15.2395	15.5299	15.4698	15.6213	15.6042	+	6	45.6	14.204	0	20.748	38	-0.445942	-0.0741084	-0.136085	-0.285379	0.00500874
D4AE58	KN motif and ankyrin repeat domains 1	13.9979	13.95	14.0808	13.7915	13.9973	13.9745	13.6711	13.6675	13.6758	14.0211	14.348	14.5773	13.8392	13.9136	13.8894	14.0307	14.0259	14.1371	13.4316	13.4313	13.6581	13.9136	14.0149	14.0281	13.8323	14.0078	14.1497	14.0096	13.9211	13.6715	14.3155	13.8808	14.0646	13.507	13.9855	13.9966	+	4	4.9	148.01	0	7.1861	7	-0.0884696	-0.338119	0.30589	-0.128831	0.0549816
D4AEB5	von Willebrand factor D and EGF domains	16.8719	16.7352	16.8998	16.7774	16.7621	16.7255	16.6497	16.7679	16.6549	17.2614	17.0372	17.1906	16.7546	16.6479	16.7933	16.53	16.5798	16.5224	16.3725	16.6251	16.4992	17.2843	17.1011	17.2882	16.5533	16.544	16.5134	16.8356	16.755	16.6908	17.1631	16.7319	16.5441	16.4989	17.2245	16.5369	+	2	1.7	103.99	0.0097398	1.4755	9	-0.0806033	-0.144787	0.327462	-0.103678	-0.291559
Q9QX70	Receptor protein-tyrosine kinase	15.6579	15.6254	15.6732	15.7304	15.6746	15.6038	15.575	15.6288	15.5747	15.6225	15.6003	15.6671	15.7752	15.7347	15.6745	15.811	15.7291	15.7663	15.6183	15.5057	15.5942	15.6726	15.6378	15.6486	16.0526	15.8388	15.9644	15.6522	15.6696	15.5929	15.63	15.7282	15.7688	15.5727	15.653	15.9519	+	13	16.9	134.89	0	62.696	51	0.0174277	-0.0593176	-0.0222107	0.0759904	0.116605
E9PT90	Spartin	17.2662	17.1473	17.1065	17.2992	17.1311	17.199	16.7052	16.8317	16.7066	17.2969	17.0857	17.1712	17.1182	17.0328	16.9857	17.0058	16.8903	16.8583	16.5309	16.6858	16.622	17.1364	17.063	17.0981	16.9408	16.998	16.7489	17.1733	17.2098	16.7478	17.1846	17.0455	16.9181	16.6129	17.0991	16.8959	+	7	16.1	85.865	0	115.67	26	0.0364602	-0.425464	0.0113094	-0.127755	-0.255156
E9PTE5	Zinc finger MYM-type-containing 3	13.0169	13.0865	13.0291	13.0193	12.7235	12.8762	13.0734	12.9414	13.0059	13.069	13.0225	12.9244	13.006	13.0221	12.9484	13.2075	13.1338	12.801	12.8707	12.6826	12.8495	13.0124	12.8775	12.8847	13.2438	13.3609	13.4005	13.0442	12.873	13.0069	13.0053	12.9922	13.0474	12.8009	12.9249	13.3351	+	5	7.7	152.95	0	19.344	17	-0.171185	-0.0373052	-0.0389038	-0.0520451	0.00321965
F1LMK8	Jumonji domain-containing 1C	15.471	15.8141	15.8557	15.4334	15.6218	15.592	15.3767	15.3551	15.3688	15.5653	15.7218	15.7205	15.6392	15.7104	15.8821	15.5543	15.6139	15.6414	15.3391	15.4067	15.3066	15.5222	15.687	15.6745	15.5626	15.6799	15.7317	15.7136	15.5491	15.3669	15.6692	15.7439	15.6032	15.3508	15.6279	15.6581	+	7	4.7	280.59	0	17.374	13	-0.164515	-0.346677	-0.0443763	0.0303209	-0.110393
F1LN91	Tensin 3	16.2516	16.2672	16.3648	16.3272	16.3408	16.3425	16.0811	16.1089	16.2204	16.835	16.8969	16.945	16.2569	16.216	16.2436	16.0379	15.9644	16.0777	15.7021	15.8179	15.7788	16.7495	16.7757	16.7963	15.872	15.7911	15.9218	16.2945	16.3368	16.1368	16.8923	16.2388	16.0266	15.7662	16.7738	15.8616	+	4	5.8	164.79	0	9.7405	7	0.0422938	-0.157767	0.597731	-0.0557241	-0.267906
F1LNH0	Semaphorin 3G	13.2985	13.3802	13.3247	13.4564	13.4387	13.3554	13.2243	13.3773	13.3039	13.492	13.4967	13.6347	13.3181	13.4856	13.3991	13.2677	13.1744	13.0459	12.9451	13.0937	13.2003	13.3549	13.3308	13.468	13.1491	13.2648	13.2209	13.3345	13.4168	13.3018	13.5411	13.4009	13.1626	13.0797	13.3846	13.2116	+	4	9.6	86.851	0	10.076	26	0.0823682	-0.0326166	0.206653	0.0664744	-0.171823
F1LNQ9	Cytoplasmic linker-associated protein 1	11.093	11.0529	11.3627	10.9548	11.4197	10.9882	11.2001	11.5876	11.2318	11.2084	10.714	11.2576	11.0019	10.9722	10.8174	11.6696	11.9841	11.6071	11.4736	11.2851	11.4017	11.2956	11.5161	11.6287	11.2381	11.7773	11.5107	11.1695	11.1209	11.3399	11.06	10.9305	11.7536	11.3868	11.4801	11.5087	+	1	20.7	169.39	0	6.1651	4	-0.048639	0.17032	-0.109547	-0.239027	0.584067
F1LQT9	DNA (cytosine-5)-methyltransferase	20.1878	20.2037	20.1921	20.3084	20.3435	20.3276	20.1615	20.1805	20.1836	20.1805	20.1968	20.2142	20.2143	20.2186	20.2229	19.9079	19.9177	19.961	20.1175	20.1422	20.1487	20.1089	20.1373	20.1482	20.2401	20.2635	20.2388	20.1945	20.3265	20.1752	20.1972	20.2186	19.9289	20.1361	20.1315	20.2474	+	55	42.7	183.04	0	323.31	374	0.131995	-0.0192855	0.00267924	0.0240708	-0.26564
F1LSC3	Splicing factor 1	18.3316	18.3306	18.3509	18.1678	18.1861	18.1686	18.4849	18.5524	18.5412	18.0176	17.9388	17.9452	17.9929	17.9614	18.0131	18.224	18.2697	18.2751	18.3926	18.4542	18.4332	18.2019	18.165	18.2273	17.9908	18.0521	18.0524	18.3377	18.1742	18.5262	17.9672	17.9891	18.2563	18.4267	18.1981	18.0318	+	17	33.6	68.346	0	220.59	137	-0.163535	0.188476	-0.370497	-0.348593	-0.081432
F1LSD5	Serine/threonine-protein kinase TAO2	19.6467	19.7219	19.677	18.8058	18.7837	18.8898	18.5179	18.5671	18.7156	19.6016	19.6585	19.6619	19.9364	19.9772	19.9012	18.757	18.7091	18.814	18.1536	18.0416	18.2546	19.5642	19.5798	19.604	18.4023	18.2849	18.4054	19.6819	18.8264	18.6002	19.6407	19.9383	18.76	18.1499	19.5827	18.3642	+	14	22.3	120.07	0	54.071	52	-0.855473	-1.08167	-0.0412063	0.25638	-0.921847
F1LSM8	Dedicator of cytokinesis protein 9	18.3028	18.33	18.3017	18.1541	18.1278	18.1237	17.8057	17.846	17.9248	18.6035	18.6125	18.4762	18.3858	18.3423	18.3403	18.0787	18.0609	18.2259	17.5801	17.5966	17.7506	18.4723	18.4544	18.3808	18.2395	18.2708	18.3296	18.3115	18.1352	17.8589	18.5641	18.3561	18.1219	17.6424	18.4358	18.2799	+	19	15.8	234.8	0	103.01	73	-0.176309	-0.452666	0.25254	0.0446123	-0.189668
F1LTU5	Zinc finger CCCH type containing 6 (Predicted)	15.4932	15.5923	15.5692	15.1446	15.2865	15.1838	15.189	15.3623	15.4006	15.5348	15.1535	15.209	15.1772	15.1366	15.131	15.5788	15.661	15.7087	15.4824	15.7744	15.8615	15.7043	15.6651	15.6738	15.3634	15.4156	15.4505	15.5516	15.205	15.3173	15.2991	15.1483	15.6495	15.7061	15.6811	15.4099	+	1	0.6	131.19	0.0074627	1.6397	5	-0.346571	-0.234257	-0.252457	-0.403318	0.0979335
Q6TXI6	Hypothetical LOC317456	12.4973	12.8218	12.5535	12.5129	12.4597	12.2435	12.197	12.3273	12.1502	12.5373	12.6603	12.5582	12.4064	12.6046	12.6508	12.5251	12.4444	12.6952	12.4154	12.268	12.0369	12.6139	12.6675	12.542	12.5476	12.577	12.9751	12.6242	12.4054	12.2248	12.5853	12.5539	12.5549	12.2401	12.6078	12.6999	+	3	17.9	31.357	0	16.029	11	-0.218807	-0.399357	-0.038914	-0.0702644	-0.0693089
F1LU68	Grid2-interacting protein	14.6044	14.7257	14.8093	14.686	14.9228	15.0227	14.1975	14.3147	14.2221	14.9124	15.1253	15.229	14.6111	14.7116	14.8484	14.6462	14.5387	14.6571	14.2471	14.1533	14.3817	14.9205	15.0488	15.3327	14.7271	14.77	14.9071	14.7132	14.8772	14.2448	15.0889	14.7237	14.614	14.2607	15.1007	14.8014	+	2	3.8	112.43	0	4.1105	4	0.164032	-0.46837	0.375754	0.0105468	-0.0991255
F1LUD3	Uncharacterized protein	15.8889	15.8064	15.927	15.8707	15.7711	15.8633	15.5274	15.3087	15.35	16.102	16.1937	16.298	15.7425	15.6927	15.6284	15.8332	15.6718	15.5177	15.5337	15.4279	15.2894	16.0093	15.9863	16.2529	15.8216	15.6311	15.5165	15.8741	15.835	15.3954	16.1979	15.6879	15.6742	15.417	16.0828	15.6564	+	3	0.9	584.8	0.0098707	1.4629	5	-0.0390276	-0.478676	0.32382	-0.186208	-0.199857
F1LV96	Signal peptide, CUB domain and EGF-like domain-containing 3	14.5619	14.7206	14.7107	14.6502	14.8729	14.8185	14.7548	15.1748	14.6501	14.877	15.0871	15.0542	14.6571	14.7944	14.634	14.542	14.463	14.6285	14.4262	14.8896	14.5144	14.8749	15.1352	14.9097	14.4673	14.3513	14.5969	14.6644	14.7806	14.8599	15.0061	14.6951	14.5445	14.6101	14.9733	14.4718	+	3	9.2	108.94	0	3.8237	3	0.116145	0.195479	0.341729	0.030737	-0.119918
F1LVT5	RUN domain-containing 1	12.6291	13.0053	12.9194	12.6559	12.8145	12.4785	12.9305	13.0866	12.7946	12.8608	12.8675	12.9519	12.8074	13.1632	12.9808	13.2001	13.4112	13.1398	12.8152	13.1007	12.8299	12.745	13.115	12.9053	13.039	13.4855	13.1082	12.8512	12.6496	12.9372	12.8934	12.9838	13.2504	12.9153	12.9218	13.2109	+	4	19.8	68.134	0	46.744	12	-0.201588	0.0859773	0.0421693	0.132562	0.399125
F1LVW5	RELT, TNF receptor	16.8083	16.8194	16.9127	16.4311	16.4794	16.4404	15.901	15.8834	15.9494	17.0721	17.1092	17.0476	16.8681	16.7719	16.907	16.4305	16.5459	16.463	15.8792	15.9222	15.9806	16.9021	17.0181	16.9799	16.4067	16.5156	16.4653	16.8468	16.4503	15.9112	17.0763	16.849	16.4798	15.9273	16.9667	16.4625	+	1	3.7	45.551	0	4.208	12	-0.3965	-0.935547	0.229527	0.00222088	-0.366992
F1LYI7	Transmembrane protein 256	10.2995	10.3993	10.3202	9.67687	9.75231	10.1495	10.3768	10.2845	10.7297	10.3648	10.3808	9.99012	10.3714	10.0216	10.5558	10.7136	10.3316	10.851	9.92791	9.4683	10.567	10.1495	10.2109	10.1791	11.3989	11.1619	10.5188	10.3397	9.85955	10.4637	10.2452	10.3163	10.6321	9.98774	10.1798	11.0265	+	1	7.1	11.776	0.0058371	1.8007	6	-0.48014	0.123967	-0.0944464	-0.0234018	0.292373
F1LZ05	Poly [ADP-ribose] polymerase	15.57	15.5633	15.4851	15.808	15.6769	15.6751	15.5964	15.5986	15.5665	15.5635	15.5921	15.533	15.2544	15.2435	15.239	15.0157	14.8739	14.9888	15.4834	15.5952	15.4285	15.5828	15.4942	15.4498	15.2717	15.4311	15.3441	15.5394	15.72	15.5872	15.5629	15.2456	14.9595	15.5023	15.5089	15.349	+	2	1.6	199.53	0.0052963	1.8854	8	0.180574	0.0477324	0.0234309	-0.293789	-0.579971
F1M0L3	Histone-lysine N-methyltransferase	15.5927	15.4973	15.6355	15.6298	15.6393	15.5946	16.2311	16.3613	16.3036	15.6641	15.6581	15.6842	15.5529	15.5762	15.8026	15.2513	15.3001	15.4582	15.4376	15.4327	15.438	15.9456	15.9583	16.04	15.4908	15.3555	15.4684	15.5752	15.6212	16.2987	15.6688	15.6439	15.3365	15.4361	15.9813	15.4382	+	9	4.2	418.82	0	37.9	21	0.04605	0.723493	0.0936121	0.0687327	-0.238666
Q700Q7	Glycylpeptide N-tetradecanoyltransferase	15.9618	15.9206	16.0071	15.8118	15.8264	15.9405	15.8328	15.7283	15.8153	15.8736	15.7755	15.8535	15.9235	15.9513	16.0372	15.9875	15.9875	16.2046	15.8032	15.711	15.8318	15.7699	15.7469	15.8176	16.187	16.0518	16.3695	15.9632	15.8596	15.7921	15.8342	15.9707	16.0599	15.782	15.7782	16.2028	+	7	28.7	60.585	0	40.496	28	-0.103571	-0.171028	-0.128957	0.00751218	0.0966867
F1M1X9	Cyclin-dependent kinase 13	10.8596	10.4263	9.80816	10.2736	10.5846	9.70532	10.9692	9.4478	9.12686	11.8788	10.8997	9.80708	9.67289	9.49338	8.56459	11.0295	11.0638	11.2195	8.04403	7.42342	8.84557	10.8406	9.73897	8.81967	10.4885	11.7283	11.007	10.3647	10.1879	9.84794	10.8619	9.24362	11.1043	8.10434	9.79975	11.0746	+	1	4.6	164.4	0.00015195	3.0505	5	-0.176832	-0.516746	0.497173	-1.12107	0.739577
F1M3B2	Mastermind-like transcriptional coactivator 2	15.1632	15.1741	14.9187	14.7397	14.6873	14.388	13.5285	13.7627	13.6835	14.5433	14.6393	14.2674	15.1723	15.1007	14.9625	15.4321	15.266	15.0542	14.3075	14.1036	14.2745	14.4419	14.4071	14.5022	15.7719	15.6348	15.1733	15.0854	14.605	13.6582	14.4833	15.0785	15.2508	14.2285	14.4504	15.5267	+	1	1	106.65	0.005036	1.9705	3	-0.480373	-1.42711	-0.602035	-0.00686128	0.165411
F1M4Q5	Slingshot homolog 2 (Drosophila) (Predicted)	14.0248	13.6595	13.9661	13.754	13.5127	13.8283	13.8487	13.7555	13.7118	13.9166	13.9086	13.8701	14.0938	13.9664	13.8584	14.1789	13.9263	14.0376	13.9427	13.766	13.8431	13.8259	13.7015	13.8945	14.2853	14.0843	14.1502	13.8835	13.6983	13.772	13.8984	13.9728	14.0476	13.8506	13.8073	14.1732	+	5	8.2	159.26	0	23.019	13	-0.185119	-0.111453	0.0149753	0.0893581	0.164143
F1M5Q3	Potassium channel tetramerization domain-containing 2	10.0064	10.185	9.77194	10.2856	9.76312	9.3855	9.05376	9.11356	9.95068	10.2378	10.1789	10.2217	10.199	10.4345	10.8115	10.39	10.522	10.2971	9.66716	10.0834	10.3021	10.0056	9.40568	10.0671	10.1586	10.3241	10.5479	9.98778	9.81141	9.37267	10.2128	10.4817	10.403	10.0176	9.82612	10.3436	+	2	26.4	25.363	0	7.587	8	-0.176368	-0.615109	0.225027	0.493901	0.415237
F1M5T2	Diacylglycerol kinase	13.1174	13.0629	13.0721	12.9034	12.8355	13.227	12.9543	13.0652	13.2284	12.7913	12.7726	13.1476	12.6511	12.8438	13.0974	12.8673	13.1997	12.9334	13.303	13.3624	13.2741	13.1695	13.3526	13.2392	13.5831	13.624	13.5647	13.0841	12.9886	13.0826	12.9039	12.8641	13.0001	13.3132	13.2538	13.5906	+	4	8.3	129.42	0	22.152	8	-0.0955382	-0.00149566	-0.180286	-0.220039	-0.0840063
F1M798	Metalloendopeptidase	15.1821	15.2472	15.2085	15.1268	15.1314	15.1575	15.0135	15.1063	15.1052	15.0583	15.1114	15.1732	15.1846	15.2801	15.3931	15.2249	15.1973	15.3784	14.9042	14.8993	14.8827	14.8853	14.8492	14.927	15.0281	15.1229	15.1557	15.2126	15.1386	15.075	15.1143	15.286	15.2669	14.8954	14.8871	15.1022	+	6	8.6	111.65	0	27.53	26	-0.0740204	-0.137609	-0.0983037	0.0733761	0.0542784
F1M7L9	Uncharacterized protein	15.6915	15.4569	15.8023	15.5528	15.5119	15.6016	15.5649	15.5584	15.6447	15.6355	15.4449	15.5983	15.6438	15.5107	15.7325	15.6278	15.5403	15.5944	15.5401	15.5032	15.7016	15.5232	15.4633	15.7514	16.1817	15.9517	16.2638	15.6503	15.5554	15.5893	15.5596	15.629	15.5875	15.5816	15.5793	16.1324	+	7	11.2	88.596	0	45.151	17	-0.0948226	-0.0609064	-0.0906848	-0.0212405	-0.062781
F1M7P8	SPRY domain-containing 3	17.6503	17.6797	17.6172	17.0298	17.0802	17.0723	16.0133	16.1723	15.9702	16.8148	16.7593	16.7189	17.5179	17.5003	17.4115	17.736	17.7709	17.7045	16.5632	16.5859	16.4614	16.693	16.7352	16.5734	18.1377	18.1589	18.1343	17.6491	17.0608	16.0519	16.7643	17.4766	17.7371	16.5368	16.6672	18.1436	+	6	26.9	49.696	0	30.359	45	-0.588285	-1.59716	-0.884722	-0.172492	0.0880448
Q5XJW6	Cfh protein	15.3796	15.4314	15.2722	15.0773	15.2576	14.9663	14.7397	14.7457	14.5398	15.5635	15.5192	15.4223	15.1018	15.2848	15.0218	14.9106	14.9662	14.9682	14.717	14.9289	14.6132	15.5013	15.612	15.51	15.1613	15.2356	15.1649	15.3611	15.1004	14.6751	15.5017	15.1361	14.9483	14.7531	15.5411	15.1873	+	1	2.6	78.679	0	13.567	16	-0.260638	-0.685959	0.140618	-0.224922	-0.412709
F1MAM1	F-box and WD repeat domain-containing 9	12.648	12.5596	12.4639	12.7745	12.9304	12.425	12.6543	12.7833	13.0937	12.7296	12.981	12.8765	12.651	12.9373	12.7227	12.6614	12.7438	12.6161	12.6247	12.4167	12.2939	12.7169	12.5051	12.6547	12.7326	13.0674	13.2147	12.5571	12.71	12.8438	12.8624	12.7703	12.6738	12.4451	12.6256	13.0049	+	4	14.4	50.676	0	8.2048	6	0.152825	0.286656	0.305225	0.213205	0.116643
F1MAN8	Laminin subunit alpha 5	13.0195	13.1069	12.8403	12.7667	12.8016	13.0654	12.8961	12.8794	12.8616	13.1189	12.9506	13.0574	13.0274	13.3092	13.187	13.2377	13.3035	13.2854	12.7254	12.7238	13.1903	13.1635	13.2429	13.1927	13.4694	13.6514	13.3341	12.9889	12.8779	12.879	13.0423	13.1745	13.2755	12.8798	13.1997	13.485	+	7	3.4	403.77	0	18.969	16	-0.110976	-0.109868	0.0534484	0.185656	0.286657
F7EMB2	RNA transcription, translation and transport factor protein	17.021	17.0239	17.0324	16.6373	16.5422	16.6281	16.7369	16.7046	16.7812	16.6396	16.6559	16.6214	16.8807	16.7658	16.8605	16.8797	16.942	16.9952	17.1097	17.0573	17.1479	16.9284	16.939	16.9402	16.9986	17.0113	17.0999	17.0258	16.6025	16.7409	16.639	16.8357	16.939	17.105	16.9358	17.0366	+	13	59.4	28.17	0	42.758	67	-0.423213	-0.284844	-0.386785	-0.190068	-0.086763
F7FAJ1	Cytochrome P450, family 2, subfamily r, polypeptide 1	14.9717	13.8824	13.9626	15.0825	14.5663	14.6296	14.9541	14.1585	14.2414	14.7351	13.6651	13.629	15.3931	14.4574	14.424	15.3322	14.7147	14.8023	14.7803	13.7158	13.7811	15.5204	15.2721	15.2215	15.8663	15.6006	15.613	14.2722	14.7595	14.4514	14.0097	14.7582	14.9497	14.0924	15.338	15.6933	+	2	9.6	50.384	0.0077301	1.6162	4	0.487246	0.179135	-0.262486	0.485955	0.677497
Q5RKH9	Derlin	12.7285	12.9087	13.2462	13.0246	12.9924	13.0909	13.298	13.3248	13.451	13.1859	13.4669	13.4476	13.0924	13.2579	13.3121	12.9533	13.0746	13.2392	13.104	13.0266	13.1197	13.1595	13.2108	13.3372	13.0958	13.0306	13.2154	12.9611	13.036	13.3579	13.3668	13.2208	13.089	13.0834	13.2358	13.1139	+	3	13.1	28.834	0	5.9758	10	0.0748545	0.396813	0.405675	0.259692	0.127902
F8WFM2	Beta-soluble NSF attachment protein	14.368	14.4032	14.5192	14.2145	14.4117	14.3272	14.2601	14.356	14.3423	14.2886	14.1698	14.4254	14.487	14.5604	14.5453	14.7484	14.7828	14.7093	14.4979	14.619	14.4647	14.5301	14.5944	14.4861	14.4925	14.4975	14.7254	14.4301	14.3178	14.3194	14.2946	14.5309	14.7468	14.5272	14.5369	14.5718	+	7	48.7	33.557	0	30.701	21	-0.112297	-0.110664	-0.135517	0.100802	0.316704
G3V661	Bromodomain adjacent to zinc finger domain protein 1B	18.9459	18.928	18.9226	19.2114	19.1658	19.1673	18.9011	18.8586	18.9034	19.131	19.0963	19.104	19.1028	19.1037	19.0997	18.8019	18.7645	18.7973	18.8947	18.8806	18.878	18.9815	18.9883	19.0328	19.0992	19.0641	19.1399	18.9322	19.1815	18.8877	19.1104	19.1021	18.7879	18.8844	19.0009	19.1011	+	45	33.7	170.29	0	323.31	241	0.249351	-0.0444746	0.178273	0.169909	-0.144251
G3V684	Mediator of RNA polymerase II transcription subunit 15	10.6704	10.4869	10.2244	10.3677	10.7722	8.80807	10.9473	11.2611	11.1309	10.4565	10.5928	10.7975	10.5823	10.3689	10.1234	10.4191	10.4535	9.95708	10.5501	10.1264	9.98131	10.5225	10.4154	10.2891	11.1947	11.4334	11.1813	10.4606	9.98265	11.1131	10.6156	10.3582	10.2766	10.2193	10.409	11.2698	+	3	4.8	86.796	0	6.9409	7	-0.477914	0.652528	0.155049	-0.10236	-0.184006
G3V6T1	Coatomer subunit alpha	13.5278	13.359	13.531	13.2891	13.3277	13.2135	13.19	13.0666	12.9952	13.5507	13.4795	13.4959	13.4347	13.1852	13.4475	13.7668	13.329	13.8042	13.2568	13.2955	13.3738	13.3244	13.2102	13.2778	13.8176	13.7392	13.8613	13.4726	13.2767	13.0839	13.5087	13.3558	13.6333	13.3087	13.2708	13.806	+	1	60.4	138.36	0	5.4279	12	-0.195886	-0.388696	0.0360419	-0.116829	0.160688
G3V6Z1	Vacuolar protein sorting-associated protein 54	14.0682	14.0862	14.1596	14.0247	13.917	14.1815	13.554	13.4849	13.5792	14.5046	14.4861	14.6474	13.9703	14.1408	14.1421	14.0316	14.1256	14.2232	13.4272	13.7267	13.6276	14.2557	14.2756	14.2974	14.0505	13.9813	14.0856	14.1047	14.041	13.5394	14.546	14.0844	14.1268	13.5938	14.2762	14.0392	+	4	6	109.06	0	4.0068	10	-0.063634	-0.565308	0.441336	-0.0202588	0.0221386
G3V722	Beta-1,4-galactosyltransferase 1	14.5383	14.5778	14.8379	14.5432	14.5008	14.7749	14.6827	14.7627	14.8163	14.6061	14.6059	14.7398	14.4904	14.5452	14.7126	14.537	14.4696	14.7548	14.2312	14.3031	14.3881	14.6781	14.7708	14.9252	14.595	14.6507	15.1148	14.6513	14.6063	14.7539	14.6506	14.5827	14.5871	14.3075	14.7914	14.7868	+	3	15.5	44.484	0	7.5115	5	-0.0450688	0.102567	-0.000733323	-0.0686177	-0.0641943
Q3B7U0	Ripk2 protein (Fragment)	15.1166	15.2867	15.0813	14.761	14.9664	14.8486	14.1985	14.3795	14.3022	14.6164	14.7013	14.6127	14.9113	15.0973	14.9768	15.2135	15.2706	15.3106	14.6333	14.6952	14.6871	14.4443	14.714	14.6192	15.4246	15.6293	15.4006	15.1615	14.8587	14.2934	14.6434	14.9951	15.2649	14.6719	14.5925	15.4848	+	3	11.9	44.165	0	10.435	14	-0.302853	-0.868164	-0.518101	-0.166401	0.103345
G3V7L8	ATPase, H+ transporting, V1 subunit E isoform 1, isoform CRA_a	18.717	18.7489	18.7569	18.5382	18.5767	18.6097	18.7331	18.7342	18.7357	18.3265	18.3582	18.3885	18.3999	18.4291	18.4522	18.7215	18.7418	18.7217	18.759	18.7865	18.8034	18.5437	18.5402	18.5799	18.5422	18.5965	18.5465	18.7409	18.5748	18.7343	18.3577	18.427	18.7283	18.783	18.5546	18.5617	+	14	57.5	26.143	0	138.99	127	-0.16608	-0.00659464	-0.383188	-0.313876	-0.0126098
P70554	Alpha 2,8-sialyltransferase	14.5366	14.6188	14.6297	14.3352	14.3263	14.2811	13.7068	13.6344	13.8112	14.9327	14.9106	14.9022	14.3054	14.3773	14.2834	14.2261	14.2058	14.3807	13.9181	13.8265	13.7914	14.8996	14.8695	14.8832	14.3158	14.2564	14.2041	14.595	14.3142	13.7174	14.9152	14.322	14.2709	13.8453	14.8841	14.2588	+	2	11	40.28	0	5.1606	7	-0.280847	-0.877596	0.320115	-0.273002	-0.324162
G3V7Z1	RCG47403	17.3377	17.4145	17.3372	17.2109	17.2193	17.2067	15.9464	15.9068	16.1811	16.7592	16.7592	16.7847	17.5463	17.6354	17.5273	17.7868	17.8354	17.7478	16.4316	16.3084	16.5488	16.6201	16.4723	16.6601	18.4387	18.5815	18.3762	17.3631	17.2123	16.0114	16.7677	17.5697	17.79	16.4296	16.5841	18.4655	+	7	26	40.81	0	33.091	36	-0.150807	-1.3517	-0.595417	0.206554	0.426854
G3V845	1-phosphatidylinositol 4,5-bisphosphate phosphodiesterase gamma	16.0796	15.938	15.7295	15.7778	15.7087	15.8178	15.7342	15.4795	15.7757	15.6784	15.6174	15.7488	16.0407	15.9765	15.8177	16.2966	16.2712	15.9731	15.6054	15.5181	15.7468	15.6	15.5706	15.7965	16.6017	16.563	15.9236	15.9157	15.7681	15.6631	15.6815	15.945	16.1803	15.6234	15.6557	16.3627	+	15	19.8	148.51	0	50.307	43	-0.147628	-0.252585	-0.2342	0.0292391	0.264575
G3V8L2	Paired mesoderm homeobox protein 2A	17.6027	17.6084	17.6371	17.3215	17.304	17.4137	17.5652	17.5247	17.583	17.2666	17.2701	17.3213	17.381	17.3387	17.3652	17.589	17.666	17.6286	17.6754	17.708	17.725	17.6039	17.5563	17.6316	17.493	17.3988	17.3839	17.6161	17.3464	17.5576	17.286	17.3616	17.6279	17.7028	17.5972	17.4252	+	6	33.3	29.184	0	62.568	48	-0.269656	-0.0584167	-0.33008	-0.254408	0.0118145
Q6P796	Serine peptidase inhibitor, Kunitz type, 2	15.2375	15.177	15.2023	15.4144	15.3627	15.4632	15.4399	15.2058	15.4459	15.4689	15.4724	15.5747	15.4094	15.2929	15.31	15.1899	15.0099	15.2885	15.1602	15.0902	15.1495	15.2365	15.0771	15.1747	15.3071	15.3772	15.3388	15.2056	15.4134	15.3639	15.5053	15.3374	15.1628	15.1333	15.1627	15.341	+	2	18.1	21.306	0	12.549	6	0.20782	0.158266	0.299739	0.131837	-0.0428311
G3V8V1	Granulin, isoform CRA_c	14.8312	14.4657	14.5794	14.3033	14.2558	14.3146	14.4716	14.5671	14.6254	14.4137	14.2924	14.5456	14.6209	14.39	14.6029	14.5889	14.3987	14.3654	14.3827	14.4267	14.49	14.5401	14.3988	14.5763	14.7842	14.5689	14.6573	14.6254	14.2913	14.5547	14.4172	14.5379	14.451	14.4331	14.5051	14.6701	+	5	13.3	65.156	0	14.211	15	-0.334182	-0.070728	-0.208214	-0.0875243	-0.174456
G3V953	RB-binding protein 6, ubiquitin ligase	20.3351	20.3497	20.3311	20.0732	20.0841	20.0718	19.4259	19.3818	19.3925	20.5868	20.6204	20.6039	20.049	20.0536	20.07	19.9633	19.9598	19.9601	19.3391	19.3125	19.3367	20.5952	20.6319	20.5767	20.0523	20.0116	20.0313	20.3386	20.0764	19.4001	20.6037	20.0575	19.961	19.3294	20.6013	20.0317	+	13	10.8	199.85	0	88.99	87	-0.262244	-0.93858	0.26506	-0.281108	-0.377594
Q4KM81	Alkbh6 protein	13.5754	13.5715	13.641	13.6988	13.662	13.713	13.7884	13.9415	13.7265	13.4577	13.4046	13.3552	13.6447	13.5656	13.5794	13.7839	13.9075	13.8058	13.7231	13.8574	13.6605	13.5509	13.5866	13.5059	13.8672	13.687	13.7575	13.596	13.6913	13.8188	13.4058	13.5966	13.8324	13.747	13.5478	13.7706	+	2	47.8	8.2974	0	7.467	13	0.0952968	0.222843	-0.190136	0.000602494	0.236445
G3V9W0	Centrin 2	14.7438	14.6831	14.7374	14.3306	14.2754	14.3429	14.915	14.7471	14.7219	14.3402	14.3616	14.7292	14.2603	14.5167	14.7186	14.5636	14.5657	14.7304	14.7264	14.8372	14.8308	14.5084	14.4872	15.0579	14.3863	14.4087	14.6484	14.7215	14.3163	14.7947	14.477	14.4986	14.6199	14.7981	14.6845	14.4811	+	4	45.9	19.841	0	24.679	20	-0.405177	0.0731853	-0.244474	-0.222905	-0.101562
M0R3V4	Myeloid-derived growth factor	17.4296	17.5284	17.5389	17.6054	17.5658	17.6122	17.3201	17.4526	17.3437	17.8675	17.6542	17.8245	17.4273	17.442	17.4072	17.3879	17.3758	17.3155	17.6171	17.6732	17.6451	17.5415	17.5334	17.5734	17.4175	17.4195	17.4086	17.499	17.5945	17.3721	17.7821	17.4255	17.3597	17.6452	17.5494	17.4152	+	3	14.5	17.952	0	46.509	31	0.0955251	-0.126828	0.283115	-0.0734532	-0.139213
M0R402	Thioredoxin-related transmembrane protein 3	18.4212	18.4218	18.3839	18.3447	18.2963	18.2998	18.0704	17.9903	17.9021	18.5769	18.6184	18.6327	18.3857	18.3898	18.3387	18.3185	18.2892	18.2481	18.0527	17.9833	17.8893	18.4751	18.5284	18.5427	18.3277	18.2941	18.2557	18.409	18.3136	17.9876	18.6093	18.3714	18.2853	17.9751	18.5154	18.2925	+	10	30.3	52.1	0	89.722	61	-0.095384	-0.421379	0.20034	-0.0376033	-0.123725
M0R5N4	Prefoldin subunit 4	16.6549	16.649	16.7214	16.2038	16.2929	16.2063	16.5859	16.6708	16.6154	16.5235	16.595	16.5081	16.4376	16.5435	16.5237	16.5683	16.6796	16.7197	16.8041	16.7931	16.7808	16.8504	16.7736	16.7511	16.5699	16.5038	16.7426	16.6751	16.2344	16.624	16.5422	16.5016	16.6559	16.7927	16.7917	16.6054	+	5	36.7	15.783	0	48.909	23	-0.440746	-0.0510835	-0.1329	-0.173493	-0.0192314
M0R5V4	Rho GTPase-activating protein 19	12.0187	12.0309	12.0847	12.1927	11.7658	11.7832	11.9026	11.7498	11.9771	11.9911	11.9249	11.9907	12.1161	11.7919	11.8571	12.2994	12.2834	12.4715	12.1249	11.924	12.1346	11.9781	11.9761	12.1354	12.4808	11.966	12.1966	12.0448	11.9139	11.8765	11.9689	11.9217	12.3515	12.0612	12.0299	12.2145	+	2	6.7	55.868	0	8.6378	10	-0.130852	-0.168261	-0.0758469	-0.123054	0.306702
M0R5Y9	Protein archease	14.2532	14.0937	14.3508	14.1432	13.9332	14.0608	13.6558	13.6627	13.797	14.3293	14.0885	14.3457	14.1803	14.1197	14.171	13.9402	14.1434	14.1783	13.6024	13.6787	14.1122	14.3914	14.0715	14.2509	14.2072	14.2446	14.1879	14.2326	14.0457	13.7051	14.2545	14.157	14.0873	13.7978	14.2379	14.2132	+	2	16.2	19.591	0	14.335	4	-0.186829	-0.52745	0.0219371	-0.0755643	-0.145289
M0R623	Nucleolar GTP-binding protein 1	16.3999	16.3744	16.3528	16.7745	16.7853	16.803	16.3605	16.3861	16.3842	16.7161	16.7664	16.7158	16.7647	16.8363	16.7241	16.5578	16.509	16.5692	16.298	16.2998	16.3183	16.637	16.6287	16.6797	16.9123	16.9519	16.8408	16.3757	16.7876	16.3769	16.7327	16.775	16.5453	16.3054	16.6485	16.9016	+	4	18.9	74.172	0	62.181	47	0.411914	0.00122358	0.357014	0.399314	0.169609
M0R6J0	Mitochondrial ribosomal protein L39	16.3253	16.2827	16.4467	16.4685	16.3471	16.4704	16.365	16.2462	16.395	16.7604	16.6523	16.6738	16.3892	16.2451	16.4191	16.2889	16.2269	16.3349	16.2388	16.1269	16.2734	16.7093	16.6642	16.69	16.2477	16.1952	16.3103	16.3516	16.4286	16.3354	16.6955	16.3511	16.2835	16.213	16.6878	16.2511	+	7	27.7	38.374	0	46.457	30	0.0770511	-0.0161644	0.343927	-0.000457674	-0.0680386
M0R6J5	MI domain-containing protein	13.5287	13.6416	13.5211	13.8659	13.6902	13.8671	13.578	13.446	13.7931	13.7367	13.7547	13.8072	13.7852	13.7013	13.7794	13.6845	13.6692	13.5131	13.4278	13.4903	13.6301	13.7218	13.6819	13.8576	14.0231	13.9623	14.002	13.5638	13.8077	13.6057	13.7662	13.7553	13.6223	13.5161	13.7538	13.9958	+	7	12.7	91.46	0	29.655	17	0.24396	0.0419032	0.202417	0.191535	0.0584943
M0R776	Mitochondrial ribosomal protein S36	14.2837	14.3293	14.2836	13.901	13.7592	13.7842	13.9759	14.3211	14.3278	13.7611	13.6949	13.838	13.9181	13.7387	13.9923	14.3048	14.2869	14.0974	14.1693	14.0949	14.1015	13.7456	13.9385	13.8456	14.072	13.9108	13.8205	14.2989	13.8148	14.2083	13.7647	13.883	14.2297	14.1219	13.8433	13.9344	+	2	33	11.413	0	21.507	11	-0.484053	-0.0906095	-0.534194	-0.41583	-0.0691232
M0R7B4	H1.3 linker histone, cluster member	14.3113	14.5088	14.4281	15.2283	15.2739	15.228	14.4731	14.431	14.5296	15.4504	15.4585	15.5438	15.3712	15.6251	15.4899	14.4313	14.7239	14.7623	14.2447	14.1186	14.2168	15.1699	15.1594	15.3325	15.8872	16.0583	16.0967	14.4161	15.2434	14.4779	15.4842	15.4954	14.6392	14.1934	15.2206	16.0141	+	1	27.7	22.233	0	16.354	11	0.827323	0.0618232	1.06816	1.0793	0.223098
M0R7V3	MICOS complex subunit	16.3193	16.238	16.17	16.2315	16.2804	16.2492	16.4982	16.7384	16.6285	16.236	16.3204	16.3926	16.2014	16.0658	16.2152	16.4026	16.2378	16.2664	16.3889	16.3989	16.4612	16.2718	16.3984	16.3558	16.2612	16.1393	16.1528	16.2424	16.2537	16.6217	16.3163	16.1608	16.3023	16.4163	16.342	16.1844	+	6	43.4	22.629	0	52.368	35	0.0112628	0.379259	0.0738946	-0.0816389	0.0598269
M0R7I5	Uncharacterized protein	11.2496	10.8838	11.5361	11.2993	10.3814	11.3153	11.2188	10.2431	10.9353	10.8796	10.2403	11.3396	11.2482	10.5888	11.2509	11.6467	11.673	11.9952	11.0353	9.93687	10.7492	11.1493	9.76355	11.1095	11.8819	11.8381	12.2674	11.2231	10.9986	10.7991	10.8198	11.0293	11.7716	10.5738	10.6741	11.9958	+	1	4.2	35.269	0	4.315	9	-0.224502	-0.424064	-0.403321	-0.193841	0.548491
M0R835	Splicing factor 3B, subunit 6	13.9953	13.8982	13.7238	13.4795	13.2094	13.5337	13.7215	13.563	13.6631	13.3495	13.5551	13.4609	13.3739	13.2556	13.4198	13.874	13.9045	13.7984	13.9088	13.726	13.6185	13.634	13.7153	13.6451	13.6012	13.2486	13.4645	13.8724	13.4076	13.6492	13.4552	13.3498	13.859	13.7511	13.6648	13.4381	+	2	17.1	14.328	0	6.1702	7	-0.464869	-0.223257	-0.417271	-0.52266	-0.0134563
M0R8J3	Junction mediating and regulatory protein, p53 cofactor	16.1758	16.4441	16.2694	16.1867	16.3525	16.3192	16.0083	16.1216	16.2211	16.4253	16.6424	16.454	16.1529	16.4677	16.2571	16.0558	16.1889	16.0796	15.896	16.0402	15.9406	16.2817	16.3311	16.2199	16.0952	16.3324	15.9999	16.2964	16.2862	16.117	16.5072	16.2926	16.1081	15.9589	16.2776	16.1425	+	13	17.9	110	0	65.895	35	-0.0102959	-0.179428	0.210771	-0.00388613	-0.188334
M0R8P6	WWC family member 3	13.453	13.4626	13.4213	13.1996	13.429	13.3668	13.3787	13.5702	13.581	13.3154	13.385	13.3863	13.3619	13.2804	13.5893	13.6455	13.6632	13.5506	13.3294	13.3812	13.4848	13.2484	13.446	13.4737	13.7131	13.674	13.949	13.4456	13.3318	13.51	13.3623	13.4105	13.6198	13.3985	13.3894	13.7787	+	5	5.3	128.14	0	11.037	19	-0.113841	0.0643549	-0.0833778	-0.0351005	0.174143
M0R919	Prefoldin subunit 3	16.6038	16.52	16.5632	16.3409	16.2901	16.2211	16.7108	16.7812	16.7666	16.2145	16.2024	16.0993	16.3188	16.236	16.2171	16.3795	16.4265	16.3956	16.8472	16.8326	16.9059	16.6481	16.5557	16.6375	16.1731	16.1826	16.0702	16.5623	16.2841	16.7529	16.172	16.2573	16.4005	16.8619	16.6138	16.1419	+	7	38.7	20.929	0	78.765	58	-0.278239	0.190546	-0.390276	-0.304994	-0.161776
M0R965	RNA helicase	14.7356	14.7685	14.5722	14.9755	15.0633	14.764	15.1883	15.1852	15.0876	15.0411	15.0784	14.8833	14.7474	15.012	14.8121	14.4832	14.6234	14.3792	15.065	15.1068	14.9764	15.0365	15.2477	14.9852	14.5537	14.956	14.5995	14.6921	14.9343	15.1537	15.0009	14.8572	14.4953	15.0494	15.0898	14.7031	+	1	49.4	85.981	0	21.201	8	0.242193	0.461639	0.308822	0.165104	-0.196807
M0R9I1	Centromere protein O	13.7755	13.5661	13.8254	13.5759	13.3046	13.5407	13.5854	13.779	13.606	13.8265	13.5923	13.6934	13.8966	13.5146	13.7305	14.0216	13.7079	14.0468	13.6387	13.5246	13.5025	13.8276	13.657	13.6928	14.0792	13.8146	14.0333	13.7224	13.4738	13.6568	13.704	13.7139	13.9254	13.5553	13.7258	13.9757	+	5	29.1	34.156	0	26.114	19	-0.248599	-0.0655441	-0.0183165	-0.00846377	0.203057
M0R9T2	Erbb2-interacting protein	15.7593	15.7371	15.6414	15.7445	15.87	15.7471	15.8735	15.8645	15.8187	15.9132	15.8703	15.8956	15.9319	15.7371	15.7859	15.5866	15.5676	15.6049	15.8052	15.8322	15.865	15.9395	15.9529	15.9035	15.3126	15.4259	15.6095	15.7126	15.7872	15.8522	15.893	15.8183	15.5864	15.8341	15.9319	15.4493	+	5	6.9	140.13	0	20.215	13	0.0746161	0.139603	0.180463	0.105723	-0.126222
M0R9Z5	Interferon regulatory factor 2-binding protein 2	17.3933	17.3118	17.3843	17.2951	17.2332	17.2876	17.2051	17.2823	17.334	17.1042	17.1101	17.2096	17.1937	17.1758	17.2764	17.2324	17.2827	17.3453	17.2843	17.2386	17.3135	17.2278	17.2154	17.3168	17.4919	17.474	17.5123	17.3631	17.272	17.2738	17.1413	17.2153	17.2868	17.2788	17.2534	17.4927	+	9	34.3	59.51	0	251.82	51	-0.0911478	-0.0893297	-0.221851	-0.147817	-0.0763514
M0RA79	Ig-like domain-containing protein	13.8418	13.6896	13.6919	13.9302	13.7982	13.6291	13.1571	13.7996	13.8843	14.375	14.2193	14.4289	13.9538	13.6933	13.6514	13.7497	13.1902	13.0789	13.3362	13.2549	13.5026	14.1114	14.2056	14.1519	13.7863	12.9246	13.1877	13.7411	13.7858	13.6137	14.341	13.7662	13.3396	13.3646	14.1563	13.2995	+	1	13.1	10.959	0.0057013	1.819	5	0.0447244	-0.12746	0.599928	0.0250557	-0.401535
M0RAQ6	Hexokinase	14.2546	14.454	14.2354	14.4161	14.5392	14.3631	14.518	14.7786	14.6226	14.4063	14.476	14.2759	14.3468	14.3476	14.3548	14.2211	14.1605	13.9648	14.4361	14.4613	14.4426	14.3893	14.5536	14.3989	14.2201	14.2581	14.084	14.3147	14.4395	14.6398	14.3861	14.3497	14.1154	14.4466	14.4473	14.1874	+	1	39.5	99.556	0	10.68	11	0.124803	0.325082	0.071409	0.0350502	-0.19924
M0RAR7	Chromobox 4	13.4727	13.3192	13.5057	13.0209	13.1421	13.403	13.8188	13.4557	13.1164	13.4318	13.2489	13.1343	13.1319	13.3578	13.2653	13.2071	13.4369	13.262	13.3383	13.2677	13.2237	13.4708	13.6734	13.6733	13.713	14.0262	14.0039	13.4325	13.1887	13.4636	13.2717	13.2517	13.302	13.2766	13.6058	13.9143	+	3	12.5	52.956	0	19.614	9	-0.243874	0.0310869	-0.160857	-0.180838	-0.130577
M0RBF1	C3-beta-c	19.5202	19.5091	19.4783	19.4599	19.439	19.4411	19.1975	19.2165	19.186	19.7626	19.7683	19.7739	19.4201	19.4647	19.4268	19.2707	19.2461	19.2148	19.0224	19.0308	19.0096	19.7115	19.7399	19.7479	19.3116	19.276	19.2021	19.5025	19.4467	19.2	19.7683	19.4372	19.2439	19.0209	19.7331	19.2632	+	12	16.1	186.32	0	157.58	178	-0.0558879	-0.302548	0.265713	-0.0653298	-0.258674
M0RBT0	Histone H3-associated protein kinase	15.4913	15.5833	15.4822	15.4915	15.265	15.3446	15.1553	14.7464	14.9954	15.4583	15.6823	15.4322	15.4261	15.3807	15.3592	15.6907	15.5554	15.5214	15.2867	14.8485	15.2415	15.4849	15.4923	15.3905	15.7406	15.8078	15.7497	15.5189	15.367	14.9657	15.5242	15.3887	15.5891	15.1255	15.4559	15.766	+	4	7.1	84.094	0	5.0949	34	-0.151917	-0.553236	0.00531393	-0.130234	0.0702204
M0RBV9	Nucleoporin 214	15.3511	15.0931	15.1942	15.3549	15.3114	15.3653	15.5999	15.5211	15.5981	15.4516	15.3383	15.3088	15.385	15.1966	15.2823	15.2796	15.2996	15.4537	15.5037	15.4261	15.3073	15.4579	15.3278	15.3109	15.5202	15.3222	15.3883	15.2128	15.3439	15.573	15.3662	15.288	15.3443	15.4124	15.3655	15.4102	+	6	25.8	30.556	0	22.053	19	0.131098	0.360226	0.153439	0.0751725	0.131517
Q0QF43	Malate dehydrogenase (Fragment)	18.0744	17.9989	18.1521	17.6782	17.6445	17.7869	16.9681	16.8234	17.0509	18.3887	18.3708	18.5111	17.8065	17.6469	17.8801	17.582	17.5173	17.7019	17.0355	16.9679	17.0692	18.488	18.3811	18.4761	17.79	17.7166	17.8251	18.0751	17.7032	16.9475	18.4235	17.7778	17.6004	17.0242	18.4484	17.7773	+	1	65.8	31.692	0.0097452	1.479	3	-0.371915	-1.12763	0.348416	-0.297292	-0.474727
Q0ZFS6	Interferon-related developmental regulator 2	15.5152	15.428	15.3894	15.3928	15.3453	15.1643	15.3835	15.2521	14.9736	15.781	15.7347	15.7003	15.34	15.1709	15.1171	15.2571	15.2075	15.0179	15.1491	15.1067	14.867	15.7959	15.7537	15.787	15.2335	15.1851	14.9477	15.4442	15.3008	15.203	15.7387	15.2093	15.1608	15.0409	15.7789	15.1221	+	2	6.1	47.814	0	3.9753	9	-0.143399	-0.241144	0.294466	-0.234857	-0.283351
Q156J1	Bcl-2-interacting death suppressor	18.6399	18.5479	18.65	18.4469	18.3956	18.4638	18.5726	18.5336	18.5358	18.3487	18.3741	18.4189	18.3609	18.3481	18.3733	18.6631	18.6078	18.6738	18.8535	18.7865	18.8586	18.6826	18.6761	18.724	18.7503	18.6965	18.7082	18.6126	18.4354	18.5473	18.3806	18.3608	18.6482	18.8329	18.6942	18.7183	+	3	50	61.524	0	243	163	-0.177175	-0.0653143	-0.232032	-0.251865	0.0356099
Q1RP75	FCF1 rRNA-processing protein	13.3154	13.3311	13.1113	13.5372	13.3477	13.306	13.1205	12.8943	12.9808	13.1261	13.0845	12.9827	13.4951	13.4981	13.073	13.417	13.2858	13.2931	13.1665	13.0971	13.1458	13.1216	13.0943	13.0618	13.9003	13.7201	13.6307	13.2526	13.397	12.9985	13.0645	13.3554	13.332	13.1364	13.0925	13.7504	+	2	12.6	23.356	0	6.7852	6	0.14439	-0.254079	-0.188147	0.102786	0.0793728
Q4KMB2	Ribosome biogenesis protein NSA2 homolog	14.8936	15.0187	14.9739	15.121	15.2185	15.1496	14.7785	14.7353	14.9314	15.2777	15.3325	15.2947	15.358	15.3275	15.3473	15.0744	14.9651	15.1037	14.8909	14.7697	14.9018	15.0805	15.0797	15.1986	15.2178	15.377	15.3096	14.9621	15.163	14.8151	15.3016	15.3443	15.0477	14.8541	15.1196	15.3015	+	4	18.8	30.006	0	14.519	20	0.200962	-0.14699	0.339583	0.382208	0.0856816
Q38PF9	AHNAK 1 (Fragment)	13.6891	13.6453	13.6538	13.6612	13.2702	13.5446	13.506	13.3405	13.2634	13.5881	13.3518	13.4744	13.5066	13.7189	13.5941	13.4463	13.6483	13.5072	13.373	13.4009	13.4971	13.5505	13.5401	13.5416	13.9298	13.8775	13.6686	13.6627	13.492	13.37	13.4714	13.6065	13.5339	13.4237	13.5441	13.8253	+	1	73.9	28.131	0	9.4425	7	-0.170702	-0.292743	-0.19128	-0.0561961	-0.128767
Q3B7U1	MAGE family member D2	13.7962	13.7198	13.7068	13.5463	13.543	13.7643	13.5453	13.5124	13.7238	13.6395	13.3018	13.5257	13.7724	13.567	13.8502	13.7872	13.8108	13.7368	13.611	13.5928	13.5267	13.4185	13.2919	13.4391	13.4807	13.3759	13.6187	13.7409	13.6179	13.5938	13.489	13.7299	13.7783	13.5768	13.3832	13.4918	+	2	36.9	65.753	0	27.403	10	-0.123058	-0.147111	-0.251954	-0.0110539	0.0373313
Q3KR94	Vitronectin	17.5221	17.4106	17.4835	17.6167	17.5817	17.5802	17.6282	17.6375	17.5917	17.8646	17.8071	17.7775	17.4994	17.5146	17.4617	17.4866	17.4902	17.4544	17.531	17.4604	17.4996	17.6753	17.6295	17.6846	17.4052	17.3657	17.3479	17.4721	17.5929	17.6191	17.8164	17.4919	17.4771	17.497	17.6631	17.3729	+	2	6.3	54.724	0	121.51	75	0.120807	0.147089	0.344371	0.0198708	0.00501605
Q3MIE7	COMM domain containing 9, isoform CRA_a	13.6096	13.7096	13.4596	13.5719	13.6411	13.6146	13.2065	13.3869	13.4772	13.6441	13.7488	13.9623	13.6244	13.7978	13.7623	13.2808	13.6024	13.5016	13.32	13.2358	13.2972	13.4002	13.3725	13.5988	13.6351	13.6903	13.5528	13.5929	13.6092	13.3569	13.7851	13.7281	13.4616	13.2844	13.4571	13.6261	+	6	43.9	21.974	0	43.028	15	0.0162639	-0.236063	0.192144	0.135183	-0.13135
Q498D8	Ring-box 1	16.4869	16.4951	16.4154	16.2456	16.2216	16.2071	16.2686	16.2439	16.1439	16.5364	16.4641	16.4491	16.4597	16.3798	16.4848	16.1537	16.1523	16.1364	16.1012	16.0678	16.0734	16.5811	16.523	16.4608	16.3363	16.2978	16.3355	16.4658	16.2248	16.2188	16.4832	16.4414	16.1475	16.0808	16.5216	16.3232	+	2	29.6	12.274	0	42.496	19	-0.241052	-0.247	0.0174008	-0.0243911	-0.318321
Q66H31	Hypothetical LOC287798, isoform CRA_a	11.7566	11.5102	11.1839	11.7837	11.3831	12.0241	11.7779	11.7916	12.0652	11.8012	11.371	11.5447	11.8804	11.7901	11.7541	11.8441	12.0246	11.9734	11.6848	11.3174	11.7285	11.6613	11.6763	12.1903	11.8319	12.7611	12.5782	11.4836	11.7303	11.8782	11.5723	11.8082	11.9474	11.5769	11.8426	12.3904	+	3	8.5	58.194	0.00015221	3.0974	6	0.246727	0.394613	0.0887048	0.324618	0.463782
Q4KLJ3	Nucleolar GTP-binding protein 2	15.1417	15.0853	15.1768	15.3662	15.2672	15.2371	15.2412	15.1876	15.166	15.2414	15.1098	15.2396	15.2237	15.3211	15.3025	15.1732	15.2748	15.1804	15.1134	15.0673	15.0941	15.1969	15.1992	15.2057	15.5203	15.4927	15.4083	15.1346	15.2902	15.1983	15.1969	15.2825	15.2095	15.0916	15.2006	15.4737	+	10	20.7	83.868	0	88.491	30	0.155555	0.0636756	0.0623055	0.147846	0.0748412
Q4KM50	Sema4b protein (Fragment)	12.209	12.2832	12.0842	12.2633	12.2209	12.1537	12.2767	12.2958	12.3979	12.7585	12.3977	12.7232	12.2152	12.1653	12.4276	12.4656	12.5667	12.5717	12.1368	12.2737	12.2297	12.6058	12.4687	12.5611	12.503	12.5258	12.557	12.1921	12.2126	12.3235	12.6265	12.2694	12.5347	12.2134	12.5452	12.5286	+	3	7.5	79.477	0	16.628	5	0.0205074	0.13133	0.434325	0.0772226	0.342541
Q4KM72	Ndnl2 protein (Fragment)	13.9714	14.3769	14.188	13.6287	14.0561	13.9156	14.131	14.3781	14.1488	13.5459	13.8756	13.7839	13.4597	13.675	13.7799	13.8686	14.1606	14.0622	14.0602	14.5711	14.0904	13.7819	14.0243	13.8928	13.7864	13.738	13.622	14.1788	13.8668	14.2193	13.7351	13.6382	14.0304	14.2405	13.8997	13.7155	+	7	24.6	34.573	0	62.003	18	-0.311957	0.0405169	-0.443628	-0.540569	-0.148321
Q5BJZ4	Surfeit 6	15.4958	15.5028	15.4436	15.8485	15.8675	15.8805	15.3306	15.3045	15.2671	16.0735	15.9131	15.9014	15.8935	15.8964	15.8387	15.3319	15.4518	15.3722	15.5449	15.493	15.489	15.7602	15.6526	15.7049	15.7599	15.6505	15.6161	15.4807	15.8655	15.3007	15.9627	15.8762	15.3853	15.509	15.7059	15.6755	+	7	20.3	40.831	0	16.054	21	0.384825	-0.179992	0.481955	0.395507	-0.0953896
Q5BK80	Tetraspanin	12.7262	12.7238	12.5577	12.6572	12.7641	12.6729	12.557	12.3785	12.8041	12.7661	12.7445	12.7785	12.69	12.9228	13.144	12.7991	13.0072	13.1425	12.5117	12.418	12.3919	12.6969	12.8254	12.6616	12.813	13.311	13.3197	12.6692	12.6981	12.5799	12.763	12.9189	12.9829	12.4405	12.728	13.1479	+	2	20.2	26.054	0	22.611	17	0.0288381	-0.0893586	0.093806	0.249687	0.313683
Q5EB98	Telomeric repeat-binding factor	16.3693	16.4211	16.204	15.9647	16.0275	15.8848	15.9004	15.9288	15.7146	15.995	16.0826	15.973	16.1834	16.2577	16.0005	16.327	16.2457	16.0702	15.9045	15.9903	15.764	15.9363	15.9624	15.9212	16.6431	16.6577	16.4285	16.3314	15.959	15.848	16.0169	16.1472	16.2143	15.8862	15.9399	16.5764	+	9	26.6	47.762	0	30.013	33	-0.372446	-0.483495	-0.314554	-0.184223	-0.117159
Q5M7T5	Antithrombin-III	16.1519	16.1897	16.2895	16.0478	16.1512	16.1788	15.5634	15.5965	15.5484	16.3716	16.3485	16.4275	15.8231	15.7586	15.8146	15.8905	15.9244	15.9188	15.5609	15.4964	15.4642	16.2024	16.2222	16.2786	16.0812	16.1835	16.2604	16.2104	16.126	15.5694	16.3825	15.7987	15.9113	15.5072	16.2344	16.175	+	3	23.2	52.233	0	22.639	21	-0.084399	-0.640938	0.17215	-0.411622	-0.29911
Q5M7T6	V-type proton ATPase subunit	18.0939	18.0809	18.1516	18.3563	18.3308	18.3498	18.1631	18.2046	18.1697	18.5463	18.5337	18.5715	18.6062	18.5695	18.6064	18.4942	18.4436	18.572	18.0118	18.0307	18.0087	18.3192	18.3281	18.2992	18.7115	18.6575	18.7752	18.1088	18.3457	18.1791	18.5505	18.594	18.5033	18.017	18.3155	18.7147	+	13	43.3	40.301	0	120	84	0.236842	0.0703389	0.441723	0.48519	0.394475
Q5M857	Cyclin B2	12.6653	12.5462	12.6788	12.5289	12.4676	12.6056	12.7745	12.8823	12.6023	12.5151	12.3744	12.2887	12.4886	12.1866	12.4972	12.7264	12.5908	13.0705	12.5644	12.7625	12.8561	12.5499	12.3317	12.1882	12.8576	12.6773	13.0975	12.6301	12.534	12.753	12.3927	12.3908	12.7959	12.7276	12.3566	12.8774	+	6	23.6	45.124	0	29.44	13	-0.0960665	0.122937	-0.237353	-0.239304	0.16583
Q5M920	EBNA1 binding protein 2	17.2528	17.222	17.2636	17.4432	17.4249	17.4728	17.172	17.0083	17.0826	17.443	17.4261	17.4625	17.5688	17.5913	17.5733	17.3485	17.3809	17.4107	17.2226	17.182	17.1732	17.2942	17.2652	17.2767	17.6512	17.6542	17.6965	17.2461	17.447	17.0876	17.4439	17.5778	17.38	17.1926	17.2787	17.6673	+	8	30	34.744	0	65.774	25	0.200834	-0.158526	0.197713	0.331661	0.133906
Q5PPP1	Clathrin light chain	17.9141	17.8557	17.9241	17.5498	17.5653	17.5662	17.8229	17.8245	17.8843	17.3584	17.3978	17.4185	17.7778	17.7097	17.8228	17.9586	17.8624	17.942	18.1593	18.0949	18.2249	17.6827	17.6404	17.688	17.7103	17.6959	17.8191	17.898	17.5604	17.8439	17.3916	17.7701	17.921	18.1597	17.6703	17.7418	+	8	31.7	23.565	0	58.516	48	-0.33756	-0.0540641	-0.506423	-0.127897	0.0230106
Q5RK08	Glioblastoma amplified sequence	17.8274	17.8534	17.8468	17.6336	17.7572	17.6734	17.6928	17.8682	17.7619	17.8062	17.7384	17.7036	17.8128	17.8424	17.7799	17.7111	17.5882	17.6372	17.4837	17.5023	17.5786	17.5727	17.5704	17.4966	17.4755	17.2576	17.4	17.8425	17.6881	17.7743	17.7494	17.8117	17.6455	17.5215	17.5466	17.3777	+	6	31.7	32.941	0	47.478	41	-0.154476	-0.0682389	-0.093151	-0.0308481	-0.197037
Q5RK17	Diablo homolog, mitochondrial	13.9779	13.9509	13.7989	13.7699	13.7591	13.6749	13.8076	14.0203	13.7215	13.8291	13.8438	13.8209	14.2332	14.1836	13.9447	14.2134	14.1499	13.9882	13.9275	13.916	13.8413	13.9689	13.9424	13.8097	13.929	13.8705	13.5055	13.9092	13.7346	13.8498	13.8313	14.1205	14.1171	13.8949	13.907	13.7683	+	5	32.5	26.906	0	92.097	21	-0.174577	-0.0594101	-0.0779511	0.21127	0.207918
Q5RKG5	Cilia and flagella-associated protein 410	13.3452	13.2562	13.4833	13.4832	13.5054	13.4841	13.5799	13.6075	13.4326	13.6158	13.5377	13.3641	13.5811	13.6949	13.4601	13.846	13.945	13.6408	13.3937	13.6573	13.3995	13.6162	13.3672	13.4421	13.6329	13.748	13.5724	13.3616	13.4909	13.54	13.5059	13.5787	13.8106	13.4835	13.4752	13.6511	+	3	16.9	28.065	0	27.07	7	0.129299	0.17838	0.144285	0.21712	0.44902
Q5U1W8	High-mobility group nucleosome binding domain 1	14.1242	14.1447	14.1609	14.6928	14.7986	14.8409	14.4347	14.3748	14.433	14.2015	14.3159	14.1658	14.2257	14.2498	14.0235	13.892	14.1615	13.9794	14.3986	14.5807	14.5098	14.5247	14.4468	14.2844	13.9486	14.0065	14.1597	14.1433	14.7774	14.4142	14.2277	14.1663	14.011	14.4964	14.4186	14.0383	+	4	45.8	10.124	0	203.65	31	0.634129	0.270866	0.0844412	0.0230332	-0.132309
Q5U2U8	BAG cochaperone 3	13.4355	13.4463	13.4382	13.2992	13.0739	12.9638	13.2266	13.2453	13.23	13.0473	13.1971	12.9315	13.0373	12.9172	12.9847	13.4805	13.389	13.2692	13.5467	13.3759	13.6474	13.5843	13.3352	13.3523	13.5859	13.4627	13.7015	13.44	13.1123	13.234	13.0587	12.9797	13.3795	13.5233	13.4239	13.5833	+	2	51.2	61.49	0	16.319	16	-0.327698	-0.206009	-0.381332	-0.460237	-0.060448
Q5U313	Ankyrin repeat domain 13a	16.6897	16.6814	16.5851	16.5872	16.5952	16.5171	16.4792	16.4397	16.5072	16.5129	16.523	16.5872	16.6702	16.7223	16.5833	16.8885	16.9774	16.6399	16.5376	16.4964	16.5646	16.542	16.4868	16.4929	16.9143	17.0575	16.6554	16.6521	16.5665	16.4754	16.5411	16.6586	16.8353	16.5329	16.5072	16.8757	+	10	25.3	67.319	0	31.183	39	-0.0855936	-0.176702	-0.11102	0.0064838	0.1832
Q5UAJ5	ATP synthase protein 8	16.8063	16.8893	16.9065	16.9189	17.0474	17.0039	17.324	17.4081	17.3496	17.0734	17.0504	17.082	16.9193	17.0349	17.0266	16.7945	16.8279	16.8345	17.1252	17.1518	17.1316	17.0129	17.0157	17.0095	16.5407	16.7246	16.631	16.8673	16.9901	17.3606	17.0686	16.9936	16.819	17.1362	17.0127	16.6321	+	2	26.9	7.6419	0	5.7773	94	0.122728	0.49326	0.201268	0.126243	-0.0483414
Q5XFW1	Myelin basic protein	12.9807	13.2635	13.3257	13.0529	13.2399	13.1409	13.2351	13.6184	13.4593	13.1234	12.9754	13.08	12.6462	12.8883	12.9473	12.5227	12.4327	12.5328	12.9205	12.9114	13.1774	12.4976	12.6835	12.9863	12.814	13.1633	12.9644	13.19	13.1446	13.4376	13.0596	12.8273	12.4961	13.0031	12.7225	12.9806	+	2	32.5	21.316	0	44.518	11	-0.0454172	0.247617	-0.130377	-0.362718	-0.693909
Q5XI17	Threonyl-tRNA synthetase	15.0307	15.2589	15.0035	15.1796	15.1788	15.2934	14.6947	14.9006	14.4989	15.6101	15.5911	15.7763	15.1729	15.0355	15.0434	15.2517	15.005	15.3855	14.4387	14.582	14.1598	14.8615	15.1115	14.8446	14.8437	14.6631	14.6448	15.0977	15.2172	14.6981	15.6592	15.084	15.2141	14.3935	14.9392	14.7172	+	6	15.6	64.118	0	22.711	10	0.119558	-0.399619	0.561509	-0.0137366	0.116396
Q5XIR2	Intraflagellar transport 74	19.0131	18.9729	18.9425	18.6923	18.6912	18.6785	19.0091	18.9561	19.0007	19.2275	19.2809	19.2306	18.832	18.74	18.7661	18.6024	18.5506	18.5279	18.3461	18.2261	18.3694	19.2493	19.2345	19.1969	18.8723	18.8514	18.8502	18.9762	18.6873	18.9886	19.2464	18.7794	18.5603	18.3139	19.2269	18.858	+	4	9.8	69.197	0	7.6627	32	-0.288828	0.0124598	0.270191	-0.19681	-0.415891
Q62987	Protein tyrosine phosphatase SH-PTP2 (Fragment)	14.7334	14.6098	14.945	14.5141	14.4697	14.8209	14.4487	14.3303	14.4651	14.3791	14.3552	14.6003	14.5473	14.4771	14.7567	14.7055	14.8208	14.9902	14.5303	14.5257	14.5645	14.4122	14.4158	14.6511	14.773	14.8929	15.1314	14.7627	14.6016	14.4147	14.4449	14.5937	14.8388	14.5402	14.493	14.9324	+	1	44.8	17.769	0.0029278	2.3312	5	-0.16115	-0.34805	-0.317859	-0.169035	0.0760829
Q63380	Transporter	14.1355	14.36	14.3364	14.2265	14.2964	14.4416	14.2765	14.4369	14.4116	14.2368	14.4409	14.4852	14.2772	14.2888	14.4069	14.1304	14.1317	14.3247	14.2668	14.1626	14.2292	14.1667	14.3009	14.4188	14.0142	14.0332	14.0505	14.2773	14.3215	14.375	14.3876	14.3243	14.1956	14.2196	14.2955	14.0326	+	1	3.9	69.23	0	33.609	11	0.0441974	0.0976823	0.110301	0.0469765	-0.0817076
Q63460	Proline-rich protein (Fragment)	13.7982	13.7086	14.1857	13.386	13.2391	13.4996	12.6578	12.6643	12.6511	13.1124	13.3346	13.2827	13.9395	13.5861	14.1183	14.3147	14.0936	14.5365	13.0238	12.8915	12.8596	12.9852	13.1942	13.2013	14.9091	14.479	15.2269	13.8975	13.3749	12.6577	13.2432	13.8813	14.315	12.925	13.1269	14.8717	+	2	11.3	558.48	0	16.832	14	-0.522588	-1.23975	-0.654282	-0.01622	0.417457
Q641Z9	Succinate dehydrogenase cytochrome b560 subunit, mitochondrial	14.2189	14.4024	14.2913	14.4517	14.5374	14.4797	14.3087	14.4189	14.4231	14.4961	14.489	14.4743	14.2883	14.2305	14.1715	13.8861	13.9844	14.0232	14.26	14.2934	14.232	14.3809	14.4929	14.5037	14.3149	14.1523	14.2177	14.3042	14.4896	14.3835	14.4865	14.2301	13.9646	14.2618	14.4592	14.2283	+	1	4.7	18.202	0.0056996	1.8168	14	0.185429	0.0793549	0.182277	-0.0740667	-0.339621
Q66H90	Bardet-Biedl syndrome 7 protein homolog	16.0786	16.2122	15.9514	15.8036	15.953	15.8128	15.3378	15.385	15.4618	16.485	16.4674	16.3698	15.9297	16.0747	15.8254	15.5446	16.0565	15.6735	15.1046	15.207	15.3035	16.3496	16.3497	16.1554	15.603	16.2396	15.6397	16.0807	15.8565	15.3949	16.4407	15.9433	15.7582	15.205	16.2849	15.8275	+	6	10.5	80.166	0	12.49	7	-0.224239	-0.685862	0.359988	-0.137466	-0.322528
Q66HF7	LOC683077 protein	11.5927	11.1334	12.0434	11.6654	11.776	11.5515	11.7792	12.1531	11.8956	11.5633	11.3157	11.9038	11.3349	11.2939	11.8468	10.9767	11.1719	11.4762	11.2994	10.7736	11.3542	11.0285	11.2839	11.2466	10.7422	10.9428	11.0558	11.5898	11.6643	11.9426	11.5942	11.4919	11.2083	11.1424	11.1863	10.9136	+	1	10.8	45.225	0	3.2042	3	0.0744984	0.35283	0.00445085	-0.0979334	-0.381528
Q66HP8	Mitochondrial carnitine/acylcarnitine carrier protein	14.7063	14.2873	14.437	14.52	14.3299	14.472	14.1093	13.8832	14.0918	14.5768	14.4584	14.3974	14.6675	14.6191	14.6722	14.7512	14.5519	14.6053	14.4247	14.2523	14.2369	14.5789	14.4061	14.5247	14.7443	14.4464	14.705	14.4769	14.4406	14.0281	14.4775	14.6529	14.6361	14.3046	14.5033	14.6319	+	1	64.1	33.071	0	8.4469	28	-0.036274	-0.448775	0.000618669	0.176023	0.159219
Q68FR0	Tetratricopeptide repeat domain 12	15.2217	15.3604	15.3259	15.1234	15.228	15.1561	15.1535	15.0956	15.139	15.0034	14.966	14.7261	15.049	15.1595	15.0985	15.1932	15.2786	15.3385	15.0218	15.1383	15.1502	15.0605	15.0532	14.9751	15.1976	15.2496	15.1686	15.3027	15.1692	15.1294	14.8985	15.1023	15.2701	15.1034	15.0296	15.2053	+	2	3.1	78.862	0.0062465	1.76	8	-0.133475	-0.173287	-0.40419	-0.200327	-0.0325733
Q6AY18	Inorganic pyrophosphatase 1	18.8282	18.815	18.7924	18.9433	18.928	18.9381	18.9461	18.9742	18.9494	19.0787	19.0501	19.057	18.9101	18.9864	18.9575	18.7841	18.8341	18.8087	18.7429	18.7221	18.7447	18.845	18.8583	18.8058	18.7289	18.7243	18.7154	18.8119	18.9364	18.9566	19.0619	18.9513	18.809	18.7366	18.8364	18.7229	+	13	85.9	22.399	0	148.18	199	0.124575	0.14472	0.250085	0.139478	-0.00289118
Q6AYB2	RCG53912, isoform CRA_a	13.723	14.0123	13.8251	13.9437	14.1919	13.9506	13.7875	13.9271	13.9596	14.0615	13.9997	14.0993	13.9484	14.0619	14.0835	13.8785	14.0598	14.1547	13.8318	13.8517	13.953	13.7834	13.9487	13.9403	14.1204	14.1805	14.3248	13.8535	14.0287	13.8914	14.0535	14.0313	14.031	13.8788	13.8908	14.2086	+	3	7.3	65.522	0	13.33	8	0.175245	0.0379674	0.200013	0.177802	0.177547
Q6IRK8	Spectrin alpha chain, non-erythrocytic 1	14.6665	14.7366	14.7386	14.8822	14.7621	14.7741	15.1539	15.1023	15.1247	14.8738	14.8694	14.8335	14.7872	14.8621	14.8038	14.6927	14.7392	14.7781	14.99	14.9361	14.9475	14.7212	14.9018	14.7759	14.5134	14.587	14.5545	14.7139	14.8061	15.127	14.8589	14.8177	14.7367	14.9579	14.7996	14.5516	+	1	69.8	282.38	0	9.6157	14	0.0922266	0.41308	0.144996	0.103774	0.0227684
Q6IRL3	Reticulon	12.438	12.2999	12.4052	12.2159	12.3556	12.1616	12.2265	12.1376	12.2509	12.6483	12.6098	12.48	12.5883	12.5994	12.5398	12.4436	12.9066	12.7434	12.2628	12.3622	11.9775	12.5831	12.19	12.502	12.5107	13.1123	12.9198	12.381	12.2444	12.205	12.5793	12.5759	12.6978	12.2008	12.4251	12.8476	+	1	65.6	38.822	0	4.2051	9	-0.136672	-0.176028	0.19831	0.194826	0.316793
Q6MG87	PBX homeobox 2	10.4721	10.8948	10.3827	10.1256	10.7552	10.5024	10.2059	10.3044	10.1498	9.37192	10.0661	9.76906	10.3518	9.80019	9.95572	10.5017	10.8373	10.3794	10.2262	10.7702	10.2335	10.5274	10.3712	10.3402	10.6922	10.5577	10.8227	10.5832	10.4611	10.22	9.73571	10.0359	10.5728	10.41	10.4129	10.6909	+	2	9.3	45.827	0	7.5424	8	-0.122137	-0.363168	-0.8475	-0.54732	-0.010409
Q6MG90	C4a anaphylatoxin	16.8061	16.7008	16.7133	16.6413	16.6672	16.5813	16.0366	16.186	16.1141	17.157	17.1124	17.1396	16.4331	16.5013	16.4874	15.7568	15.9586	15.8475	15.7476	15.8795	15.8031	16.8954	16.9653	16.9379	16.4135	16.4343	16.4061	16.7401	16.6299	16.1122	17.1363	16.4739	15.8543	15.8101	16.9328	16.418	+	2	6.5	192.12	0	5.7223	11	-0.110169	-0.627846	0.396258	-0.266156	-0.885742
Q6MGC3	BING4 protein	15.1506	15.1851	15.2516	15.4191	15.387	15.3294	15.1025	14.8908	15.0483	15.1612	15.1064	15.2109	15.2375	15.3114	15.3391	15.3945	15.19	15.2965	15.0631	15.0555	15.0781	15.0828	15.1274	15.1249	15.718	15.5434	15.6762	15.1958	15.3785	15.0139	15.1595	15.296	15.2937	15.0656	15.1117	15.6459	+	7	18.2	67.472	0	64.916	42	0.182757	-0.181861	-0.0362278	0.100225	0.0979112
Q6P3V9	60S ribosomal protein L4	20.556	20.5696	20.5329	20.9691	20.9964	20.9971	20.6318	20.6445	20.6371	21.0702	21.1037	21.1119	21.0546	21.0672	21.0667	20.6758	20.6928	20.6821	20.6853	20.7143	20.7027	20.8921	20.9168	20.902	21.1463	21.1506	21.1772	20.5528	20.9875	20.6378	21.0953	21.0629	20.6836	20.7007	20.9036	21.158	+	26	49.9	47.3	0	323.31	465	0.434681	0.0849549	0.542453	0.510031	0.130741
Q6P685	Eukaryotic translation initiation factor 2 subunit beta	20.1646	20.1979	20.1908	20.0784	20.0239	20.0326	20.4207	20.4216	20.4612	20.1625	20.21	20.1492	19.9468	19.9443	19.9121	20.0184	20.0469	20.0009	20.0313	19.9773	19.9779	20.2274	20.2229	20.2062	20.031	20.1275	20.0841	20.1844	20.045	20.4345	20.1739	19.9344	20.022	19.9955	20.2188	20.0808	+	22	61	38.243	0	323.31	214	-0.139463	0.250059	-0.0105279	-0.25003	-0.162407
Q6P757	Eukaryotic elongation factor 2 kinase	17.5226	17.4796	17.5079	17.4124	17.3827	17.435	17.2926	17.3412	17.3832	17.4392	17.4227	17.5023	17.5576	17.5733	17.5151	17.5501	17.5304	17.4441	17.1934	17.1742	17.1896	17.0988	17.0938	17.138	17.3645	17.3722	17.211	17.5034	17.4101	17.339	17.4547	17.5487	17.5082	17.1857	17.1102	17.3159	+	20	34.9	81.435	0	107.89	72	-0.093305	-0.164383	-0.0486284	0.0453238	0.0048285
Q6P9V7	Proteasome (Prosome, macropain) activator subunit 1	19.8833	19.8834	19.897	19.6136	19.589	19.6134	19.9383	19.9353	19.94	19.5819	19.585	19.5766	19.5384	19.5306	19.5233	19.8586	19.8525	19.8524	20.0923	20.0882	20.1098	19.8505	19.849	19.8503	19.5692	19.6135	19.639	19.8879	19.6053	19.9379	19.5812	19.5308	19.8545	20.0967	19.8499	19.6072	+	16	61.8	28.635	0	247.73	216	-0.282564	0.0499818	-0.306736	-0.357128	-0.0333865
Q6PCU1	Surfeit 2	9.65275	9.22918	9.07177	10.6881	9.29077	9.8774	10.3795	9.08847	9.71644	10.9524	10.8188	10.5844	11.8146	11.1456	11.0817	12.0447	11.0914	9.99419	11.0356	8.47655	10.2513	11.712	10.746	10.8815	10.4587	11.0113	10.6563	9.3179	9.9521	9.72813	10.7852	11.3473	11.0434	9.92115	11.1132	10.7088	+	1	43.5	28.988	0	3.34	10	0.6342	0.410234	1.46732	2.02943	1.72554
Q6PDW1	40S ribosomal protein S12	19.705	19.6601	19.6803	19.4865	19.4646	19.4689	19.336	19.3212	19.3235	19.432	19.3975	19.4337	19.2979	19.277	19.3347	19.4509	19.436	19.4399	19.7872	19.7754	19.7424	19.756	19.7077	19.7206	19.5454	19.526	19.4827	19.6818	19.4733	19.3269	19.4211	19.3032	19.4423	19.7683	19.7281	19.5181	+	10	75	14.515	0	144.57	159	-0.208473	-0.354879	-0.260749	-0.378559	-0.2395
Q6TXE7	LRRGT00052	16.8758	16.8187	16.9368	16.3853	16.4254	16.4758	16.528	16.5309	16.5377	16.7126	16.7221	16.8123	16.8233	16.7581	16.9114	16.6205	16.5466	16.6179	16.4918	16.4856	16.5587	17.1429	17.129	17.1764	16.8525	16.8163	16.873	16.8771	16.4288	16.5322	16.749	16.8309	16.595	16.5121	17.1494	16.8473	+	3	1.1	278.21	0	4.8853	15	-0.448257	-0.344908	-0.128094	-0.0461419	-0.282091
Q71DI1	Dermcidin	17.6456	17.9731	17.7759	17.641	17.5643	17.5898	18.0474	18.0796	17.998	17.683	17.7209	17.6512	17.5378	17.4194	17.4265	17.3968	17.3472	17.3668	18.0292	18.2906	18.1655	17.8037	17.8436	17.8056	17.3084	17.2353	17.2186	17.7982	17.5984	18.0416	17.685	17.4612	17.3702	18.1617	17.8176	17.2541	+	6	32.7	11.284	0	19.949	30	-0.199851	0.243439	-0.113176	-0.336967	-0.427972
Q71RR7	Guanylate kinase	13.8915	14.0641	14.176	13.7761	13.7568	14.1885	13.6819	13.7095	13.4715	13.813	13.8941	14.1245	13.9433	14.0553	13.8344	14.1379	14.0728	14.1837	13.6915	13.7976	13.851	13.9873	14.0894	13.9175	14.4355	14.1829	14.2421	14.0439	13.9071	13.621	13.9439	13.9443	14.1315	13.78	13.9981	14.2868	+	1	71.7	21.909	0	6.8686	7	-0.136744	-0.422905	-0.0999959	-0.0995537	0.0876077
Q7TMZ5	ADP-ribosylation factor-like 6 interacting protein 1	16.6475	16.5619	16.678	16.7787	16.7061	16.7074	16.517	16.4399	16.5548	16.7036	16.6752	16.7491	16.7823	16.7038	16.7699	16.2709	16.081	16.2355	16.4173	16.3475	16.383	16.6202	16.6224	16.6629	16.6803	16.6168	16.6604	16.6291	16.7307	16.5039	16.7093	16.752	16.1958	16.3826	16.6352	16.6525	+	2	18.7	23.451	0	10.769	41	0.101575	-0.125243	0.0801602	0.122842	-0.433351
Q8CHJ4	Transcription factor YY1	14.5699	14.5481	14.6146	14.7212	14.6692	14.7261	14.8345	14.8561	15.1897	14.7107	14.7446	14.6622	14.6171	14.5606	14.7152	14.5859	14.5471	14.6732	14.7801	14.8262	14.8957	14.7155	14.6928	14.7647	14.261	14.3807	14.6241	14.5775	14.7055	14.9601	14.7058	14.631	14.6021	14.834	14.7243	14.4219	+	8	29	44.417	0	44.472	20	0.127908	0.382541	0.12828	0.0534122	0.0245285
Q924V9	Carboxylic ester hydrolase	17.9031	17.9394	17.9187	17.8189	17.8595	17.8158	17.2788	17.3052	17.2941	18.232	18.2044	18.1986	17.8601	17.8917	17.9033	17.6242	17.7046	17.6262	17.2273	17.2215	17.2068	18.0183	18.0049	18.0154	17.6604	17.7134	17.7188	17.9204	17.8314	17.2927	18.2117	17.8851	17.6516	17.2185	18.0129	17.6975	+	1	2.1	62.305	0	86.792	46	-0.0890122	-0.627736	0.291264	-0.0353533	-0.268767
Q9EPI7	Putative MAGE-like protein	17.895	17.9139	17.9182	17.899	17.9047	17.9297	17.8241	17.8232	17.8406	17.8622	17.7712	17.831	17.8961	17.903	17.9032	17.944	17.9363	17.9264	17.7662	17.787	17.7709	17.562	17.5338	17.5519	17.6432	17.5959	17.6123	17.909	17.9111	17.8293	17.8215	17.9008	17.9356	17.7747	17.5492	17.6171	+	2	31.4	65.746	0	130.72	76	0.00210376	-0.0797376	-0.0875759	-0.00824919	0.0265227
Q9ESH1	26S proteasome non-ATPase regulatory subunit 4	15.196	15.1155	15.0121	15.0325	15.0159	14.9111	14.966	14.9956	15.0363	14.8851	14.902	14.9243	15.2415	14.9868	14.9247	15.2404	15.1137	15.0497	15.0542	14.9387	14.9531	14.9266	14.9931	14.9021	15.3412	15.2038	15.1966	15.1079	14.9865	14.9993	14.9038	15.051	15.1346	14.982	14.9406	15.2472	+	2	42.2	40.73	0	92.114	13	-0.121386	-0.108567	-0.204081	-0.0568888	0.0267064
Q9R175	Interferon-induced transmembrane protein 2	14.9104	15.1193	15.1333	14.8814	15.1215	15.2498	14.7027	14.8222	14.8595	15.0804	15.0763	15.2185	15.0459	15.1511	15.0296	14.8733	15.0813	14.9082	14.6318	14.7122	14.8495	14.9252	14.9826	14.7925	15.0568	15.1426	15.0668	15.0543	15.0843	14.7948	15.1251	15.0755	14.9543	14.7312	14.9001	15.0887	+	3	45.1	15.718	0	17.816	17	0.0299119	-0.259511	0.0707249	0.0211615	-0.100056
[truncated: 32 more columns]
